# Supplementary material for: Construction of a high-density linkage map and graphical representation of the arrangement of transcriptome-based unigene markers on the chromosomes of onion, Allium cepa L
Source: BMC Genomics. 2021 Jun 26;22:481. doi: 10.1186/s12864-021-07803-y (PMC8236188; doi:10.1186/s12864-021-07803-y)
Supplement: Supplementary file 1 — Additional file 1. [file 12864_2021_7803_MOESM1_ESM.xlsx]

## Sheet: chr1
chr_No	genotype block	unigene_code	position	DHA	DHC	Rliability code	DHA homo	DHC homo	hetero	2	7	9	34	48	56	59	68	91	95	98	101	108	110	112	113	119	121	138	143	146	151	153	159	162	174	182	183	185	8	12	15	25	26	28	29	33	35	36	41
chr1	AC1B0010	Unigene13637	1265	T	C	S	23	27	46	h	h	c	a	h	a	c	c	h	h	h	a	h	a	h	a	h	h	c	a	h	a	c	h	h	a	c	a	h	a	c	h	h	h	c	a	h	h	c	c
chr1	AC1B0010	Unigene5049	167	T	C	O	23	27	46	c	h	c	a	h	a	c	c	h	h	h	a	h	a	h	a	h	h	c	a	h	a	c	h	h	a	c	a	h	a	c	h	h	h	c	a	h	h	c	c
chr1	AC1B0010	Unigene7832	100	G	A	R	23	27	46	h	h	c	a	h	a	c	c	h	h	h	a	h	a	h	a	h	h	c	a	h	a	c	h	h	a	c	a	h	a	c	h	h	h	c	a	h	h	c	c
chr1	AC1B0010	Unigene9628	1647	A	T	R	23	27	46	h	h	c	a	h	a	c	c	h	h	h	a	h	a	h	a	h	h	c	a	h	a	c	h	h	a	c	a	h	a	c	h	h	h	c	a	h	h	c	c
chr1	AC1B0010	CL3177.Contig1	468	T	C	R	40	52	4	a	h	c	a	a	a	c	c	c	a	c	a	a	a	h	a	a	c	c	a	c	a	c	a	c	a	c	a	c	a	c	a	a	c	c	a	c	c	c	c
chr1	AC1B0020	CL3195.Contig1	206	T	C	O	25	25	46	h	h	c	a	h	a	c	c	h	h	h	a	h	a	h	a	h	a	c	a	h	a	c	h	h	a	c	a	h	a	c	h	h	h	h	a	a	h	c	c
chr1	AC1B0020	Unigene11268	100	C	T	S	22	27	47	h	h	c	a	h	a	c	c	h	h	h	a	h	a	h	a	h	h	c	a	h	a	c	h	h	a	c	a	h	a	c	h	h	h	c	a	h	h	c	c
chr1	AC1B0020	Unigene14042	634	G	A	S	22	27	47	h	h	c	a	h	a	c	c	h	h	h	a	h	a	h	a	h	h	c	a	h	a	c	h	h	a	c	a	h	a	c	h	h	h	c	a	h	h	c	c
chr1	AC1B0020	Unigene19209	224	G	T	R	22	27	47	h	h	c	a	h	a	c	c	h	h	h	a	h	a	h	a	h	h	c	a	h	a	c	h	h	a	c	a	h	a	c	h	h	h	c	a	h	h	c	c
chr1	AC1B0020	Unigene19211	101	T	A	O	22	27	47	h	h	c	a	h	a	c	c	h	h	h	a	h	a	h	a	h	h	c	a	h	a	c	h	h	a	c	a	h	a	c	h	h	h	c	a	h	h	c	c
chr1	AC1B0020	Unigene213	38	A	G	R	22	27	47	h	h	c	a	h	a	c	c	h	h	h	a	h	a	h	a	h	h	c	a	h	a	c	h	h	a	c	a	h	a	c	h	h	h	c	a	h	h	c	c
chr1	AC1B0020	Unigene29533	136	C	T	R	22	27	47	h	h	c	a	h	a	c	c	h	h	h	a	h	a	h	a	h	h	c	a	h	a	c	h	h	a	c	a	h	a	c	h	h	h	c	a	h	h	c	c
chr1	AC1B0020	Unigene9773	137	C	T	S	22	27	47	h	h	c	a	h	a	c	c	h	h	h	a	h	a	h	a	h	h	c	a	h	a	c	h	h	a	c	a	h	a	c	h	h	h	c	a	h	h	c	c
chr1	AC1B0020	Unigene27923	282	G	A	O	24	29	43	h	h	c	a	h	a	c	c	h	a	h	a	h	a	h	a	a	h	c	a	h	a	c	h	h	a	c	a	c	a	c	h	h	h	c	a	h	h	c	c
chr1	AC1B0020	Unigene10758	539	G	A	O	25	26	45	h	h	c	a	h	a	c	c	h	h	h	a	h	a	h	a	a	h	c	a	h	a	c	h	h	a	c	a	h	a	c	h	h	h	c	a	h	h	c	c
chr1	AC1B0020	Unigene13964	1956	G	A	R	24	27	45	h	h	c	a	h	a	c	c	h	h	h	a	h	a	h	a	h	h	c	a	h	a	c	h	h	a	c	a	h	a	c	h	h	h	c	a	h	h	c	c
chr1	AC1B0030	Unigene23470	800	A	T	S	24	27	45	h	h	c	a	h	a	c	c	h	h	h	a	h	a	h	a	a	h	c	h	h	a	c	h	h	a	c	a	h	a	c	h	h	h	c	a	h	h	c	c
chr1	AC1B0030	CL6642.Contig1	1971	G	A	R	24	27	45	h	h	c	a	h	a	c	c	h	h	h	a	h	a	h	a	a	h	c	h	h	a	c	h	h	a	c	a	h	a	c	h	h	h	c	a	h	h	c	c
chr1	AC1B0030	Unigene22133	45	A	G	R	24	27	45	h	h	c	a	h	a	c	c	h	h	h	a	h	a	h	a	a	h	c	h	h	a	c	h	h	a	c	a	h	a	c	h	h	h	c	a	h	h	c	c
chr1	AC1B0030	Unigene3596	380	A	C	R	26	27	43	h	h	c	a	h	a	c	c	h	a	h	a	h	a	h	a	a	h	c	h	h	a	c	h	h	a	c	a	h	a	c	h	h	h	c	a	h	h	c	c
chr1	AC1B0040	Unigene23991	97	G	A	R	24	36	36	h	h	c	a	h	a	c	c	h	h	h	a	h	h	h	a	a	h	c	h	h	a	c	h	h	a	c	a	h	a	c	h	h	h	c	a	h	h	c	c
chr1	AC1B0040	Unigene6024	308	A	G	S	24	27	45	h	h	c	a	h	a	c	c	h	h	h	a	h	h	h	a	a	h	c	h	h	a	c	h	h	a	c	a	h	a	c	h	h	h	c	a	h	h	c	c
chr1	AC1B0040	CL2027.Contig4	194	A	G	S	24	27	45	h	h	c	a	h	a	c	c	h	h	h	a	h	h	h	a	a	h	c	h	h	a	c	h	h	a	c	a	h	a	c	h	h	h	c	a	h	h	c	c
chr1	AC1B0040	Unigene21395	303	T	A	O	24	27	45	h	h	c	a	h	a	c	c	h	h	h	a	h	h	h	a	a	h	c	h	h	a	c	h	h	a	c	a	h	a	c	h	h	h	c	a	h	h	c	c
chr1	AC1B0040	Unigene6616	270	A	G	S	24	27	45	h	h	c	a	h	a	c	c	h	h	h	a	h	h	h	a	a	h	c	h	h	a	c	h	h	a	c	a	h	a	c	h	h	h	c	a	h	h	c	c
chr1	AC1B0040	Unigene28221	1301	C	T	R	25	26	45	h	h	c	a	h	a	c	c	h	h	h	a	h	h	h	a	a	h	c	h	h	a	c	h	h	a	c	a	h	a	h	h	h	h	c	a	h	h	c	c
chr1	AC1B0050	Unigene8083	555	G	T	R	23	26	47	h	h	c	a	h	a	c	c	h	h	h	a	h	h	h	a	a	h	c	h	h	a	c	h	h	a	c	a	h	a	h	h	h	h	c	h	h	h	c	c
chr1	AC1B0050	Unigene11599	63	A	G	O	23	24	49	h	h	h	a	h	a	c	h	h	h	h	a	h	h	h	a	a	h	c	h	h	a	h	h	h	a	c	a	h	a	h	h	h	h	c	h	h	h	c	c
chr1	AC1B0050	Unigene13131	2165	T	C	O	23	26	47	h	h	c	a	h	a	c	c	h	h	h	a	h	h	h	a	a	h	c	h	h	a	c	h	h	a	c	a	h	a	h	h	h	h	c	h	h	h	c	c
chr1	AC1B0050	Unigene23157	334	A	T	O	23	26	47	h	h	c	a	h	a	c	c	h	h	h	a	h	h	h	a	a	h	c	h	h	a	c	h	h	a	c	a	h	a	h	h	h	h	c	h	h	h	c	c
chr1	AC1B0050	Unigene25548	1067	G	A	O	23	26	47	h	h	c	a	h	a	c	c	h	h	h	a	h	h	h	a	a	h	c	h	h	a	c	h	h	a	c	a	h	a	h	h	h	h	c	h	h	h	c	c
chr1	AC1B0050	Unigene25549	406	A	C	O	23	26	47	h	h	c	a	h	a	c	c	h	h	h	a	h	h	h	a	a	h	c	h	h	a	c	h	h	a	c	a	h	a	h	h	h	h	c	h	h	h	c	c
chr1	AC1B0050	Unigene25550	187	C	T	O	25	21	50	h	h	c	a	h	a	c	c	h	h	a	a	h	h	h	a	a	h	c	h	h	a	c	h	h	a	c	a	h	a	h	h	h	h	c	h	h	h	c	c
chr1	AC1B0050	Unigene25687	1433	C	A	O	25	27	44	h	h	c	a	h	a	c	c	h	a	h	a	h	h	h	a	a	h	c	h	h	a	c	h	h	a	c	a	h	a	h	h	h	h	c	h	h	h	c	c
chr1	AC1B0050	Unigene27477	84	A	G	O	23	26	47	h	h	c	a	h	a	c	c	h	h	h	a	h	h	h	a	a	h	c	h	h	a	c	h	h	a	c	a	h	a	h	h	h	h	c	h	h	h	c	c
chr1	AC1B0050	Unigene28097	56	T	C	S	23	26	47	h	h	c	a	h	a	c	c	h	h	h	a	h	h	h	a	a	h	c	h	h	a	c	h	h	a	c	a	h	a	h	h	h	h	c	h	h	h	c	c
chr1	AC1B0060	CL2426.Contig3	291	A	G	O	23	27	46	h	h	c	a	h	a	c	c	h	h	h	a	h	h	h	a	a	h	c	h	h	a	c	h	h	a	c	a	h	a	h	h	h	h	c	h	c	h	c	c
chr1	AC1B0060	CL5748.Contig2	363	C	G	S	23	27	46	h	h	c	a	h	a	c	c	h	h	h	a	h	h	h	a	a	h	c	h	h	a	c	h	h	a	c	a	h	a	h	h	h	h	c	h	c	h	c	c
chr1	AC1B0060	Unigene28020	243	A	G	O	23	27	46	h	h	c	a	h	a	c	c	h	h	h	a	h	h	h	a	a	h	c	h	h	a	c	h	h	a	c	a	h	a	h	h	h	h	c	h	c	h	c	c
chr1	AC1B0060	Unigene29064	288	T	C	S	23	27	46	h	h	c	a	h	a	c	c	h	h	h	a	h	h	h	a	a	h	c	h	h	a	c	h	h	a	c	a	h	a	h	h	h	h	c	h	c	h	c	c
chr1	AC1B0060	Unigene6030	208	T	C	S	23	27	46	h	h	c	a	h	a	c	c	h	h	h	a	h	h	h	a	a	h	c	h	h	a	c	h	h	a	c	a	h	a	h	h	h	h	c	h	c	h	c	c
chr1	AC1B0060	Unigene7839	413	A	G	O	23	27	46	h	h	c	a	h	a	c	c	h	h	h	a	h	h	h	a	a	h	c	h	h	a	c	h	h	a	c	a	h	a	h	h	h	h	c	h	c	h	c	c
chr1	AC1B0060	Unigene9769	342	C	T	O	23	27	46	h	h	c	a	h	a	c	c	h	h	h	a	h	h	h	a	a	h	c	h	h	a	c	h	h	a	c	a	h	a	h	h	h	h	c	h	c	h	c	c
chr1	AC1B0070	CL2372.Contig1	176	G	A	S	23	27	46	h	h	c	a	h	a	c	c	h	h	c	a	h	h	h	a	a	h	c	h	h	a	c	h	h	a	c	a	h	a	h	h	h	h	c	h	c	h	c	c
chr1	AC1B0070	CL2711.Contig1	407	C	A	S	23	27	46	h	h	c	a	h	a	c	c	h	h	c	a	h	h	h	a	a	h	c	h	h	a	c	h	h	a	c	a	h	a	h	h	h	h	c	h	c	h	c	c
chr1	AC1B0070	CL3267.Contig1	450	C	T	R	32	28	36	h	a	c	a	h	a	c	c	h	a	c	a	c	a	a	a	a	h	c	a	h	a	c	h	h	a	c	a	h	a	a	h	a	h	c	h	c	h	c	c
chr1	AC1B0070	CL5279.Contig3	1153	T	C	R	30	27	39	h	a	c	a	h	a	c	c	h	h	c	a	h	h	h	a	a	h	c	h	h	a	c	h	h	a	c	a	h	a	h	h	h	h	c	h	c	h	c	c
chr1	AC1B0070	CL620.Contig1	168	G	A	R	24	27	45	h	h	c	a	h	a	c	c	h	h	c	a	a	h	h	a	a	h	c	h	h	a	c	h	h	a	c	a	h	a	h	h	h	h	c	h	c	h	c	c
chr1	AC1B0070	Unigene11121	105	G	A	R	23	27	46	h	h	c	a	h	a	c	c	h	h	c	a	h	h	h	a	a	h	c	h	h	a	c	h	h	a	c	a	h	a	h	h	h	h	c	h	c	h	c	c
chr1	AC1B0070	Unigene12066	1871	A	T	R	23	27	46	h	h	c	a	h	a	c	c	h	h	c	a	h	h	h	a	a	h	c	h	h	a	c	h	h	a	c	a	h	a	h	h	h	h	c	h	c	h	c	c
chr1	AC1B0070	Unigene13695	354	G	A	O	23	27	46	h	h	c	a	h	a	c	c	h	h	c	a	h	h	h	a	a	h	c	h	h	a	c	h	h	a	c	a	h	a	h	h	h	h	c	h	c	h	c	c
chr1	AC1B0070	Unigene21836	116	T	C	S	23	27	46	h	h	c	a	h	a	c	c	h	h	c	a	h	h	h	a	a	h	c	h	h	a	c	h	h	a	c	a	h	a	h	h	h	h	c	h	c	h	c	c
chr1	AC1B0070	Unigene24173	280	A	G	R	24	27	45	h	h	c	a	h	a	c	c	h	h	c	a	h	h	h	a	a	h	c	h	h	a	c	h	h	a	c	a	h	a	h	h	h	h	c	h	c	h	c	c
chr1	AC1B0070	Unigene27993	49	C	T	R	23	27	46	h	h	c	a	h	a	c	c	h	h	c	a	h	h	h	a	a	h	c	h	h	a	c	h	h	a	c	a	h	a	h	h	h	h	c	h	c	h	c	c
chr1	AC1B0070	Unigene28000	147	G	C	S	23	27	46	h	h	c	a	h	a	c	c	h	h	c	a	h	h	h	a	a	h	c	h	h	a	c	h	h	a	c	a	h	a	h	h	h	h	c	h	c	h	c	c
chr1	AC1B0070	Unigene28045	561	G	A	R	23	27	46	h	h	c	a	h	a	c	c	h	h	c	a	h	h	h	a	a	h	c	h	h	a	c	h	h	a	c	a	h	a	h	h	h	h	c	h	c	h	c	c
chr1	AC1B0070	Unigene29013	110	G	A	O	23	27	46	h	h	c	a	h	a	c	c	h	h	c	a	h	h	h	a	a	h	c	h	h	a	c	h	h	a	c	a	h	a	h	h	h	h	c	h	c	h	c	c
chr1	AC1B0070	Unigene29157	233	G	A	R	23	27	46	h	h	c	a	h	a	c	c	h	h	c	a	h	h	h	a	a	h	c	h	h	a	c	h	h	a	c	a	h	a	h	h	h	h	c	h	c	h	c	c
chr1	AC1B0070	Unigene30098	298	C	G	S	23	27	46	h	h	c	a	h	a	c	c	h	h	c	a	h	h	h	a	a	h	c	h	h	a	c	h	h	a	c	a	h	a	h	h	h	h	c	h	c	h	c	c
chr1	AC1B0070	Unigene317	849	T	C	O	23	27	46	h	h	c	a	h	a	c	c	h	h	c	a	h	h	h	a	a	h	c	h	h	a	c	h	h	a	c	a	h	a	h	h	h	h	c	h	c	h	c	c
chr1	AC1B0070	Unigene4443	256	A	G	O	23	27	46	h	h	c	a	h	a	c	c	h	h	c	a	h	h	h	a	a	h	c	h	h	a	c	h	h	a	c	a	h	a	h	h	h	h	c	h	c	h	c	c
chr1	AC1B0070	Unigene546	300	A	G	O	6	28	62	h	h	c	a	h	a	c	c	h	h	c	h	h	h	h	a	a	h	c	h	h	a	c	c	h	a	c	h	h	h	h	h	h	h	c	h	c	h	c	c
chr1	AC1B0070	Unigene6263	218	A	G	R	24	27	45	h	h	c	a	h	a	c	c	h	h	c	a	h	h	h	a	a	h	c	h	h	a	c	h	h	a	c	a	h	a	h	h	h	h	c	h	c	h	c	c
chr1	AC1B0070	Unigene8398	434	G	A	O	23	28	45	h	h	c	a	h	a	c	c	h	h	c	a	h	h	h	a	a	c	c	h	h	a	c	h	h	a	c	a	h	a	h	h	h	h	c	h	c	h	c	c
chr1	AC1B0070	Unigene8668	335	A	G	R	27	25	44	h	h	c	a	a	a	c	c	h	h	c	a	h	h	h	a	a	h	c	h	h	a	c	h	h	a	c	a	h	a	h	h	h	h	c	h	c	h	c	c
chr1	AC1B0080	CL3267.Contig2	540	T	C	R	47	45	4	h	a	c	a	a	a	c	c	a	c	c	a	h	h	h	a	a	a	c	a	c	a	c	c	a	a	c	a	c	a	a	a	a	a	c	c	c	a	c	c
chr1	AC1B0080	CL4129.Contig2	504	C	G	O	22	27	47	h	h	c	a	h	a	c	c	h	h	c	a	h	h	h	a	a	h	c	h	c	a	c	h	h	a	c	a	h	a	h	h	h	h	c	h	c	h	c	c
chr1	AC1B0080	Unigene21043	655	G	A	S	22	26	48	h	h	c	a	h	a	c	c	h	h	c	a	h	h	h	a	a	h	c	h	c	a	c	h	h	a	c	a	h	a	h	h	h	h	c	h	c	h	c	c
chr1	AC1B0090	Unigene23995	482	T	C	S	24	27	45	h	h	c	a	h	a	c	c	h	h	c	a	h	h	h	a	a	h	c	h	c	a	c	h	h	a	c	a	h	a	h	h	c	h	c	h	c	h	c	c
chr1	AC1B0090	CL1241.Contig1	744	A	T	R	24	26	46	h	h	c	a	h	a	c	c	h	h	c	a	h	h	h	a	a	h	c	h	c	a	h	h	h	a	c	a	h	a	h	h	c	h	c	h	c	h	c	c
chr1	AC1B0090	CL1325.Contig1	556	A	T	O	39	26	31	a	a	c	a	a	a	c	c	a	a	c	a	a	a	a	a	a	a	c	a	c	a	c	a	a	a	a	a	a	a	h	h	c	h	c	h	h	h	c	c
chr1	AC1B0090	CL1325.Contig2	168	A	T	O	65	28	3	a	a	c	a	a	a	c	c	a	a	c	a	a	a	a	a	a	a	c	a	c	a	a	a	a	a	a	a	a	a	a	c	c	a	c	c	h	a	c	c
chr1	AC1B0090	CL1789.Contig1	593	A	G	R	39	25	32	a	a	c	a	a	a	c	c	a	a	c	a	a	a	a	a	a	a	c	a	c	a	a	c	a	a	a	a	a	a	h	h	c	h	c	h	h	a	c	c
chr1	AC1B0090	CL756.Contig1	83	T	C	O	24	27	45	h	h	c	a	h	a	c	c	h	h	c	a	h	h	h	a	a	h	c	h	c	a	c	h	h	a	c	a	h	a	h	h	c	h	c	h	c	h	c	c
chr1	AC1B0090	Unigene30800	189	A	G	O	24	24	48	h	a	c	a	h	a	c	c	h	h	c	a	h	h	h	a	a	h	c	h	c	a	h	h	h	a	h	a	h	a	h	h	c	h	c	h	h	h	c	c
chr1	AC1B0100	Unigene13678	670	G	T	R	28	23	45	h	h	h	a	h	a	c	c	h	h	c	a	h	h	h	a	a	h	c	a	c	a	h	h	h	a	h	a	a	a	h	h	c	h	c	h	h	h	c	c
chr1	AC1B0100	Unigene20784	239	C	T	O	24	24	48	h	h	c	a	h	a	c	c	h	h	c	a	h	h	h	a	a	h	c	a	c	a	h	h	h	a	h	a	h	a	h	h	c	h	c	h	h	h	c	c
chr1	AC1B0100	Unigene27123	332	A	G	R	25	25	46	h	h	c	a	h	a	c	c	h	h	c	a	h	h	h	a	a	h	c	a	c	a	h	h	h	a	h	h	h	a	h	h	c	h	c	h	h	h	c	c
chr1	AC1B0100	Unigene3366	68	C	T	S	25	24	47	h	h	c	a	h	a	c	c	h	h	c	a	h	h	h	a	a	h	c	a	c	a	h	h	h	a	h	h	h	a	h	h	c	h	c	h	h	h	c	c
chr1	AC1B0100	CL102.Contig2	77	G	A	O	28	24	44	h	a	c	a	h	a	c	c	h	h	c	a	h	h	h	a	a	h	c	a	c	a	h	h	h	a	h	h	h	a	h	h	c	h	h	h	h	h	c	c
chr1	AC1B0100	CL1898.Contig1	712	T	G	O	25	25	46	h	h	c	a	h	a	c	c	h	h	c	a	h	h	h	a	a	h	c	a	c	a	h	h	h	a	h	h	h	a	h	h	c	h	c	h	h	h	c	c
chr1	AC1B0100	CL4342.Contig1	92	T	A	R	24	25	47	h	h	c	a	h	a	c	c	h	h	c	a	h	h	h	a	a	h	c	a	c	a	h	h	h	h	h	h	h	a	h	h	c	h	c	h	h	h	c	c
chr1	AC1B0100	CL4655.Contig1	555	C	T	S	25	25	46	h	h	c	a	h	a	c	c	h	h	c	a	h	h	h	a	a	h	c	a	c	a	h	h	h	a	h	h	h	a	h	h	c	h	c	h	h	h	c	c
chr1	AC1B0100	Unigene12419	259	T	C	S	25	25	46	h	h	c	a	h	a	c	c	h	h	c	a	h	h	h	a	a	h	c	a	c	a	h	h	h	a	h	h	h	a	h	h	c	h	c	h	h	h	c	c
chr1	AC1B0100	Unigene23776	76	C	T	O	25	26	45	h	h	c	a	c	a	c	c	h	h	c	a	h	h	h	a	a	h	c	a	c	a	h	h	h	a	h	h	h	a	h	h	c	h	c	h	h	h	c	c
chr1	AC1B0100	Unigene24402	381	T	A	R	25	26	45	h	h	c	a	h	a	c	c	h	h	c	a	h	h	h	a	a	h	c	a	c	a	h	h	h	a	c	h	h	a	h	h	c	h	c	h	h	h	c	c
chr1	AC1B0100	Unigene28335	257	C	T	O	25	25	46	h	h	c	a	h	a	c	c	h	h	c	a	h	h	h	a	a	h	c	a	c	a	h	h	h	a	h	h	h	a	h	h	c	h	c	h	h	h	c	c
chr1	AC1B0100	Unigene28350	692	T	C	O	25	25	46	h	h	c	a	h	a	c	c	h	h	c	a	h	h	h	a	a	h	c	a	c	a	h	h	h	a	h	h	h	a	h	h	c	h	c	h	h	h	c	c
chr1	AC1B0100	Unigene32222	173	A	G	R	24	27	45	h	h	c	a	h	a	c	c	h	h	c	a	h	h	h	a	a	h	c	a	c	a	h	h	h	a	h	h	h	a	h	h	c	h	c	c	h	h	c	c
chr1	AC1B0100	Unigene8471	250	C	T	S	25	25	46	h	h	c	a	h	a	c	c	h	h	c	a	h	h	h	a	a	h	c	a	c	a	h	h	h	a	h	h	h	a	h	h	c	h	c	h	h	h	c	c
chr1	AC1B0110	Unigene12524	23	T	C	S	25	23	48	h	h	c	a	h	a	c	c	h	h	c	a	h	h	h	a	a	h	c	a	c	a	h	h	h	a	h	h	h	a	h	h	c	h	c	h	h	h	c	c
chr1	AC1B0110	Unigene22204	505	C	T	O	25	23	48	h	h	c	a	h	a	c	c	h	h	c	a	h	h	h	a	a	h	c	a	c	a	h	h	h	a	h	h	h	a	h	h	c	h	c	h	h	h	c	c
chr1	AC1B0110	Unigene28094	197	T	C	R	25	23	48	h	h	c	a	h	a	c	c	h	h	c	a	h	h	h	a	a	h	c	a	c	a	h	h	h	a	h	h	h	a	h	h	c	h	c	h	h	h	c	c
chr1	AC1B0110	Unigene8582	149	A	G	R	25	23	48	h	h	c	a	h	a	c	c	h	h	c	a	h	h	h	a	a	h	c	a	c	a	h	h	h	a	h	h	h	a	h	h	c	h	c	h	h	h	c	c
chr1	AC1B0110	Unigene9309	45	A	G	S	25	23	48	h	h	c	a	h	a	c	c	h	h	c	a	h	h	h	a	a	h	c	a	c	a	h	h	h	a	h	h	h	a	h	h	c	h	c	h	h	h	c	c
chr1	AC1B0120	CL2229.Contig1	448	C	T	S	24	25	47	h	h	c	a	h	a	c	c	h	h	c	a	h	h	h	a	a	h	c	a	c	a	h	h	h	a	h	h	h	a	h	h	c	h	c	h	h	h	c	c
chr1	AC1B0120	CL2229.Contig2	213	C	T	S	24	25	47	h	h	c	a	h	a	c	c	h	h	c	a	h	h	h	a	a	h	c	a	c	a	h	h	h	a	h	h	h	a	h	h	c	h	c	h	h	h	c	c
chr1	AC1B0120	CL2322.Contig2	399	T	C	S	24	25	47	h	h	c	a	h	a	c	c	h	h	c	a	h	h	h	a	a	h	c	a	c	a	h	h	h	a	h	h	h	a	h	h	c	h	c	h	h	h	c	c
chr1	AC1B0120	CL2869.Contig1	124	T	A	S	24	25	47	h	h	c	a	h	a	c	c	h	h	c	a	h	h	h	a	a	h	c	a	c	a	h	h	h	a	h	h	h	a	h	h	c	h	c	h	h	h	c	c
chr1	AC1B0120	CL4851.Contig1	1299	C	T	O	24	25	47	h	h	c	a	h	a	c	c	h	h	c	a	h	h	h	a	a	h	c	a	c	a	h	h	h	a	h	h	h	a	h	h	c	h	c	h	h	h	c	c
chr1	AC1B0120	CL5562.Contig1	296	T	C	R	24	25	47	h	h	c	a	h	a	c	c	h	h	c	a	h	h	h	a	a	h	c	a	c	a	h	h	h	a	h	h	h	a	h	h	c	h	c	h	h	h	c	c
chr1	AC1B0120	CL780.Contig1	351	G	A	S	24	25	47	h	h	c	a	h	a	c	c	h	h	c	a	h	h	h	a	a	h	c	a	c	a	h	h	h	a	h	h	h	a	h	h	c	h	c	h	h	h	c	c
chr1	AC1B0120	CL871.Contig3	913	C	G	S	24	25	47	h	h	c	a	h	a	c	c	h	h	c	a	h	h	h	a	a	h	c	a	c	a	h	h	h	a	h	h	h	a	h	h	c	h	c	h	h	h	c	c
chr1	AC1B0120	Unigene10065	40	G	A	S	24	25	47	h	h	c	a	h	a	c	c	h	h	c	a	h	h	h	a	a	h	c	a	c	a	h	h	h	a	h	h	h	a	h	h	c	h	c	h	h	h	c	c
chr1	AC1B0120	Unigene11321	272	A	G	S	24	25	47	h	h	c	a	h	a	c	c	h	h	c	a	h	h	h	a	a	h	c	a	c	a	h	h	h	a	h	h	h	a	h	h	c	h	c	h	h	h	c	c
chr1	AC1B0120	Unigene11486	397	T	C	S	24	25	47	h	h	c	a	h	a	c	c	h	h	c	a	h	h	h	a	a	h	c	a	c	a	h	h	h	a	h	h	h	a	h	h	c	h	c	h	h	h	c	c
chr1	AC1B0120	Unigene12675	42	G	A	S	24	25	47	h	h	c	a	h	a	c	c	h	h	c	a	h	h	h	a	a	h	c	a	c	a	h	h	h	a	h	h	h	a	h	h	c	h	c	h	h	h	c	c
chr1	AC1B0120	Unigene20110	240	G	A	O	24	26	46	h	h	c	a	h	a	c	c	h	h	c	a	h	h	h	a	a	h	c	a	c	a	h	h	h	a	h	h	h	a	h	h	c	h	c	h	h	h	c	c
chr1	AC1B0120	Unigene21172	314	G	A	R	16	25	55	h	h	c	a	h	a	c	c	h	h	c	a	h	h	h	a	a	h	c	a	c	a	h	h	h	a	h	h	h	a	h	h	c	h	c	h	h	h	c	c
chr1	AC1B0120	Unigene21192	30	G	A	S	24	25	47	h	h	c	a	h	a	c	c	h	h	c	a	h	h	h	a	a	h	c	a	c	a	h	h	h	a	h	h	h	a	h	h	c	h	c	h	h	h	c	c
chr1	AC1B0120	Unigene21601	27	T	C	S	24	25	47	h	h	c	a	h	a	c	c	h	h	c	a	h	h	h	a	a	h	c	a	c	a	h	h	h	a	h	h	h	a	h	h	c	h	c	h	h	h	c	c
chr1	AC1B0120	Unigene23353	63	C	T	R	28	25	43	h	h	c	a	h	a	c	c	h	h	c	a	h	h	h	a	a	h	c	a	c	a	a	h	h	a	h	h	h	a	h	h	c	h	c	h	h	h	c	c
chr1	AC1B0120	Unigene24252	195	G	C	O	39	25	32	a	a	c	a	a	a	c	c	a	a	c	a	a	a	a	a	a	a	c	a	c	a	a	a	a	a	a	a	a	a	h	h	c	h	c	h	h	h	c	c
chr1	AC1B0120	Unigene27215	999	G	A	S	24	25	47	h	h	c	a	h	a	c	c	h	h	c	a	h	h	h	a	a	h	c	a	c	a	h	h	h	a	h	h	h	a	h	h	c	h	c	h	h	h	c	c
chr1	AC1B0120	Unigene27281	906	C	T	O	24	25	47	h	h	c	a	h	a	c	c	h	h	c	a	h	h	h	a	a	h	c	a	c	a	h	h	h	a	h	h	h	a	h	h	c	h	c	h	h	h	c	c
chr1	AC1B0120	Unigene27289	78	G	A	O	29	24	43	h	h	c	a	h	a	c	c	h	h	h	a	h	h	h	a	a	h	c	a	c	a	h	h	h	a	h	h	h	a	h	h	c	h	c	h	h	h	c	c
chr1	AC1B0120	Unigene28277	131	T	G	S	24	25	47	h	h	c	a	h	a	c	c	h	h	c	a	h	h	h	a	a	h	c	a	c	a	h	h	h	a	h	h	h	a	h	h	c	h	c	h	h	h	c	c
chr1	AC1B0120	Unigene28441	551	A	G	S	24	25	47	h	h	c	a	h	a	c	c	h	h	c	a	h	h	h	a	a	h	c	a	c	a	h	h	h	a	h	h	h	a	h	h	c	h	c	h	h	h	c	c
chr1	AC1B0120	Unigene29120	209	G	A	S	24	25	47	h	h	c	a	h	a	c	c	h	h	c	a	h	h	h	a	a	h	c	a	c	a	h	h	h	a	h	h	h	a	h	h	c	h	c	h	h	h	c	c
chr1	AC1B0120	Unigene32881	180	T	C	R	24	25	47	h	h	c	a	h	a	c	c	h	h	c	a	h	h	h	a	a	h	c	a	c	a	h	h	h	a	h	h	h	a	h	h	c	h	c	h	h	h	c	c
chr1	AC1B0120	Unigene8838	907	G	A	S	24	25	47	h	h	c	a	h	a	c	c	h	h	c	a	h	h	h	a	a	h	c	a	c	a	h	h	h	a	h	h	h	a	h	h	c	h	c	h	h	h	c	c
chr1	AC1B0120	Unigene27539	377	A	G	O	24	25	47	h	h	c	a	h	a	c	c	h	h	c	a	h	h	h	a	a	h	c	a	c	a	h	h	h	a	h	h	h	a	h	h	c	h	c	h	h	h	c	c
chr1	AC1B0130	Unigene34648	124	C	T	O	25	28	43	h	c	c	a	c	a	c	h	c	h	c	a	h	h	h	a	a	h	c	a	c	a	h	h	h	a	h	h	h	a	h	h	c	h	c	h	h	h	c	c
chr1	AC1B0130	Unigene24475	1542	T	A	S	25	25	46	h	h	c	a	h	a	c	c	h	h	c	a	h	h	h	a	a	h	c	a	c	a	h	h	h	a	h	h	h	a	h	h	c	h	c	h	h	h	c	c
chr1	AC1B0130	Unigene27556	133	A	G	S	25	25	46	h	h	c	a	h	a	c	c	h	h	c	a	h	h	h	a	a	h	c	a	c	a	h	h	h	a	h	h	h	a	h	h	c	h	c	h	h	h	c	c
chr1	AC1B0130	Unigene7827	749	A	G	O	25	25	46	h	h	c	a	h	a	c	c	h	h	c	a	h	h	h	a	a	h	c	a	c	a	h	h	h	a	h	h	h	a	h	h	c	h	c	h	h	h	c	c
chr1	AC1B0130	Unigene12706	246	T	G	O	25	22	49	h	h	c	a	h	a	c	c	h	h	h	a	h	h	h	a	a	h	c	a	c	a	h	h	h	a	h	h	h	a	h	h	c	h	c	h	h	h	c	c
chr1	AC1B0140	CL1664.Contig1	1288	G	C	O	24	24	48	h	h	c	a	h	a	c	c	h	h	c	a	h	h	h	a	a	h	h	a	c	a	h	h	h	a	h	h	h	a	h	h	c	h	c	h	h	h	c	c
chr1	AC1B0140	CL3179.Contig1	183	G	T	S	24	24	48	h	h	c	a	h	a	c	c	h	h	c	a	h	h	h	a	a	h	h	a	c	a	h	h	h	a	h	h	h	a	h	h	c	h	c	h	h	h	c	c
chr1	AC1B0140	Unigene24702	427	C	T	S	24	24	48	h	h	c	a	h	a	c	c	h	h	c	a	h	h	h	a	a	h	h	a	c	a	h	h	h	a	h	h	h	a	h	h	c	h	c	h	h	h	c	c
chr1	AC1B0140	Unigene24703	59	T	A	S	25	24	47	h	h	c	a	h	a	c	c	h	h	c	a	h	h	h	a	a	h	h	a	c	a	h	h	h	a	h	h	h	a	h	h	c	h	c	h	h	h	c	c
chr1	AC1B0140	Unigene24705	292	G	C	R	24	24	48	h	h	c	a	h	a	c	c	h	h	c	a	h	h	h	a	a	h	h	a	c	a	h	h	h	a	h	h	h	a	h	h	c	h	c	h	h	h	c	c
chr1	AC1B0150	CL1013.Contig1	136	G	A	S	24	25	47	h	h	c	a	h	a	c	c	h	h	c	a	h	h	h	a	a	h	h	a	c	a	h	h	h	a	h	h	h	a	h	h	c	h	c	h	h	h	c	c
chr1	AC1B0150	CL3804.Contig1	606	A	G	S	24	25	47	h	h	c	a	h	a	c	c	h	h	c	a	h	h	h	a	a	h	h	a	c	a	h	h	h	a	h	h	h	a	h	h	c	h	c	h	h	h	c	c
chr1	AC1B0150	CL5962.Contig2	201	G	A	O	27	23	46	h	h	c	a	h	a	c	c	h	h	c	a	h	h	h	a	a	h	h	a	c	a	h	h	h	a	h	h	h	a	h	h	c	h	c	a	h	h	c	c
chr1	AC1B0150	Unigene11073	86	G	C	S	24	25	47	h	h	c	a	h	a	c	c	h	h	c	a	h	h	h	a	a	h	h	a	c	a	h	h	h	a	h	h	h	a	h	h	c	h	c	h	h	h	c	c
chr1	AC1B0150	Unigene21118	473	T	G	S	24	25	47	h	h	c	a	h	a	c	c	h	h	c	a	h	h	h	a	a	h	h	a	c	a	h	h	h	a	h	h	h	a	h	h	c	h	c	h	h	h	c	c
chr1	AC1B0150	Unigene27298	609	C	T	R	24	25	47	h	h	c	a	h	a	c	c	h	h	c	a	h	h	h	a	a	h	h	a	c	a	h	h	h	a	h	h	h	a	h	h	c	h	c	h	h	h	c	c
chr1	AC1B0150	Unigene27346	64	C	T	S	24	25	47	h	h	c	a	h	a	c	c	h	h	c	a	h	h	h	a	a	h	h	a	c	a	h	h	h	a	h	h	h	a	h	h	c	h	c	h	h	h	c	c
chr1	AC1B0150	Unigene28659	313	G	A	R	24	25	47	h	h	c	a	h	a	c	c	h	h	c	a	h	h	h	a	a	h	h	a	c	a	h	h	h	a	h	h	h	a	h	h	c	h	c	h	h	h	c	c
chr1	AC1B0160	Unigene29306	392	G	A	S	24	25	47	h	h	c	a	h	a	c	c	h	h	c	a	h	h	h	a	a	h	h	a	c	a	h	h	c	a	h	h	h	a	h	h	c	h	c	h	h	h	c	c
chr1	AC1B0160	CL1696.Contig3	568	G	A	R	25	25	46	h	h	c	a	h	a	c	c	h	a	c	a	h	h	h	a	a	h	h	a	c	a	h	h	c	a	h	h	h	a	h	h	c	h	c	h	h	h	c	c
chr1	AC1B0160	CL3986.Contig1	1473	A	G	O	24	26	46	h	h	c	a	h	a	c	c	h	a	c	a	h	h	h	a	a	h	h	a	c	a	h	h	c	a	h	h	h	a	h	h	c	h	c	h	h	h	c	c
chr1	AC1B0170	CL5421.Contig2	1574	G	T	R	26	26	44	h	h	c	a	h	a	c	c	h	a	c	a	h	h	h	a	a	h	h	a	c	a	h	h	c	a	h	h	h	a	h	h	c	h	c	h	h	h	c	c
chr1	AC1B0170	CL4170.Contig1	97	G	A	O	26	26	44	a	h	c	h	h	a	c	c	h	a	c	a	h	h	h	a	a	h	h	a	c	a	h	h	c	a	h	h	h	a	h	h	c	h	c	h	h	h	c	c
chr1	AC1B0170	Unigene288	430	A	G	R	25	26	45	h	h	c	h	h	a	c	c	h	a	c	a	h	h	h	a	a	h	h	a	c	a	h	h	c	a	h	h	h	a	h	h	c	h	c	h	h	h	c	c
chr1	AC1B0170	Unigene29193	110	A	G	S	25	26	45	h	h	c	h	h	a	c	c	h	a	c	a	h	h	h	a	a	h	h	a	c	a	h	h	c	a	h	h	h	a	h	h	c	h	c	h	h	h	c	c
chr1	AC1B0180	CL3416.Contig2	74	C	T	S	27	26	43	h	h	c	h	h	a	c	c	h	a	c	a	h	h	h	a	a	h	h	a	c	a	h	h	c	a	h	h	a	a	h	h	c	h	c	h	h	h	c	c
chr1	AC1B0190	Unigene12020	191	T	A	R	25	26	45	h	h	c	h	h	a	c	c	h	a	c	a	h	h	h	a	a	h	h	a	c	a	h	h	c	a	h	h	h	a	h	h	c	h	c	h	h	h	c	c
chr1	AC1B0190	Unigene33086	523	A	G	O	27	27	42	h	h	c	h	h	a	c	c	h	a	c	a	h	h	h	a	a	h	h	a	c	a	a	c	c	a	h	h	h	a	h	a	c	h	c	h	h	h	c	c
chr1	AC1B0190	CL4123.Contig2	512	C	T	R	44	49	3	a	a	c	a	a	a	c	c	c	a	c	a	a	a	a	a	a	c	c	a	c	a	a	c	c	a	c	h	c	a	c	c	c	a	c	a	c	c	c	c
chr1	AC1B0190	CL5155.Contig2	774	A	G	S	24	26	46	h	h	c	h	h	a	c	c	h	a	c	a	h	h	h	a	a	h	h	a	c	a	h	h	c	a	h	h	h	a	h	h	c	h	c	h	h	h	c	c
chr1	AC1B0190	Unigene26222	498	C	T	R	24	26	46	h	h	c	h	h	a	c	c	h	a	c	a	h	h	h	a	a	h	h	a	c	a	h	h	c	a	h	h	h	a	h	h	c	h	c	h	h	h	c	c
chr1	AC1B0190	CL4123.Contig1	410	T	C	R	23	25	48	h	h	c	h	h	a	c	c	h	a	c	a	h	h	h	a	a	h	h	a	c	a	h	h	c	a	h	h	h	a	h	h	c	h	c	h	h	h	c	c
chr1	AC1B0190	Unigene2041	94	A	G	O	25	24	47	a	h	c	h	h	a	c	c	h	a	c	a	h	h	h	a	a	h	h	a	h	a	h	h	c	a	h	h	h	a	h	h	c	h	c	h	h	h	c	c
chr1	AC1B0200	Unigene13501	709	C	A	S	25	24	47	h	h	c	h	h	a	c	c	h	a	c	a	h	h	h	a	a	h	h	a	c	a	h	h	h	a	h	h	h	a	h	h	c	h	c	h	h	h	c	c
chr1	AC1B0200	Unigene13727	254	T	C	S	25	25	46	c	h	c	h	h	a	c	c	h	a	c	a	h	h	h	a	a	h	h	a	c	a	h	h	h	a	h	h	h	a	h	h	c	h	c	h	h	h	c	c
chr1	AC1B0200	Unigene21951	108	T	C	S	25	24	47	h	h	c	h	h	a	c	c	h	a	c	a	h	h	h	a	a	h	h	a	c	a	h	h	h	a	h	h	h	a	h	h	c	h	c	h	h	h	c	c
chr1	AC1B0200	Unigene4725	157	G	A	S	26	24	46	h	h	c	h	h	a	c	c	h	a	c	a	h	h	h	a	a	h	h	a	c	a	h	h	h	a	h	h	h	a	h	h	c	h	c	h	h	h	c	c
chr1	AC1B0200	Unigene718	143	A	T	O	25	24	47	h	h	c	h	h	a	c	c	h	a	c	a	h	h	h	a	a	h	h	a	c	a	h	h	h	a	h	h	h	a	h	h	c	h	c	h	h	h	c	c
chr1	AC1B0210	CL1839.Contig3	1502	T	C	S	25	24	47	h	h	c	h	h	a	c	c	h	a	c	a	h	h	h	a	a	h	h	a	c	a	h	h	h	a	a	h	h	a	h	h	c	h	c	h	h	h	c	c
chr1	AC1B0210	CL2267.Contig2	90	A	G	O	25	24	47	h	h	c	h	h	a	c	c	h	a	c	a	h	h	h	a	a	h	h	a	c	a	h	h	h	a	a	h	h	a	h	h	c	h	c	h	h	h	c	c
chr1	AC1B0210	CL2439.Contig2	129	C	T	R	26	24	46	h	h	c	h	h	a	c	c	h	a	c	a	h	h	h	a	a	h	h	a	c	a	h	h	h	a	a	h	h	a	h	h	c	h	c	h	h	h	c	c
chr1	AC1B0210	CL3698.Contig1	260	T	C	R	25	24	47	h	h	c	h	h	a	c	c	h	a	c	a	h	h	h	a	a	h	h	a	c	a	h	h	h	a	a	h	h	a	h	h	c	h	c	h	h	h	c	c
chr1	AC1B0210	CL4720.Contig1	326	C	T	O	25	24	47	h	h	c	h	h	a	c	c	h	a	c	a	h	h	h	a	a	h	h	a	c	a	h	h	h	a	a	h	h	a	h	h	c	h	c	h	h	h	c	c
chr1	AC1B0210	Unigene19904	75	A	G	R	30	24	42	h	h	c	h	h	a	c	c	h	a	c	a	h	h	h	a	a	h	h	a	c	a	h	h	h	a	a	h	h	a	h	h	c	h	c	h	h	h	c	c
chr1	AC1B0210	Unigene23835	250	C	T	O	25	24	47	h	h	c	h	h	a	c	c	h	a	c	a	h	h	h	a	a	h	h	a	c	a	h	h	h	a	a	h	h	a	h	h	c	h	c	h	h	h	c	c
chr1	AC1B0210	Unigene25033	1425	T	G	O	25	24	47	h	h	c	h	h	a	c	c	h	a	c	a	h	h	h	a	a	h	h	a	c	a	h	h	h	a	a	h	h	a	h	h	c	h	c	h	h	h	c	c
chr1	AC1B0210	Unigene29806	46	T	C	S	25	24	47	h	h	c	h	h	a	c	c	h	a	c	a	h	h	h	a	a	h	h	a	c	a	h	h	h	a	a	h	h	a	h	h	c	h	c	h	h	h	c	c
chr1	AC1B0210	Unigene36356	98	T	C	O	29	25	42	h	h	c	h	h	a	c	c	h	a	c	a	a	h	h	a	a	h	h	a	c	a	h	h	h	a	a	h	h	a	h	h	c	h	c	h	h	h	c	c
chr1	AC1B0210	Unigene6634	377	A	C	R	24	24	48	h	h	c	h	h	a	c	c	h	a	c	a	h	h	h	a	a	h	h	a	c	a	h	h	h	a	a	h	h	a	h	h	c	h	c	h	h	h	c	c
chr1	AC1B0210	Unigene9613	333	G	T	O	25	24	47	h	h	c	h	h	a	c	c	h	a	c	a	h	h	h	a	a	h	h	a	c	a	h	h	h	a	a	h	h	a	h	h	c	h	c	h	h	h	c	c
chr1	AC1B0220	CL941.Contig2	186	G	A	R	27	24	45	h	h	c	h	h	a	c	c	h	a	c	a	h	h	h	a	a	h	h	a	c	a	a	h	h	a	a	h	h	a	h	h	c	h	c	h	h	h	c	c
chr1	AC1B0220	Unigene27197	469	T	C	O	26	24	46	h	h	c	h	h	a	c	c	h	a	c	a	h	h	h	a	a	h	h	a	c	a	a	h	h	a	a	h	h	a	h	h	c	h	c	h	h	h	c	c
chr1	AC1B0220	Unigene27436	147	T	C	S	26	24	46	h	h	c	h	h	a	c	c	h	a	c	a	h	h	h	a	a	h	h	a	c	a	a	h	h	a	a	h	h	a	h	h	c	h	c	h	h	h	c	c
chr1	AC1B0220	Unigene8586	216	A	C	S	26	24	46	h	h	c	h	h	a	c	c	h	a	c	a	h	h	h	a	a	h	h	a	c	a	a	h	h	a	a	h	h	a	h	h	c	h	c	h	h	h	c	c
chr1	AC1B0230	CL3723.Contig1	789	T	A	R	26	24	46	h	h	c	h	h	a	c	c	h	a	c	a	h	h	h	a	a	h	h	a	c	a	a	h	h	a	a	h	h	a	h	h	c	h	c	h	h	h	c	c
chr1	AC1B0230	Unigene22364	727	A	G	O	26	23	47	h	h	c	h	h	a	c	c	h	a	c	a	h	h	h	a	a	h	h	a	c	a	a	h	h	a	a	h	h	a	h	h	c	h	c	h	h	h	c	c
chr1	AC1B0230	Unigene22730	761	T	A	R	26	23	47	h	h	c	h	h	a	c	c	h	a	c	a	h	h	h	a	a	h	h	a	c	a	a	h	h	a	a	h	h	a	h	h	c	h	c	h	h	h	c	c
chr1	AC1B0230	Unigene27170	622	G	A	S	26	23	47	h	h	c	h	h	a	c	c	h	a	c	a	h	h	h	a	a	h	h	a	c	a	a	h	h	a	a	h	h	a	h	h	c	h	c	h	h	h	c	c
chr1	AC1B0230	Unigene27434	367	T	C	R	26	23	47	h	h	c	h	h	a	c	c	h	a	c	a	h	h	h	a	a	h	h	a	c	a	a	h	h	a	a	h	h	a	h	h	c	h	c	h	h	h	c	c
chr1	AC1B0230	Unigene28821	365	T	G	O	26	23	47	h	h	c	h	h	a	c	c	h	a	c	a	h	h	h	a	a	h	h	a	c	a	a	h	h	a	a	h	h	a	h	h	c	h	c	h	h	h	c	c
chr1	AC1B0240	Unigene20351	97	G	T	R	25	24	47	h	h	c	h	h	a	c	c	h	a	c	a	h	h	h	a	a	h	h	a	c	a	a	h	h	a	a	h	h	a	h	h	c	h	c	h	h	h	c	c
chr1	AC1B0240	Unigene20353	147	T	C	S	26	22	48	h	h	c	h	h	a	c	c	h	a	c	a	h	h	h	a	a	h	h	a	c	a	a	h	h	a	a	h	h	a	h	h	c	h	c	h	h	h	c	c
chr1	AC1B0240	CL7146.Contig1	457	A	C	O	27	23	46	h	h	c	h	h	a	c	c	h	a	c	a	h	h	h	a	a	h	a	a	c	a	a	h	h	a	a	h	h	a	h	h	c	h	c	h	h	h	c	c
chr1	AC1B0240	Unigene27615	634	C	T	R	26	20	50	h	h	c	h	h	a	c	c	h	a	c	a	h	h	h	a	a	h	a	a	c	a	a	h	h	a	a	h	h	a	h	h	c	h	c	h	h	h	c	c
chr1	AC1B0240	Unigene27763	196	G	A	O	26	22	48	h	h	c	h	h	a	c	c	h	a	c	a	h	h	h	a	a	h	a	a	c	a	a	h	h	a	a	h	h	a	h	h	c	h	c	h	h	h	c	c
chr1	AC1B0240	Unigene4000	881	T	C	O	27	23	46	h	h	c	h	h	a	c	c	h	a	c	a	h	h	h	a	a	h	a	a	c	a	a	h	h	a	a	h	h	a	h	h	c	h	c	h	h	h	c	c
chr1	AC1B0250	CL1615.Contig2	278	C	T	S	27	22	47	h	h	c	h	h	a	c	c	h	a	c	a	a	h	h	a	a	h	a	a	c	a	a	h	h	a	a	h	h	a	h	h	c	h	c	h	h	h	c	c
chr1	AC1B0250	CL410.Contig2	81	A	C	O	27	20	49	h	h	h	h	h	a	c	c	h	a	c	a	a	h	h	a	a	h	a	a	c	a	a	h	h	a	a	h	h	a	h	h	c	h	c	h	h	h	c	h
chr1	AC1B0250	CL4294.Contig1	308	G	T	R	27	22	47	h	h	c	h	h	a	c	c	h	a	c	a	a	h	h	a	a	h	a	a	c	a	a	h	h	a	a	h	h	a	h	h	c	h	c	h	h	h	c	c
chr1	AC1B0250	Unigene12490	99	C	T	S	27	22	47	h	h	c	h	h	a	c	c	h	a	c	a	a	h	h	a	a	h	a	a	c	a	a	h	h	a	a	h	h	a	h	h	c	h	c	h	h	h	c	c
chr1	AC1B0250	Unigene12516	1337	G	A	O	27	22	47	h	h	c	h	h	a	c	c	h	a	c	a	a	h	h	a	a	h	a	a	c	a	a	h	h	a	a	h	h	a	h	h	c	h	c	h	h	h	c	c
chr1	AC1B0250	Unigene13324	336	T	G	S	27	22	47	h	h	c	h	h	a	c	c	h	a	c	a	a	h	h	a	a	h	a	a	c	a	a	h	h	a	a	h	h	a	h	h	c	h	c	h	h	h	c	c
chr1	AC1B0250	Unigene23879	476	G	A	R	27	22	47	h	h	c	h	h	a	c	c	h	a	c	a	a	h	h	a	a	h	a	a	c	a	a	h	h	a	a	h	h	a	h	h	c	h	c	h	h	h	c	c
chr1	AC1B0250	Unigene27657	138	G	A	R	27	22	47	h	h	c	h	h	a	c	c	h	a	c	a	a	h	h	a	a	h	a	a	c	a	a	h	h	a	a	h	h	a	h	h	c	h	c	h	h	h	c	c
chr1	AC1B0250	Unigene27983	148	G	C	S	27	22	47	h	h	c	h	h	a	c	c	h	a	c	a	a	h	h	a	a	h	a	a	c	a	a	h	h	a	a	h	h	a	h	h	c	h	c	h	h	h	c	c
chr1	AC1B0250	Unigene8312	959	A	G	R	27	22	47	h	h	c	h	h	a	c	c	h	a	c	a	a	h	h	a	a	h	a	a	c	a	a	h	h	a	a	h	h	a	h	h	c	h	c	h	h	h	c	c
chr1	AC1B0250	Unigene9352	262	G	A	R	27	22	47	h	h	c	h	h	a	c	c	h	a	c	a	a	h	h	a	a	h	a	a	c	a	a	h	h	a	a	h	h	a	h	h	c	h	c	h	h	h	c	c
chr1	AC1B0250	Unigene9683	91	A	G	R	30	22	44	h	h	c	h	h	a	c	c	h	a	c	a	a	h	h	a	a	h	a	a	c	a	a	h	h	a	a	h	h	a	h	h	c	h	c	h	a	h	c	c
chr1	AC1B0260	CL1173.Contig1	664	T	C	R	26	22	48	h	h	c	h	h	a	c	c	h	a	c	a	a	h	h	a	a	h	a	a	c	a	a	h	h	a	a	h	h	a	h	c	c	h	c	h	h	h	c	c
chr1	AC1B0260	CL1476.Contig1	732	T	A	O	28	19	49	h	h	c	h	h	a	c	c	h	a	h	a	a	h	h	a	a	a	a	a	c	a	a	h	h	a	a	h	h	a	h	h	c	h	c	h	h	h	c	c
chr1	AC1B0260	CL1751.Contig2	358	A	G	R	26	21	49	h	h	c	h	h	a	c	c	h	a	c	a	a	h	h	a	a	h	a	a	c	a	a	h	h	a	a	h	h	a	h	h	c	h	c	h	h	h	c	c
chr1	AC1B0260	CL2187.Contig2	1295	A	G	R	26	20	50	h	h	c	h	h	a	c	c	h	a	c	a	a	h	h	a	a	h	a	a	h	a	a	h	h	a	a	h	h	a	h	h	c	h	c	h	h	h	c	c
chr1	AC1B0260	CL4988.Contig2	894	A	T	S	26	21	49	h	h	c	h	h	a	c	c	h	a	c	a	a	h	h	a	a	h	a	a	c	a	a	h	h	a	a	h	h	a	h	h	c	h	c	h	h	h	c	c
chr1	AC1B0260	Unigene11886	270	G	A	R	26	21	49	h	h	c	h	h	a	c	c	h	a	c	a	a	h	h	a	a	h	a	a	c	a	a	h	h	a	a	h	h	a	h	h	c	h	c	h	h	h	c	c
chr1	AC1B0260	Unigene14019	241	T	C	S	26	21	49	h	h	c	h	h	a	c	c	h	a	c	a	a	h	h	a	a	h	a	a	c	a	a	h	h	a	a	h	h	a	h	h	c	h	c	h	h	h	c	c
chr1	AC1B0260	Unigene20236	771	C	A	S	26	21	49	h	h	c	h	h	a	c	c	h	a	c	a	a	h	h	a	a	h	a	a	c	a	a	h	h	a	a	h	h	a	h	h	c	h	c	h	h	h	c	c
chr1	AC1B0260	Unigene20237	959	C	A	R	43	20	33	a	h	c	a	a	a	a	c	a	a	c	a	a	a	a	a	a	a	a	a	c	a	a	a	a	a	a	h	h	a	h	h	c	h	c	h	h	h	c	c
chr1	AC1B0260	Unigene23819	208	A	T	R	26	21	49	h	h	c	h	h	a	c	c	h	a	c	a	a	h	h	a	a	h	a	a	c	a	a	h	h	a	a	h	h	a	h	h	c	h	c	h	h	h	c	c
chr1	AC1B0260	Unigene27453	751	T	C	S	26	21	49	h	h	c	h	h	a	c	c	h	a	c	a	a	h	h	a	a	h	a	a	c	a	a	h	h	a	a	h	h	a	h	h	c	h	c	h	h	h	c	c
chr1	AC1B0260	Unigene27533	22	T	C	S	26	21	49	h	h	c	h	h	a	c	c	h	a	c	a	a	h	h	a	a	h	a	a	c	a	a	h	h	a	a	h	h	a	h	h	c	h	c	h	h	h	c	c
chr1	AC1B0260	Unigene27758	1454	A	G	R	26	21	49	h	h	c	h	h	a	c	c	h	a	c	a	a	h	h	a	a	h	a	a	c	a	a	h	h	a	a	h	h	a	h	h	c	h	c	h	h	h	c	c
chr1	AC1B0260	Unigene28029	127	G	A	S	26	21	49	h	h	c	h	h	a	c	c	h	a	c	a	a	h	h	a	a	h	a	a	c	a	a	h	h	a	a	h	h	a	h	h	c	h	c	h	h	h	c	c
chr1	AC1B0260	Unigene28773	666	G	T	O	27	23	46	h	h	c	h	h	a	c	c	h	a	c	a	a	h	h	a	a	h	a	a	c	a	a	h	h	a	a	h	h	a	h	h	c	h	c	h	h	h	c	c
chr1	AC1B0260	Unigene28874	159	T	C	R	26	21	49	h	h	c	h	h	a	c	c	h	a	c	a	a	h	h	a	a	h	a	a	c	a	a	h	h	a	a	h	h	a	h	h	c	h	c	h	h	h	c	c
chr1	AC1B0260	Unigene28982	263	A	G	S	26	21	49	h	h	c	h	h	a	c	c	h	a	c	a	a	h	h	a	a	h	a	a	c	a	a	h	h	a	a	h	h	a	h	h	c	h	c	h	h	h	c	c
chr1	AC1B0260	Unigene451	2192	T	C	R	26	21	49	h	h	c	h	h	a	c	c	h	a	c	a	a	h	h	a	a	h	a	a	c	a	a	h	h	a	a	h	h	a	h	h	c	h	c	h	h	h	c	c
chr1	AC1B0270	Unigene6104	251	T	C	S	26	23	47	h	h	c	h	h	a	c	c	h	a	h	a	a	h	h	a	a	h	a	a	c	a	a	h	h	a	a	h	h	a	h	h	c	h	c	h	h	h	c	c
chr1	AC1B0270	CL5052.Contig2	1110	T	C	R	25	20	51	h	h	c	h	h	h	c	c	h	a	h	a	a	h	h	a	a	h	a	a	c	a	a	h	h	a	a	h	h	a	h	h	c	h	c	h	h	h	c	c
chr1	AC1B0270	Unigene12387	216	G	A	O	27	20	49	h	h	c	h	h	h	c	c	h	a	h	a	a	a	h	a	a	h	a	a	c	a	a	h	a	a	a	h	h	a	h	h	c	h	c	h	h	h	c	c
chr1	AC1B0270	Unigene21436	114	T	G	O	25	20	51	h	h	c	h	h	h	c	c	h	a	h	a	a	h	h	a	a	h	a	a	c	a	a	h	h	a	a	h	h	a	h	h	c	h	c	h	h	h	c	c
chr1	AC1B0270	Unigene26719	1036	G	A	O	25	20	51	h	h	c	h	h	h	c	c	h	a	h	a	a	h	h	a	a	h	a	a	c	a	a	h	h	a	a	h	h	a	h	h	c	h	c	h	h	h	c	c
chr1	AC1B0280	Unigene569	49	A	G	S	25	20	51	h	h	c	h	h	h	c	c	h	a	h	a	a	h	h	a	a	h	a	a	c	a	a	h	h	a	a	h	h	a	h	h	c	h	c	c	h	h	c	c
chr1	AC1B0290	CL4461.Contig1	260	G	A	R	17	17	62	h	h	c	h	h	h	c	c	h	a	h	a	a	h	a	a	a	h	a	a	c	a	a	h	h	a	a	h	h	a	h	h	c	h	c	c	a	h	c	c
chr1	AC1B0290	Unigene1029	114	T	C	O	26	20	50	h	h	c	h	h	h	c	c	h	a	h	a	a	h	h	a	a	h	a	a	c	a	a	h	h	a	a	h	h	a	h	h	c	h	c	c	a	h	c	c
chr1	AC1B0290	Unigene10852	204	G	A	R	26	20	50	h	h	c	h	h	h	c	c	h	a	h	a	a	h	h	a	a	h	a	a	c	a	a	h	h	a	a	h	h	a	h	h	c	h	c	c	a	h	c	c
chr1	AC1B0290	Unigene11446	160	T	C	R	26	20	50	h	h	c	h	h	h	c	c	h	a	h	a	a	h	h	a	a	h	a	a	c	a	a	h	h	a	a	h	h	a	h	h	c	h	c	c	a	h	c	c
chr1	AC1B0290	Unigene23596	464	G	C	S	26	20	50	h	h	c	h	h	h	c	c	h	a	h	a	a	h	h	a	a	h	a	a	c	a	a	h	h	a	a	h	h	a	h	h	c	h	c	c	a	h	c	c
chr1	AC1B0290	Unigene27557	704	G	A	S	26	20	50	h	h	c	h	h	h	c	c	h	a	h	a	a	h	h	a	a	h	a	a	c	a	a	h	h	a	a	h	h	a	h	h	c	h	c	c	a	h	c	c
chr1	AC1B0290	Unigene28867	360	C	T	R	26	20	50	h	h	c	h	h	h	c	c	h	a	h	a	a	h	h	a	a	h	a	a	c	a	a	h	h	a	a	h	h	a	h	h	c	h	c	c	a	h	c	c
chr1	AC1B0290	Unigene29909	68	C	T	R	26	20	50	h	h	c	h	h	h	c	c	h	a	h	a	a	h	h	a	a	h	a	a	c	a	a	h	h	a	a	h	h	a	h	h	c	h	c	c	a	h	c	c
chr1	AC1B0290	Unigene7840	118	A	G	S	26	20	50	h	h	c	h	h	h	c	c	h	a	h	a	a	h	h	a	a	h	a	a	c	a	a	h	h	a	a	h	h	a	h	h	c	h	c	c	a	h	c	c
chr1	AC1B0290	Unigene883	1973	C	T	O	26	19	51	h	h	c	h	h	h	c	c	h	a	h	a	a	h	h	a	a	h	a	a	h	a	a	h	h	a	a	h	h	a	h	h	c	h	c	c	a	h	c	c
chr1	AC1B0300	CL4411.Contig3	233	G	A	O	27	21	48	h	h	c	h	h	h	c	c	h	a	h	a	a	h	h	a	a	h	a	a	c	a	a	h	h	a	a	h	h	a	h	h	c	h	c	c	a	a	c	c
chr1	AC1B0300	CL6860.Contig1	85	T	C	O	27	20	49	h	h	c	h	h	h	c	c	h	a	h	a	a	h	h	a	a	h	a	a	c	a	a	h	h	a	a	h	h	a	h	h	c	h	c	c	a	h	c	c
chr1	AC1B0300	CL903.Contig1	407	T	C	S	27	20	49	h	h	c	h	h	h	c	c	h	a	h	a	a	h	h	a	a	h	a	a	c	a	a	h	h	a	a	h	h	a	h	h	c	h	c	c	a	h	c	c
chr1	AC1B0300	Unigene12335	102	C	T	S	27	20	49	h	h	c	h	h	h	c	c	h	a	h	a	a	h	h	a	a	h	a	a	c	a	a	h	h	a	a	h	h	a	h	h	c	h	c	c	a	h	c	c
chr1	AC1B0300	Unigene18087	228	A	G	R	27	20	49	h	h	c	h	h	h	c	c	h	a	h	a	a	h	h	a	a	h	a	a	c	a	a	h	h	a	a	h	h	a	h	h	c	h	c	c	a	h	c	c
chr1	AC1B0300	Unigene21572	37	G	A	O	27	24	45	h	h	c	h	h	h	c	c	h	a	h	a	a	h	h	a	a	h	a	a	c	a	a	h	h	a	a	h	c	a	h	h	c	h	c	c	a	h	c	c
chr1	AC1B0300	Unigene25635	162	A	G	R	29	21	46	h	h	c	h	h	h	c	c	h	a	h	a	a	h	h	a	a	h	a	a	c	a	a	h	h	a	a	h	h	a	h	h	c	h	c	c	a	h	c	c
chr1	AC1B0300	Unigene27691	1607	C	T	S	27	20	49	h	h	c	h	h	h	c	c	h	a	h	a	a	h	h	a	a	h	a	a	c	a	a	h	h	a	a	h	h	a	h	h	c	h	c	c	a	h	c	c
chr1	AC1B0300	Unigene29815	68	T	C	O	27	20	49	h	h	c	h	h	h	c	c	h	a	h	a	a	h	h	a	a	h	a	a	c	a	a	h	h	a	a	h	h	a	h	h	c	h	c	c	a	h	c	c
chr1	AC1B0300	Unigene30744	45	C	T	R	28	19	49	h	h	c	h	h	h	c	c	h	a	h	a	a	h	h	a	a	h	a	a	c	a	a	h	h	a	a	h	h	a	h	h	c	h	c	c	a	h	c	c
chr1	AC1B0300	Unigene7702	234	A	G	O	27	20	49	h	h	c	h	h	h	c	c	h	a	h	a	a	h	h	a	a	h	a	a	c	a	a	h	h	a	a	h	h	a	h	h	c	h	c	c	a	h	c	c
chr1	AC1B0310	Unigene27362	817	T	C	O	28	20	48	h	h	c	h	h	h	c	c	h	a	h	a	a	h	h	a	a	h	a	a	c	a	a	h	h	a	a	h	h	a	h	h	c	h	c	c	a	h	c	c
chr1	AC1B0310	CL6097.Contig1	247	G	C	O	30	21	45	h	h	c	h	h	h	c	c	a	a	h	a	a	c	h	a	a	h	a	a	c	a	a	h	h	a	a	h	h	a	h	h	c	h	c	c	a	c	c	c
chr1	AC1B0310	Unigene5000	253	T	C	O	29	22	45	h	h	c	h	h	h	c	c	a	a	h	a	a	c	h	a	a	h	a	a	c	a	a	h	h	a	h	h	h	a	h	h	c	h	c	c	a	c	c	c
chr1	AC1B0310	Unigene8679	135	C	T	S	30	21	45	h	h	c	h	h	h	c	c	a	a	h	a	a	c	h	a	a	h	a	a	c	a	a	h	h	a	a	h	h	a	h	h	c	h	c	c	a	c	c	c
chr1	AC1B0310	CL1254.Contig1	457	C	T	R	29	20	47	h	h	c	h	h	h	c	h	a	a	h	h	a	c	h	a	a	h	a	a	c	a	a	h	h	a	a	h	h	a	h	h	c	h	c	c	a	c	c	c
chr1	AC1B0320	Unigene13359	71	G	A	O	34	21	41	h	h	c	h	h	h	c	c	a	a	h	h	a	c	h	a	a	h	a	a	c	a	a	a	a	a	a	h	h	a	h	h	c	h	c	c	a	c	c	c
chr1	AC1B0320	Unigene25690	165	A	G	O	29	20	47	h	h	c	h	h	h	c	h	a	a	h	h	a	c	h	a	a	h	a	a	c	a	a	h	h	a	a	h	h	a	h	h	c	h	c	c	a	c	c	c
chr1	AC1B0320	Unigene10025	74	C	T	S	28	21	47	h	h	c	h	h	h	c	c	h	a	h	h	a	c	h	a	a	h	a	a	c	a	a	h	h	a	a	h	h	a	h	h	c	h	c	c	a	c	c	c
chr1	AC1B0320	Unigene7978	49	C	G	O	28	21	47	h	h	c	h	h	h	c	c	h	a	h	h	a	c	h	a	a	h	a	a	c	a	a	h	h	a	a	h	h	a	h	h	c	h	c	c	a	c	c	c
chr1	AC1B0330	CL6707.Contig1	618	C	T	R	27	21	48	h	h	c	h	h	h	c	c	h	a	h	h	a	c	h	a	a	h	a	a	c	a	a	h	h	a	h	h	h	a	h	h	c	h	c	c	a	c	c	c
chr1	AC1B0330	CL4276.Contig1	149	G	A	O	27	20	49	h	h	c	h	h	h	c	c	h	a	h	h	a	c	h	a	a	h	a	h	c	a	a	h	h	a	h	h	a	a	h	h	c	h	c	c	a	c	c	c
chr1	AC1B0330	Unigene13944	1398	T	A	S	28	20	48	h	h	c	h	h	h	c	c	h	a	h	h	a	c	h	a	a	h	a	h	c	a	a	h	h	a	h	h	a	a	h	h	c	h	c	c	a	c	c	c
chr1	AC1B0330	Unigene28477	86	T	A	S	28	20	48	h	h	c	h	h	h	c	c	h	a	h	h	a	c	h	a	a	h	a	h	c	a	a	h	h	a	h	h	a	a	h	h	c	h	c	c	a	c	c	c
chr1	AC1B0340	CL6997.Contig1	130	C	T	S	29	20	47	h	h	c	h	h	h	c	c	h	a	h	h	a	c	h	a	a	h	a	h	c	a	a	h	h	a	h	h	a	a	h	h	c	h	c	c	a	c	c	c
chr1	AC1B0340	Unigene28634	704	T	C	R	29	20	47	h	h	c	h	h	h	c	c	h	a	h	h	a	c	h	a	a	h	a	h	c	a	a	h	h	a	h	h	a	a	h	h	c	h	c	c	a	c	c	c
chr1	AC1B0350	CL5087.Contig1	51	A	G	S	29	20	47	h	h	c	h	h	h	c	c	h	a	h	h	a	c	h	a	a	h	a	h	c	a	a	h	h	a	h	h	a	a	h	h	c	h	c	c	a	c	c	c
chr1	AC1B0350	CL6505.Contig1	40	A	G	O	30	21	45	h	c	c	h	h	h	c	c	h	a	h	h	a	c	h	a	a	h	a	h	c	a	a	h	h	a	h	h	a	a	h	h	c	h	c	c	a	c	c	c
chr1	AC1B0350	CL6559.Contig2	670	T	C	O	29	20	47	h	h	c	h	h	h	c	c	h	a	h	h	a	c	h	a	a	h	a	h	c	a	a	h	h	a	h	h	a	a	h	h	c	h	c	c	a	c	c	c
chr1	AC1B0350	Unigene16348	89	G	A	O	31	20	45	h	h	c	h	h	h	c	c	h	a	h	h	a	c	h	a	a	h	a	h	c	a	a	h	h	a	h	h	a	a	h	h	c	h	c	c	a	c	c	c
chr1	AC1B0350	Unigene16349	119	C	T	R	29	20	47	h	h	c	h	h	h	c	c	h	a	h	h	a	c	h	a	a	h	a	h	c	a	a	h	h	a	h	h	a	a	h	h	c	h	c	c	a	c	c	c
chr1	AC1B0350	Unigene19795	455	T	C	S	29	20	47	h	h	c	h	h	h	c	c	h	a	h	h	a	c	h	a	a	h	a	h	c	a	a	h	h	a	h	h	a	a	h	h	c	h	c	c	a	c	c	c
chr1	AC1B0350	Unigene25691	1559	C	T	R	29	20	47	h	h	c	h	h	h	c	c	h	a	h	h	a	c	h	a	a	h	a	h	c	a	a	h	h	a	h	h	a	a	h	h	c	h	c	c	a	c	c	c
chr1	AC1B0350	Unigene9660	753	C	T	O	31	21	44	h	a	c	h	h	h	c	c	h	a	h	h	a	c	h	a	a	c	a	h	c	a	a	h	h	a	h	h	a	a	h	h	c	h	c	c	a	c	c	c
chr1	AC1B0350	Unigene9661	517	T	G	R	30	21	45	h	a	c	h	h	h	c	c	h	a	h	h	a	c	h	a	a	c	a	h	c	a	a	h	h	a	h	h	a	a	h	h	c	h	c	c	a	c	c	c
chr1	AC1B0360	Unigene12722	182	T	C	S	30	20	46	h	a	c	h	h	h	c	c	h	a	h	h	a	c	h	a	a	c	a	h	c	a	a	h	h	a	h	h	a	a	h	h	c	h	c	c	a	c	c	h
chr1	AC1B0360	Unigene27900	78	G	A	O	30	24	42	h	a	c	h	h	h	c	c	h	a	h	h	a	c	h	a	a	c	a	h	c	a	a	h	h	a	h	h	a	a	h	h	c	c	c	c	a	c	c	h
chr1	AC1B0360	Unigene30749	415	T	C	R	31	20	45	h	a	c	h	h	h	c	c	h	a	h	h	a	c	h	a	a	c	a	h	c	a	a	h	h	a	h	h	a	a	h	h	c	h	c	c	a	c	c	h
chr1	AC1B0360	Unigene8549	22	T	C	O	38	18	40	h	a	c	a	h	a	c	c	h	a	h	h	a	c	h	a	a	c	a	h	c	a	a	a	h	a	h	h	a	a	h	a	c	h	h	c	a	c	c	a
chr1	AC1B0370	CL1757.Contig2	166	C	T	S	29	18	49	h	a	c	h	h	h	c	c	h	a	h	h	a	c	h	h	a	c	a	h	c	a	a	h	h	a	h	h	a	a	h	h	c	h	h	c	a	c	c	h
chr1	AC1B0370	CL1810.Contig2	98	G	A	O	31	19	46	h	a	c	h	h	h	c	c	a	a	a	h	a	c	h	h	a	c	a	h	c	a	a	h	h	a	h	h	a	a	h	h	c	h	h	c	a	c	c	h
chr1	AC1B0370	CL2111.Contig1	310	T	C	S	29	18	49	h	a	c	h	h	h	c	c	h	a	h	h	a	c	h	h	a	c	a	h	c	a	a	h	h	a	h	h	a	a	h	h	c	h	h	c	a	c	c	h
chr1	AC1B0370	CL2418.Contig1	435	C	T	O	29	18	49	h	a	c	h	h	h	c	c	h	a	h	h	a	c	h	h	a	c	a	h	c	a	a	h	h	a	h	h	a	a	h	h	c	h	h	c	a	c	c	h
chr1	AC1B0370	CL469.Contig2	14	A	G	R	29	18	49	h	a	c	h	h	h	c	c	h	a	h	h	a	c	h	h	a	c	a	h	c	a	a	h	h	a	h	h	a	a	h	h	c	h	h	c	a	c	c	h
chr1	AC1B0370	CL825.Contig1	748	G	C	S	29	18	49	h	a	c	h	h	h	c	c	h	a	h	h	a	c	h	h	a	c	a	h	c	a	a	h	h	a	h	h	a	a	h	h	c	h	h	c	a	c	c	h
chr1	AC1B0370	Unigene11325	544	C	T	O	29	18	49	h	a	c	h	h	h	c	c	h	a	h	h	a	c	h	h	a	c	a	h	c	a	a	h	h	a	h	h	a	a	h	h	c	h	h	c	a	c	c	h
chr1	AC1B0370	Unigene21792	132	G	A	O	29	18	49	h	a	c	h	h	h	c	c	h	a	h	h	a	c	h	h	a	c	a	h	c	a	a	h	h	a	h	h	a	a	h	h	c	h	h	c	a	c	c	h
chr1	AC1B0370	Unigene26049	352	T	C	O	31	19	46	h	a	c	h	h	h	c	c	a	a	h	a	a	c	h	h	a	c	a	h	c	a	a	h	h	a	h	h	a	a	h	h	c	h	h	c	a	c	c	h
chr1	AC1B0370	Unigene26148	163	C	T	O	30	19	47	a	a	c	h	h	h	c	c	h	a	h	h	a	c	h	h	a	c	a	h	c	a	a	c	h	a	h	h	a	a	h	h	c	h	h	c	a	c	c	h
chr1	AC1B0370	Unigene27760	137	C	T	S	29	18	49	h	a	c	h	h	h	c	c	h	a	h	h	a	c	h	h	a	c	a	h	c	a	a	h	h	a	h	h	a	a	h	h	c	h	h	c	a	c	c	h
chr1	AC1B0370	Unigene28069	69	G	A	S	29	18	49	h	a	c	h	h	h	c	c	h	a	h	h	a	c	h	h	a	c	a	h	c	a	a	h	h	a	h	h	a	a	h	h	c	h	h	c	a	c	c	h
chr1	AC1B0370	Unigene37000	113	G	A	R	53	18	25	h	a	c	h	h	h	c	c	h	a	h	h	a	c	h	h	a	c	a	h	c	a	a	h	h	a	h	h	a	a	a	h	c	a	a	c	a	c	c	h
chr1	AC1B0370	Unigene38247	93	T	G	R	29	19	48	h	a	c	h	h	h	c	c	h	a	h	h	a	c	c	h	a	c	a	h	c	a	a	h	h	a	h	h	a	a	h	h	c	h	h	c	a	c	c	h
chr1	AC1B0370	Unigene5347	39	G	C	O	32	18	46	h	a	c	h	h	h	c	c	h	a	h	h	a	c	h	h	a	c	a	h	c	a	a	h	h	a	h	a	a	a	h	h	c	h	h	c	a	c	c	h
chr1	AC1B0370	Unigene7817	408	G	A	R	29	18	49	h	a	c	h	h	h	c	c	h	a	h	h	a	c	h	h	a	c	a	h	c	a	a	h	h	a	h	h	a	a	h	h	c	h	h	c	a	c	c	h
chr1	AC1B0380	CL4215.Contig1	236	T	A	O	24	22	50	c	a	c	h	h	h	c	c	h	a	h	h	a	c	h	h	a	c	a	h	c	a	a	h	h	a	h	h	a	a	h	h	c	h	h	c	a	c	c	h
chr1	AC1B0380	Unigene22500	621	T	C	R	31	18	47	h	a	c	h	h	h	c	c	h	a	h	h	a	c	h	h	a	c	a	h	c	a	a	a	h	a	h	h	a	a	h	h	c	h	h	c	a	c	c	h
chr1	AC1B0380	Unigene8548	618	C	T	O	36	17	43	h	a	c	h	a	h	c	h	h	a	a	h	a	c	h	h	a	c	a	h	c	a	a	a	a	a	h	h	a	a	h	h	c	h	h	c	a	c	c	h
chr1	AC1B0380	CL5892.Contig1	385	G	A	O	32	21	43	h	a	c	h	h	h	c	c	h	a	h	h	a	c	h	c	a	c	a	h	c	a	a	a	h	a	h	h	a	a	h	h	c	h	h	c	a	c	c	h
chr1	AC1B0390	CL2278.Contig1	224	G	C	O	28	24	44	h	a	c	c	h	h	c	c	h	a	h	c	a	c	h	h	a	c	a	h	c	a	a	a	h	a	h	c	a	h	h	h	c	h	h	c	a	h	c	h
chr1	AC1B0390	CL1654.Contig1	34	T	A	R	29	17	50	h	a	c	h	h	h	c	c	h	a	h	h	a	c	h	h	a	c	a	h	c	a	a	a	h	h	h	h	a	a	h	h	c	h	h	c	a	h	c	h
chr1	AC1B0390	Unigene8808	54	A	G	S	29	17	50	h	a	c	h	h	h	c	c	h	a	h	h	a	c	h	h	a	c	a	h	c	a	a	a	h	h	h	h	a	a	h	h	c	h	h	c	a	h	c	h
chr1	AC1B0400	CL4949.Contig2	200	C	T	S	29	16	51	h	a	c	h	h	h	c	c	h	a	h	h	a	c	h	h	a	c	a	h	c	a	a	a	h	h	h	h	a	a	h	h	c	h	h	c	a	h	h	h
chr1	AC1B0400	CL7181.Contig1	572	C	A	O	24	16	56	h	a	c	h	h	h	c	c	h	a	h	h	h	c	h	h	a	c	a	h	c	h	a	a	h	h	h	h	h	a	h	h	c	h	h	c	a	h	h	h
chr1	AC1B0400	Unigene11018	185	A	G	R	29	17	50	h	a	c	h	h	h	c	c	h	a	h	h	a	c	h	h	a	c	a	h	c	a	a	a	h	h	h	h	a	a	h	h	c	h	h	c	a	h	h	h
chr1	AC1B0400	Unigene30039	79	G	A	O	29	16	51	h	a	c	h	h	h	c	c	h	a	h	h	a	c	h	h	a	c	a	h	c	a	a	a	h	h	h	h	a	a	h	h	c	h	h	c	a	h	h	h
chr1	AC1B0400	Unigene32786	58	A	T	R	29	19	48	h	a	c	h	h	h	c	c	h	a	h	h	a	c	h	h	a	c	a	h	c	a	a	a	h	h	h	h	a	a	h	h	c	c	h	c	a	c	h	h
chr1	AC1B0400	Unigene35371	200	C	T	S	29	16	51	h	a	c	h	h	h	c	c	h	a	h	h	a	c	h	h	a	c	a	h	c	a	a	a	h	h	h	h	a	a	h	h	c	h	h	c	a	h	h	h
chr1	AC1B0400	Unigene3817	140	A	G	R	29	16	51	h	a	c	h	h	h	c	c	h	a	h	h	a	c	h	h	a	c	a	h	c	a	a	a	h	h	h	h	a	a	h	h	c	h	h	c	a	h	h	h
chr1	AC1B0400	Unigene5432	251	A	G	O	27	16	53	h	a	c	h	h	h	c	c	h	a	h	h	a	c	h	h	a	c	a	h	c	a	a	a	h	h	h	h	a	a	h	h	c	h	h	c	a	h	h	h
chr1	AC1B0410	CL3545.Contig2	185	T	C	R	29	16	51	c	a	c	h	h	h	c	c	h	a	h	h	a	c	h	h	h	c	a	h	c	a	a	a	h	h	h	h	a	a	h	h	c	h	h	c	a	h	h	h
chr1	AC1B0410	CL7082.Contig2	885	C	G	O	30	16	50	c	a	c	h	h	h	c	c	h	a	h	h	a	c	h	h	a	c	a	h	c	a	a	a	h	h	h	h	a	a	h	h	c	h	h	c	a	h	h	h
chr1	AC1B0410	Unigene11734	306	T	G	O	27	16	53	c	a	h	h	h	h	c	c	h	a	h	h	a	c	h	h	a	c	a	h	c	a	a	h	h	h	h	h	h	a	h	h	c	h	h	c	a	h	h	h
chr1	AC1B0410	Unigene11955	251	T	A	S	31	18	47	c	a	c	h	h	h	c	c	h	a	c	h	a	c	h	h	a	c	a	h	c	a	a	a	h	h	h	h	a	a	h	h	c	h	h	c	a	h	h	h
chr1	AC1B0410	Unigene12712	312	T	C	O	29	17	50	c	a	c	h	h	h	c	c	h	a	h	h	a	c	h	h	a	c	a	h	c	a	a	a	h	h	h	h	a	a	h	h	c	h	h	c	a	h	h	h
chr1	AC1B0410	Unigene18759	489	C	T	S	28	18	50	c	a	c	h	h	h	c	c	h	a	h	h	a	c	h	h	a	c	a	h	c	a	a	a	h	h	h	h	a	a	h	h	c	h	h	c	a	h	h	h
chr1	AC1B0410	Unigene1907	182	T	C	O	30	18	48	c	a	c	h	h	h	c	c	h	a	h	h	a	c	h	h	a	c	a	h	c	a	a	a	h	h	h	h	a	a	h	h	c	h	h	c	a	h	h	h
chr1	AC1B0410	Unigene21412	118	G	A	O	29	17	50	c	a	c	h	h	h	c	c	h	a	h	h	a	c	h	h	a	c	a	h	c	a	a	a	h	h	h	h	a	a	h	h	c	h	h	c	a	h	h	h
chr1	AC1B0410	Unigene24059	363	G	T	O	29	17	50	c	a	c	h	h	h	c	c	h	a	h	h	a	c	h	h	a	c	a	h	c	a	a	a	h	h	h	h	a	a	h	h	c	h	h	c	a	h	h	h
chr1	AC1B0410	Unigene28230	2038	T	A	O	29	19	48	c	a	c	h	h	h	c	c	h	a	h	h	a	c	h	h	a	c	a	h	c	a	a	a	h	h	h	c	a	a	h	h	c	h	h	c	a	h	h	h
chr1	AC1B0410	Unigene28458	958	G	A	R	30	17	49	c	a	c	h	h	h	c	c	h	a	h	h	a	c	h	h	a	c	a	h	c	a	a	a	h	h	h	h	a	a	h	h	c	h	h	c	a	h	h	h
chr1	AC1B0410	Unigene28602	504	T	A	O	30	17	49	c	a	c	h	h	h	c	c	h	a	h	h	a	c	h	h	a	c	a	h	c	a	a	a	h	h	h	h	a	a	h	h	c	h	h	c	a	h	h	h
chr1	AC1B0410	Unigene29264	524	C	T	O	29	17	50	c	a	c	h	h	h	c	c	h	a	h	h	a	c	h	h	a	c	a	h	c	a	a	a	h	h	h	h	a	a	h	h	c	h	h	c	a	h	h	h
chr1	AC1B0410	Unigene6813	996	A	G	O	29	18	49	c	a	c	h	h	c	c	c	h	a	h	c	a	c	h	h	a	c	a	h	c	a	a	a	h	h	h	h	a	a	h	h	c	h	h	c	a	h	h	h
chr1	AC1B0410	Unigene7992	349	G	A	R	29	17	50	c	a	c	h	h	h	c	c	h	a	h	h	a	c	h	h	a	c	a	h	c	a	a	a	h	h	h	h	a	a	h	h	c	h	h	c	a	h	h	h
chr1	AC1B0420	CL1171.Contig1	346	T	G	O	28	17	51	c	a	c	h	h	h	c	c	h	a	h	h	a	c	h	h	a	c	a	h	c	a	a	a	h	h	h	h	a	a	h	h	c	h	h	c	a	h	h	h
chr1	AC1B0420	CL239.Contig1	483	A	G	S	28	17	51	c	a	c	h	h	h	c	c	h	a	h	h	a	c	h	h	a	c	a	h	c	a	a	a	h	h	h	h	a	a	h	h	c	h	h	c	a	h	h	h
chr1	AC1B0420	CL4273.Contig2	80	T	C	O	35	18	43	c	a	c	h	h	h	c	c	h	a	h	a	a	c	h	c	a	c	a	h	c	a	a	a	h	h	a	h	a	a	h	a	c	h	h	c	a	a	h	h
chr1	AC1B0420	CL5806.Contig1	2087	T	C	O	28	17	51	c	a	c	h	h	h	c	c	h	a	h	h	a	c	h	h	a	c	a	h	c	a	a	a	h	h	h	h	a	a	h	h	c	h	h	c	a	h	h	h
chr1	AC1B0420	Unigene13141	145	G	A	S	28	17	51	c	a	c	h	h	h	c	c	h	a	h	h	a	c	h	h	a	c	a	h	c	a	a	a	h	h	h	h	a	a	h	h	c	h	h	c	a	h	h	h
chr1	AC1B0420	Unigene27232	430	G	A	S	28	17	51	c	a	c	h	h	h	c	c	h	a	h	h	a	c	h	h	a	c	a	h	c	a	a	a	h	h	h	h	a	a	h	h	c	h	h	c	a	h	h	h
chr1	AC1B0420	Unigene28024	933	G	A	O	32	19	45	c	a	c	h	h	h	c	c	h	a	c	a	a	c	a	h	a	c	a	h	c	a	a	a	h	h	h	h	a	a	h	h	c	h	h	c	a	h	h	h
chr1	AC1B0420	Unigene31876	268	A	T	R	28	18	50	c	a	c	h	h	h	c	c	h	a	h	h	a	c	h	h	a	c	a	h	c	a	a	a	h	h	h	h	a	a	h	h	c	h	h	c	a	h	h	h
chr1	AC1B0420	Unigene4012	1244	A	G	R	28	17	51	c	a	c	h	h	h	c	c	h	a	h	h	a	c	h	h	a	c	a	h	c	a	a	a	h	h	h	h	a	a	h	h	c	h	h	c	a	h	h	h
chr1	AC1B0420	Unigene4920	134	G	A	O	27	16	53	c	a	c	h	h	h	c	c	h	a	h	h	a	c	h	h	a	c	a	h	c	a	a	a	h	h	h	h	a	a	h	h	c	h	h	c	a	h	h	h
chr1	AC1B0420	Unigene8339	866	T	C	S	28	17	51	c	a	c	h	h	h	c	c	h	a	h	h	a	c	h	h	a	c	a	h	c	a	a	a	h	h	h	h	a	a	h	h	c	h	h	c	a	h	h	h
chr1	AC1B0420	Unigene8988	491	A	G	S	28	17	51	c	a	c	h	h	h	c	c	h	a	h	h	a	c	h	h	a	c	a	h	c	a	a	a	h	h	h	h	a	a	h	h	c	h	h	c	a	h	h	h
chr1	AC1B0430	Unigene30055	787	T	C	R	28	19	49	c	h	c	h	c	h	c	c	h	a	h	h	a	c	h	h	a	c	a	h	c	a	a	a	h	h	h	h	a	a	h	h	c	h	h	c	a	h	h	h
chr1	AC1B0430	Unigene3798	358	C	T	S	28	18	50	c	h	c	h	c	h	c	c	h	a	h	h	a	c	h	h	a	c	a	h	c	a	a	a	h	h	h	h	a	a	h	h	c	h	h	c	a	h	h	h
chr1	AC1B0440	Unigene12905	288	C	T	S	27	18	51	c	h	c	h	c	h	c	c	h	a	h	h	a	c	h	h	a	c	a	h	c	a	a	a	h	h	h	h	a	a	h	h	c	h	h	c	a	h	h	h
chr1	AC1B0440	Unigene21712	39	C	A	R	28	18	50	c	h	c	h	c	h	c	c	h	a	h	h	a	c	h	h	a	c	a	h	c	a	a	a	h	h	h	h	a	a	h	h	c	h	h	c	a	h	h	h
chr1	AC1B0440	Unigene28031	399	C	T	R	27	18	51	c	h	c	h	c	h	c	c	h	a	h	h	a	c	h	h	a	c	a	h	c	a	a	a	h	h	h	h	a	a	h	a	c	h	h	c	a	h	h	h
chr1	AC1B0450	CL1538.Contig4	217	A	C	S	27	17	52	c	h	c	h	c	h	c	c	h	a	h	h	a	c	h	h	a	c	a	h	c	a	a	a	h	h	h	h	a	a	h	h	c	h	h	c	a	h	h	h
chr1	AC1B0450	CL2287.Contig1	118	C	T	O	27	17	52	c	h	c	h	c	h	c	c	h	a	h	h	a	c	h	h	a	c	a	h	c	a	a	a	h	h	h	h	a	a	h	h	c	h	h	c	a	h	h	h
chr1	AC1B0450	CL2287.Contig2	435	T	C	O	27	17	52	c	h	c	h	c	h	c	c	h	a	h	h	a	c	h	h	a	c	a	h	c	a	a	a	h	h	h	h	a	a	h	h	c	h	h	c	a	h	h	h
chr1	AC1B0450	CL5163.Contig1	383	G	C	O	29	18	49	c	h	c	h	c	h	c	c	h	a	h	h	a	c	h	h	a	c	a	h	c	a	a	a	h	h	h	h	a	a	h	a	c	h	h	c	a	h	h	h
chr1	AC1B0450	CL5314.Contig1	654	C	A	R	27	17	52	c	h	c	h	c	h	c	c	h	a	h	h	a	c	h	h	a	c	a	h	c	a	a	a	h	h	h	h	a	a	h	h	c	h	h	c	a	h	h	h
chr1	AC1B0450	CL6446.Contig3	116	G	A	R	27	17	52	c	h	c	h	c	h	c	c	h	a	h	h	a	c	h	h	a	c	a	h	c	a	a	a	h	h	h	h	a	a	h	h	c	h	h	c	a	h	h	h
chr1	AC1B0450	Unigene12264	301	A	C	S	27	17	52	c	h	c	h	c	h	c	c	h	a	h	h	a	c	h	h	a	c	a	h	c	a	a	a	h	h	h	h	a	a	h	h	c	h	h	c	a	h	h	h
chr1	AC1B0450	Unigene12346	128	G	A	O	27	17	52	c	h	c	h	c	h	c	c	h	a	h	h	a	c	h	h	a	c	a	h	c	a	a	a	h	h	h	h	a	a	h	h	c	h	h	c	a	h	h	h
chr1	AC1B0450	Unigene23053	275	G	A	O	26	18	52	c	h	c	h	c	h	c	c	h	a	h	h	a	c	h	h	a	c	a	h	c	a	a	a	h	h	c	h	a	a	h	h	c	h	h	c	a	h	h	h
chr1	AC1B0450	Unigene25275	1038	C	T	R	27	18	51	c	h	c	h	c	h	c	c	h	a	h	h	a	c	h	h	a	c	a	h	c	a	a	a	h	h	h	h	a	a	h	h	c	h	h	c	a	h	h	h
chr1	AC1B0460	Unigene13633	351	T	C	S	26	17	53	c	h	c	h	c	h	c	c	h	a	h	h	a	c	h	h	a	c	a	h	c	a	a	a	h	h	h	h	a	a	h	h	c	h	h	c	a	h	h	h
chr1	AC1B0460	Unigene16383	307	A	G	R	26	17	53	c	h	c	h	c	h	c	c	h	a	h	h	a	c	h	h	a	c	a	h	c	a	a	a	h	h	h	h	a	a	h	h	c	h	h	c	a	h	h	h
chr1	AC1B0460	Unigene21290	329	T	C	S	26	17	53	c	h	c	h	c	h	c	c	h	a	h	h	a	c	h	h	a	c	a	h	c	a	a	a	h	h	h	h	a	a	h	h	c	h	h	c	a	h	h	h
chr1	AC1B0460	Unigene30059	183	G	A	R	27	17	52	c	h	c	h	c	h	c	c	h	a	h	h	a	c	h	h	a	c	a	h	c	a	a	a	h	h	h	h	a	a	h	h	c	h	h	c	a	h	h	h
chr1	AC1B0460	Unigene31237	237	C	T	O	26	17	53	c	h	c	h	c	h	c	c	h	a	h	h	a	c	h	h	a	c	a	h	c	a	a	a	h	h	h	h	a	a	h	h	c	h	h	c	a	h	h	h
chr1	AC1B0470	CL987.Contig2	377	T	C	R	24	17	55	c	h	c	h	c	h	c	c	h	a	h	h	a	c	h	h	a	c	a	h	c	a	h	a	h	h	h	h	a	a	h	h	c	h	h	c	a	h	h	h
chr1	AC1B0470	Unigene22239	147	A	G	O	29	17	50	c	h	c	h	c	h	c	c	h	a	h	h	a	c	h	h	a	c	a	h	c	a	h	a	h	h	h	a	a	a	h	h	c	h	h	c	a	a	h	h
chr1	AC1B0470	CL3819.Contig1	328	G	A	S	23	17	56	c	h	c	h	c	h	c	c	h	a	h	h	a	c	h	h	h	c	a	h	c	a	h	a	h	h	h	h	a	a	h	h	c	h	h	c	a	h	h	h
chr1	AC1B0480	CL5965.Contig2	259	G	A	O	24	18	54	c	h	c	h	c	a	c	c	h	a	h	h	a	c	h	h	h	c	a	h	c	a	h	a	h	h	h	h	a	a	h	h	c	h	h	c	a	h	h	h
chr1	AC1B0480	Unigene19729	302	T	C	R	23	18	55	c	h	c	h	c	h	c	c	h	a	h	h	a	c	h	h	h	c	a	h	c	a	h	a	h	h	h	h	a	a	h	h	c	h	h	c	a	h	h	h
chr1	AC1B0480	Unigene27493	230	T	C	O	24	18	54	c	h	c	h	c	a	c	c	h	a	h	h	a	c	h	h	h	c	a	h	c	a	h	a	h	h	h	h	a	a	h	h	c	h	h	c	a	h	h	h
chr1	AC1B0490	Unigene10585	98	C	T	S	23	19	54	c	h	c	h	c	h	c	c	h	a	h	h	a	c	h	h	h	c	a	h	c	a	h	a	h	h	h	h	a	a	h	h	c	h	h	c	a	h	h	h
chr1	AC1B0500	CL4300.Contig1	197	C	G	S	22	18	56	h	h	c	h	c	h	c	c	h	a	h	h	a	c	h	h	h	c	a	h	c	h	h	h	h	h	h	h	a	a	h	a	c	h	h	c	a	h	h	h
chr1	AC1B0500	CL6810.Contig1	405	C	T	S	22	18	56	h	h	c	h	c	h	c	c	h	a	h	h	a	c	h	h	h	c	a	h	c	h	h	h	h	h	h	h	a	a	h	a	c	h	h	c	a	h	h	h
chr1	AC1B0500	Unigene3478	1006	A	C	O	22	19	55	h	c	c	h	c	h	c	c	h	a	h	h	a	c	h	h	h	c	a	h	c	h	h	h	h	h	h	h	a	a	h	a	c	h	h	c	a	h	h	h
chr1	AC1B0500	Unigene4295	291	G	C	O	21	18	57	h	h	c	h	c	h	c	c	h	a	h	h	a	c	h	h	h	c	a	h	c	h	h	h	h	h	h	h	a	a	h	a	c	h	h	c	a	h	h	h
chr1	AC1B0510	Unigene12949	1250	G	A	S	21	18	57	h	h	c	h	c	h	c	c	h	a	h	h	a	c	h	h	h	c	a	h	c	h	h	h	h	h	h	h	a	a	h	a	c	h	h	c	a	h	h	h
chr1	AC1B0510	Unigene23262	138	T	A	O	7	19	70	h	h	c	h	c	h	c	c	h	a	h	h	h	c	h	h	a	c	a	h	c	h	h	h	h	h	h	h	h	h	h	h	c	h	h	c	a	h	h	h
chr1	AC1B0520	CL1460.Contig2	276	A	G	O	22	18	56	h	h	c	h	c	h	c	c	h	a	h	h	a	c	h	h	h	c	a	h	c	h	h	h	h	h	h	h	a	a	h	a	c	h	h	c	a	h	h	h
chr1	AC1B0520	CL4006.Contig1	303	G	T	O	22	18	56	h	h	c	h	c	h	c	c	h	a	h	h	a	c	h	h	h	c	a	h	c	h	h	h	h	h	h	h	a	a	h	a	c	h	h	c	a	h	h	h
chr1	AC1B0520	Unigene27623	1001	G	A	S	22	18	56	h	h	c	h	c	h	c	c	h	a	h	h	a	c	h	h	h	c	a	h	c	h	h	h	h	h	h	h	a	a	h	a	c	h	h	c	a	h	h	h
chr1	AC1B0520	Unigene27998	493	C	G	S	22	18	56	h	h	c	h	c	h	c	c	h	a	h	h	a	c	h	h	h	c	a	h	c	h	h	h	h	h	h	h	a	a	h	a	c	h	h	c	a	h	h	h
chr1	AC1B0530	Unigene24771	674	T	A	S	21	19	56	h	h	c	h	c	h	c	c	h	a	h	h	a	c	h	h	h	c	a	h	c	h	h	h	h	h	h	h	a	a	h	a	c	h	h	c	a	h	h	h
chr1	AC1B0530	Unigene27499	60	T	C	R	21	19	56	h	h	c	h	c	h	c	c	h	a	h	h	a	c	h	h	h	c	a	h	c	h	h	h	h	h	h	h	a	a	h	a	c	h	h	c	a	h	h	h
chr1	AC1B0530	Unigene9260	301	A	G	O	21	19	56	h	h	c	h	c	h	c	c	h	a	h	h	a	c	h	h	h	c	a	h	c	h	h	h	h	h	h	h	a	a	h	a	c	h	h	c	a	h	h	h
chr1	AC1B0540	CL186.Contig1	207	G	C	S	21	18	57	h	h	c	h	c	h	c	c	h	a	h	h	a	c	h	h	h	c	a	h	c	h	h	h	h	h	h	h	a	a	h	a	c	h	h	c	a	h	h	h
chr1	AC1B0540	CL4236.Contig1	576	A	T	S	21	18	57	h	h	c	h	c	h	c	c	h	a	h	h	a	c	h	h	h	c	a	h	c	h	h	h	h	h	h	h	a	a	h	a	c	h	h	c	a	h	h	h
chr1	AC1B0540	Unigene12485	139	T	C	S	21	18	57	h	h	c	h	c	h	c	c	h	a	h	h	a	c	h	h	h	c	a	h	c	h	h	h	h	h	h	h	a	a	h	a	c	h	h	c	a	h	h	h
chr1	AC1B0540	Unigene26168	407	T	C	R	22	18	56	h	h	c	h	c	h	c	c	h	a	h	h	a	c	h	h	h	c	a	h	c	h	h	h	h	h	h	h	a	a	h	a	c	h	h	c	a	h	h	h
chr1	AC1B0540	Unigene27800	976	A	G	R	21	18	57	h	h	c	h	c	h	c	c	h	a	h	h	a	c	h	h	h	c	a	h	c	h	h	h	h	h	h	h	a	a	h	a	c	h	h	c	a	h	h	h
chr1	AC1B0540	Unigene27837	216	A	T	O	21	18	57	h	h	c	h	c	h	c	c	h	a	h	h	a	c	h	h	h	c	a	h	c	h	h	h	h	h	h	h	a	a	h	a	c	h	h	c	a	h	h	h
chr1	AC1B0540	Unigene29151	287	G	A	O	21	16	59	h	h	h	h	c	h	c	h	h	a	h	h	a	c	h	h	h	c	a	h	c	h	h	h	h	h	h	h	a	a	h	a	c	h	h	c	a	h	h	h
chr1	AC1B0540	CL4517.Contig3	70	C	T	O	66	11	19	h	h	c	c	c	h	c	c	h	a	h	h	a	c	h	h	h	c	a	h	c	h	h	h	h	h	h	h	a	a	a	a	a	a	a	a	a	a	a	a
chr1	AC1B0540	Unigene7178	180	C	T	O	20	21	55	h	h	c	c	c	h	c	c	h	a	h	h	a	c	h	h	h	c	a	h	c	h	h	h	h	h	h	h	a	a	h	a	c	h	h	c	a	h	c	h
chr1	AC1B0550	Unigene14064	36	A	G	S	21	18	57	h	h	c	c	c	h	c	c	h	a	h	h	a	c	h	h	h	c	a	h	c	h	h	h	h	h	h	h	a	a	h	a	c	h	h	c	a	h	h	h
chr1	AC1B0550	Unigene27309	577	T	A	R	21	18	57	h	h	c	c	c	h	c	c	h	a	h	h	a	c	h	h	h	c	a	h	c	h	h	h	h	h	h	h	a	a	h	a	c	h	h	c	a	h	h	h
chr1	AC1B0550	Unigene7170	54	C	T	R	21	18	57	h	h	c	c	c	h	c	c	h	a	h	h	a	c	h	h	h	c	a	h	c	h	h	h	h	h	h	h	a	a	h	a	c	h	h	c	a	h	h	h
chr1	AC1B0550	Unigene7333	35	G	A	R	22	17	57	h	h	c	c	c	h	c	c	h	a	h	h	a	c	h	h	h	c	a	h	c	h	h	h	h	h	h	h	a	a	h	a	c	h	h	c	a	h	h	h
chr1	AC1B0550	Unigene22698	400	A	G	R	21	19	56	h	h	c	c	c	h	c	c	h	a	h	h	a	c	h	h	h	c	a	h	c	h	h	h	h	h	h	h	a	a	h	a	c	h	h	c	a	h	h	h
chr1	AC1B0550	Unigene30558	431	A	G	R	21	20	55	h	h	c	c	c	h	c	c	h	a	h	h	a	c	h	h	h	c	a	h	c	h	h	h	h	h	h	h	a	a	h	a	c	h	h	c	a	h	h	h
chr1	AC1B0550	Unigene9515	471	T	C	O	21	19	56	h	h	c	c	c	h	c	c	h	a	h	h	a	c	h	h	h	c	a	h	c	h	h	h	h	h	h	h	a	a	h	a	c	h	h	c	a	h	h	h
chr1	AC1B0550	Unigene15685	534	C	T	O	21	20	55	h	c	c	c	c	h	c	c	h	a	h	h	a	c	h	h	h	c	a	h	c	h	h	h	h	h	h	h	a	a	h	a	c	h	h	c	a	h	h	h
chr1	AC1B0550	Unigene8520	769	T	C	O	19	21	56	h	h	c	c	c	h	c	c	h	a	h	h	a	c	c	h	h	c	a	h	c	h	h	h	h	h	h	h	a	a	h	a	c	h	h	c	a	c	h	h
chr1	AC1B0560	CL7131.Contig2	432	T	C	O	20	19	57	h	h	c	c	c	h	c	c	h	a	h	h	a	c	h	h	h	c	a	h	c	h	h	h	h	h	h	h	h	a	h	a	c	h	h	c	a	h	h	h
chr1	AC1B0560	Unigene11417	269	C	T	R	20	18	58	h	h	c	c	c	h	c	c	h	a	h	h	a	c	h	h	h	c	a	h	c	h	h	h	h	h	h	h	h	a	h	a	c	h	h	c	a	h	h	h
chr1	AC1B0560	Unigene8804	157	A	C	S	20	18	58	h	h	c	c	c	h	c	c	h	a	h	h	a	c	h	h	h	c	a	h	c	h	h	h	h	h	h	h	h	a	h	a	c	h	h	c	a	h	h	h
chr1	AC1B0570	CL3740.Contig1	239	T	A	S	20	19	57	h	h	c	c	c	h	c	c	h	a	h	h	a	c	h	h	h	c	a	h	c	h	h	h	h	h	h	h	h	a	h	a	c	h	h	c	a	h	h	h
chr1	AC1B0570	CL6073.Contig1	40	T	C	R	20	19	57	h	h	c	c	c	h	c	c	h	a	h	h	a	c	h	h	h	c	a	h	c	h	h	h	h	h	h	h	h	a	h	a	c	h	h	c	a	h	h	h
chr1	AC1B0570	Unigene13292	476	T	C	O	22	21	53	h	h	c	c	c	h	c	c	h	a	h	h	a	c	h	h	a	c	a	h	c	h	h	h	h	h	h	h	c	a	h	h	c	h	h	c	a	h	h	h
chr1	AC1B0570	Unigene13757	385	A	C	S	20	19	57	h	h	c	c	c	h	c	c	h	a	h	h	a	c	h	h	h	c	a	h	c	h	h	h	h	h	h	h	h	a	h	a	c	h	h	c	a	h	h	h
chr1	AC1B0570	Unigene19882	1866	C	T	R	23	20	53	h	h	c	c	c	h	c	c	h	a	h	h	a	c	h	h	c	c	a	a	c	h	h	h	a	a	h	h	h	a	h	a	c	h	h	c	a	h	h	h
chr1	AC1B0570	Unigene21063	883	T	C	S	20	19	57	h	h	c	c	c	h	c	c	h	a	h	h	a	c	h	h	h	c	a	h	c	h	h	h	h	h	h	h	h	a	h	a	c	h	h	c	a	h	h	h
chr1	AC1B0570	Unigene26617	456	A	G	O	20	19	57	h	h	c	c	c	h	c	c	h	a	h	h	a	c	h	h	h	c	a	h	c	h	h	h	h	h	h	h	h	a	h	a	c	h	h	c	a	h	h	h
chr1	AC1B0570	Unigene28032	530	C	T	R	20	19	57	h	h	c	c	c	h	c	c	h	a	h	h	a	c	h	h	h	c	a	h	c	h	h	h	h	h	h	h	h	a	h	a	c	h	h	c	a	h	h	h
chr1	AC1B0570	Unigene31241	633	A	G	O	19	19	58	h	h	c	c	c	h	c	c	h	a	h	h	a	c	h	h	h	c	a	h	c	h	h	h	h	h	h	h	h	a	h	a	c	h	h	c	a	h	h	h
chr1	AC1B0570	Unigene3431	659	C	T	R	20	35	41	h	h	c	c	c	h	c	c	c	a	h	h	a	c	h	h	h	c	a	h	c	h	h	h	h	h	h	h	h	a	h	a	c	h	h	c	a	h	h	h
chr1	AC1B0570	Unigene5534	42	C	T	S	20	19	57	h	h	c	c	c	h	c	c	h	a	h	h	a	c	h	h	h	c	a	h	c	h	h	h	h	h	h	h	h	a	h	a	c	h	h	c	a	h	h	h
chr1	AC1B0580	Unigene24307	595	C	A	R	20	19	57	h	h	c	c	c	h	c	c	h	a	h	h	a	c	h	h	h	c	a	h	c	h	h	h	h	h	h	h	h	a	h	a	c	h	h	c	a	h	h	h
chr1	AC1B0580	Unigene28055	158	T	C	S	21	20	55	h	h	c	c	c	h	c	c	h	a	h	h	a	c	h	h	h	c	a	h	c	h	h	h	h	h	h	h	h	a	h	a	c	h	h	c	a	h	h	h
chr1	AC1B0590	CL1734.Contig2	817	A	G	S	20	20	56	h	h	c	c	c	h	c	c	h	a	h	h	a	c	h	h	h	c	a	h	c	h	h	h	h	h	h	h	h	a	h	a	c	h	h	c	a	h	h	h
chr1	AC1B0590	CL3535.Contig1	756	C	T	S	20	20	56	h	h	c	c	c	h	c	c	h	a	h	h	a	c	h	h	h	c	a	h	c	h	h	h	h	h	h	h	h	a	h	a	c	h	h	c	a	h	h	h
chr1	AC1B0590	Unigene3229	155	G	T	S	20	20	56	h	h	c	c	c	h	c	c	h	a	h	h	a	c	h	h	h	c	a	h	c	h	h	h	h	h	h	h	h	a	h	a	c	h	h	c	a	h	h	h
chr1	AC1B0590	Unigene9191	483	A	G	S	20	20	56	h	h	c	c	c	h	c	c	h	a	h	h	a	c	h	h	h	c	a	h	c	h	h	h	h	h	h	h	h	a	h	a	c	h	h	c	a	h	h	h
chr1	AC1B0600	CL2716.Contig1	1055	T	A	S	19	20	57	h	h	c	c	c	h	c	c	h	a	h	h	a	c	h	h	h	c	a	h	c	h	h	h	h	h	h	h	h	a	h	a	c	h	h	c	a	h	h	h
chr1	AC1B0610	Unigene10812	346	A	G	S	19	21	56	h	h	c	c	c	h	c	c	h	a	h	h	a	c	h	h	h	c	a	h	c	h	h	h	h	h	h	h	h	a	h	a	c	h	h	c	a	h	h	h
chr1	AC1B0610	Unigene13613	371	G	A	R	20	21	55	h	h	c	c	c	h	c	c	h	a	h	h	a	c	h	h	h	c	a	h	c	h	h	h	h	h	h	h	h	a	h	a	c	h	h	c	a	h	h	h
chr1	AC1B0610	Unigene25595	2243	G	A	S	19	21	56	h	h	c	c	c	h	c	c	h	a	h	h	a	c	h	h	h	c	a	h	c	h	h	h	h	h	h	h	h	a	h	a	c	h	h	c	a	h	h	h
chr1	AC1B0610	Unigene7869	330	T	A	S	19	21	56	h	h	c	c	c	h	c	c	h	a	h	h	a	c	h	h	h	c	a	h	c	h	h	h	h	h	h	h	h	a	h	a	c	h	h	c	a	h	h	h
chr1	AC1B0610	CL402.Contig2	99	G	C	O	18	36	42	h	c	c	c	c	h	c	c	c	a	h	h	a	c	h	h	c	c	a	h	c	h	h	h	h	h	h	h	h	a	h	a	c	h	h	c	a	h	h	h
chr1	AC1B0620	Unigene20884	276	T	C	O	20	22	54	h	h	c	c	c	h	c	c	h	a	h	h	a	c	h	h	h	c	a	h	c	h	h	h	h	h	h	h	h	a	h	a	c	h	h	c	a	h	h	h
chr1	AC1B0620	Unigene29350	300	G	C	S	20	21	55	h	h	c	c	c	h	c	c	h	a	h	h	a	c	h	h	h	c	a	h	c	h	h	h	h	h	h	h	h	a	h	a	c	h	h	c	a	h	h	h
chr1	AC1B0630	CL1838.Contig1	164	A	G	R	21	23	52	h	h	c	c	c	h	c	c	h	a	h	h	a	c	h	h	h	c	a	h	c	h	h	h	h	h	h	h	h	a	h	a	c	h	h	c	a	h	h	h
chr1	AC1B0630	CL4620.Contig1	328	T	C	S	20	22	54	h	h	c	c	c	h	c	c	h	a	h	h	a	c	h	h	h	c	a	h	c	h	h	h	h	h	h	h	h	a	h	a	c	h	h	c	a	h	h	h
chr1	AC1B0630	CL6412.Contig2	33	T	C	S	20	22	54	h	h	c	c	c	h	c	c	h	a	h	h	a	c	h	h	h	c	a	h	c	h	h	h	h	h	h	h	h	a	h	a	c	h	h	c	a	h	h	h
chr1	AC1B0630	Unigene12719	991	G	A	S	20	22	54	h	h	c	c	c	h	c	c	h	a	h	h	a	c	h	h	h	c	a	h	c	h	h	h	h	h	h	h	h	a	h	a	c	h	h	c	a	h	h	h
chr1	AC1B0630	Unigene21194	1316	G	A	R	20	22	54	h	h	c	c	c	h	c	c	h	a	h	h	a	c	h	h	h	c	a	h	c	h	h	h	h	h	h	h	h	a	h	a	c	h	h	c	a	h	h	h
chr1	AC1B0630	Unigene27584	147	T	C	S	20	22	54	h	h	c	c	c	h	c	c	h	a	h	h	a	c	h	h	h	c	a	h	c	h	h	h	h	h	h	h	h	a	h	a	c	h	h	c	a	h	h	h
chr1	AC1B0630	Unigene28124	209	T	C	O	24	22	50	h	h	c	c	c	h	c	c	h	a	a	h	a	c	h	h	h	c	a	h	c	h	h	h	h	h	h	h	a	a	h	a	c	h	h	c	a	h	h	h
chr1	AC1B0630	Unigene5237	179	G	A	S	20	22	54	h	h	c	c	c	h	c	c	h	a	h	h	a	c	h	h	h	c	a	h	c	h	h	h	h	h	h	h	h	a	h	a	c	h	h	c	a	h	h	h
chr1	AC1B0630	Unigene5238	345	G	A	S	20	22	54	h	h	c	c	c	h	c	c	h	a	h	h	a	c	h	h	h	c	a	h	c	h	h	h	h	h	h	h	h	a	h	a	c	h	h	c	a	h	h	h
chr1	AC1B0630	Unigene20883	250	G	A	R	20	23	53	h	h	c	c	c	h	c	c	h	a	h	h	a	c	h	h	h	c	a	h	c	h	h	h	h	h	h	h	h	a	h	a	c	h	h	c	h	h	h	h
chr1	AC1B0630	Unigene30188	339	C	T	R	19	23	54	h	h	c	c	c	h	c	c	h	a	c	h	a	c	h	h	h	c	a	h	c	h	h	h	h	h	h	h	h	a	h	a	c	h	h	c	a	h	h	h
chr1	AC1B0630	Unigene8499	62	C	T	S	20	22	54	h	h	c	c	c	h	c	c	h	a	h	h	a	c	h	h	h	c	a	h	c	h	h	h	h	h	h	h	h	a	h	a	c	h	h	c	a	h	h	h
chr1	AC1B0640	CL1473.Contig1	344	G	A	R	22	22	52	h	h	c	c	c	h	c	c	h	a	h	h	a	c	h	h	h	c	a	h	c	h	h	h	h	h	h	h	h	a	h	a	c	h	h	c	a	h	h	a
chr1	AC1B0640	Unigene28171	266	T	C	R	23	22	51	h	h	c	c	c	h	c	c	h	a	h	h	a	c	h	h	a	c	a	h	c	h	h	h	h	h	h	h	h	a	h	a	c	h	h	c	a	a	h	a
chr1	AC1B0640	Unigene28592	100	T	G	O	22	22	52	h	h	c	c	c	h	c	c	h	a	h	h	a	c	h	h	a	c	h	h	c	h	h	h	h	h	h	h	h	a	h	a	c	h	h	c	a	a	h	a
chr1	AC1B0640	CL5204.Contig2	365	T	C	R	28	24	44	h	h	c	c	c	h	c	c	h	a	c	h	a	c	h	h	h	c	a	h	c	h	h	h	h	h	h	h	c	a	h	a	c	h	h	c	a	a	h	a
chr1	AC1B0640	Unigene11305	1669	T	C	O	23	23	50	h	h	c	c	c	a	c	c	h	a	c	h	a	c	h	h	h	c	a	h	c	h	h	h	h	h	h	h	h	a	h	a	c	h	h	c	a	a	h	a
chr1	AC1B0640	Unigene27683	94	A	G	O	22	23	51	h	h	c	c	c	h	c	c	h	a	c	h	a	c	h	h	h	c	a	h	c	h	h	h	h	h	h	h	h	a	h	a	c	h	h	c	a	a	h	a
chr1	AC1B0640	Unigene34913	53	T	C	S	22	23	51	h	h	c	c	c	h	c	c	h	a	c	h	a	c	h	h	h	c	a	h	c	h	h	h	h	h	h	h	h	a	h	a	c	h	h	c	a	a	h	a
chr1	AC1B0640	Unigene6670	159	T	C	R	22	23	51	h	h	c	c	c	h	c	c	h	a	c	h	a	c	h	h	h	c	a	h	c	h	h	h	h	h	h	h	h	a	h	a	c	h	h	c	a	a	h	a
chr1	AC1B0640	Unigene12656	310	T	G	R	22	25	49	h	h	c	c	c	h	c	c	h	a	c	h	a	c	h	h	c	c	a	h	c	h	h	h	h	h	h	h	h	a	h	a	c	h	h	c	a	a	h	a
chr1	AC1B0640	Unigene12554	557	T	C	R	21	23	52	h	h	c	c	c	h	c	c	h	a	c	h	a	c	h	h	c	c	a	h	c	h	h	h	h	h	h	h	h	a	h	a	c	h	h	c	a	a	h	a
chr1	AC1B0650	Unigene23628	10	C	T	S	20	24	52	h	h	c	c	c	h	c	c	h	a	c	h	a	c	h	h	c	c	a	h	c	h	h	h	h	h	h	h	h	a	h	a	c	h	h	c	h	h	h	a
chr1	AC1B0650	Unigene28272	179	T	C	R	20	24	52	h	h	c	c	c	h	c	c	h	a	c	h	a	c	h	h	c	c	a	h	c	h	h	h	h	h	h	h	h	a	h	a	c	h	h	c	h	h	h	a
chr1	AC1B0650	Unigene7080	48	C	T	S	19	24	53	h	h	c	c	c	h	c	c	h	a	c	h	a	c	h	h	c	c	h	h	c	h	h	h	h	h	h	h	h	a	h	a	c	h	h	c	h	h	h	a
chr1	AC1B0650	Unigene30417	825	C	A	R	20	25	51	h	h	c	c	c	h	c	c	h	a	c	h	a	c	h	h	c	c	h	h	c	h	h	h	h	c	h	h	h	a	h	a	c	h	h	c	h	h	h	a
chr1	AC1B0660	Unigene24045	496	G	A	O	19	25	52	h	h	c	c	c	h	c	c	h	a	c	h	a	c	h	h	c	c	h	h	c	h	h	h	h	c	h	h	h	a	h	a	c	h	h	c	h	h	h	a
chr1	AC1B0660	Unigene4865	95	A	G	R	19	25	52	h	h	c	c	c	h	c	c	h	a	c	h	a	c	h	h	c	c	h	h	c	h	h	h	h	c	h	h	h	a	h	a	c	h	h	c	h	h	h	a
chr1	AC1B0670	CL3413.Contig3	156	A	C	S	19	24	53	h	h	c	c	c	h	c	h	h	a	c	h	a	c	h	h	c	c	h	h	c	h	h	h	h	c	h	h	h	a	h	a	c	h	h	c	h	h	h	a
chr1	AC1B0670	Unigene14028	279	C	T	R	19	23	54	h	h	c	c	c	h	c	h	h	a	c	h	a	c	h	h	c	c	h	h	c	h	h	h	h	c	h	h	h	a	h	a	c	h	h	c	h	h	h	a
chr1	AC1B0670	Unigene27670	238	C	A	R	19	24	53	h	h	c	c	c	h	c	h	h	a	c	h	a	c	h	h	c	c	h	h	c	h	h	h	h	c	h	h	h	a	h	a	c	h	h	c	h	h	h	a
chr1	AC1B0680	Unigene19855	75	A	T	R	19	23	54	h	h	c	c	c	h	c	h	h	a	c	h	a	c	h	h	c	c	h	h	c	h	h	h	h	c	h	h	h	a	h	a	c	h	h	c	h	h	h	a
chr1	AC1B0680	Unigene30153	165	G	A	O	18	23	55	h	h	c	c	c	h	c	h	h	a	c	h	a	c	h	h	c	c	h	h	c	h	h	h	h	c	h	h	h	a	h	a	c	h	h	c	h	h	h	a
chr1	AC1B0680	CL1235.Contig1	552	G	T	R	19	24	53	h	h	c	c	c	h	c	h	h	a	c	h	a	c	h	h	c	c	h	h	c	h	h	h	h	c	h	h	h	a	h	a	c	h	h	c	h	h	h	a
chr1	AC1B0680	CL5040.Contig1	694	T	A	O	18	24	54	h	h	c	c	c	h	c	h	h	a	c	h	a	c	h	h	c	c	h	h	c	h	h	h	h	c	h	h	h	a	h	a	c	h	h	c	h	h	h	a
chr1	AC1B0680	CL5347.Contig1	192	A	G	S	19	24	53	h	h	c	c	c	h	c	h	h	a	c	h	a	c	h	h	c	c	h	h	c	h	h	h	h	c	h	h	h	a	h	a	c	h	h	c	h	h	h	a
chr1	AC1B0680	Unigene12691	262	T	G	O	18	24	54	h	h	c	c	c	h	c	h	h	a	c	h	h	c	h	h	c	c	h	h	c	h	h	h	h	c	h	h	h	a	h	a	c	h	h	c	h	h	h	a
chr1	AC1B0680	Unigene13281	844	C	A	S	19	24	53	h	h	c	c	c	h	c	h	h	a	c	h	a	c	h	h	c	c	h	h	c	h	h	h	h	c	h	h	h	a	h	a	c	h	h	c	h	h	h	a
chr1	AC1B0680	Unigene18352	32	T	A	R	20	25	51	h	h	c	c	c	h	c	h	h	a	c	h	a	c	h	h	c	c	h	h	c	h	h	h	h	c	h	h	h	a	h	a	c	h	h	c	h	h	h	a
chr1	AC1B0680	Unigene18353	137	C	T	O	21	24	51	h	h	c	c	c	h	c	a	h	a	c	h	a	c	h	h	c	c	h	h	c	h	h	h	h	c	h	h	h	a	h	a	c	h	h	c	h	h	h	a
chr1	AC1B0680	Unigene21423	280	T	C	O	21	24	51	h	a	c	c	c	h	c	a	h	a	c	h	a	c	h	h	c	c	h	h	c	h	h	h	h	c	h	h	h	a	h	a	c	h	h	c	h	h	h	a
chr1	AC1B0680	Unigene27241	614	C	T	S	19	24	53	h	h	c	c	c	h	c	h	h	a	c	h	a	c	h	h	c	c	h	h	c	h	h	h	h	c	h	h	h	a	h	a	c	h	h	c	h	h	h	a
chr1	AC1B0680	Unigene27582	407	A	G	O	19	24	53	h	h	c	c	c	h	c	h	h	a	c	h	a	c	h	h	c	c	h	h	c	h	h	h	h	c	h	h	h	a	h	a	c	h	h	c	h	h	h	a
chr1	AC1B0680	Unigene28881	170	A	T	S	19	24	53	h	h	c	c	c	h	c	h	h	a	c	h	a	c	h	h	c	c	h	h	c	h	h	h	h	c	h	h	h	a	h	a	c	h	h	c	h	h	h	a
chr1	AC1B0680	Unigene29707	332	A	G	O	19	25	52	h	h	c	c	c	h	c	h	h	a	c	h	a	c	h	h	c	c	h	h	c	h	h	h	c	c	h	h	h	a	h	a	c	h	h	c	h	h	h	a
chr1	AC1B0680	Unigene3888	462	C	T	S	19	24	53	h	h	c	c	c	h	c	h	h	a	c	h	a	c	h	h	c	c	h	h	c	h	h	h	h	c	h	h	h	a	h	a	c	h	h	c	h	h	h	a
chr1	AC1B0680	Unigene6440	164	A	T	O	20	24	52	h	h	c	c	c	h	c	h	h	a	c	h	a	c	h	h	c	c	h	h	c	h	h	h	h	c	h	h	h	a	h	a	c	h	h	c	h	h	h	a
chr1	AC1B0680	Unigene7966	92	G	A	O	19	24	53	h	h	c	c	c	h	c	h	h	a	c	h	a	c	h	h	c	c	h	h	c	h	h	h	h	c	h	h	h	a	h	a	c	h	h	c	h	h	h	a
chr1	AC1B0690	Unigene12768	74	T	C	S	19	23	54	h	h	c	c	c	h	h	h	h	a	c	h	a	c	h	h	c	c	h	h	c	h	h	h	h	c	h	h	h	a	h	a	c	h	h	c	h	h	h	a
chr1	AC1B0690	Unigene12769	82	A	T	R	19	23	54	h	h	c	c	c	h	h	h	h	a	c	h	a	c	h	h	c	c	h	h	c	h	h	h	h	c	h	h	h	a	h	a	c	h	h	c	h	h	h	a
chr1	AC1B0690	Unigene27619	17	C	A	R	19	23	54	h	h	c	c	c	h	h	h	h	a	c	h	a	c	h	h	c	c	h	h	c	h	h	h	h	c	h	h	h	a	h	a	c	h	h	c	h	h	h	a
chr1	AC1B0690	Unigene29501	365	G	T	O	19	23	54	h	h	c	c	c	h	h	h	h	a	c	h	a	c	h	h	c	c	h	h	c	h	h	h	h	c	h	h	h	a	h	a	c	h	h	c	h	h	h	a
chr1	AC1B0690	Unigene8391	40	T	C	S	19	23	54	h	h	c	c	c	h	h	h	h	a	c	h	a	c	h	h	c	c	h	h	c	h	h	h	h	c	h	h	h	a	h	a	c	h	h	c	h	h	h	a
chr1	AC1B0700	Unigene11016	189	G	A	O	20	23	53	h	h	c	c	c	h	h	h	h	a	c	h	a	c	h	h	c	c	h	h	c	h	h	h	h	c	h	h	h	a	h	a	c	h	h	c	h	h	h	a
chr1	AC1B0700	Unigene12012	190	G	A	S	20	23	53	h	h	c	c	c	h	h	h	h	a	c	h	a	c	h	h	c	c	h	h	c	h	h	h	h	c	h	h	h	a	h	a	c	h	h	c	h	h	h	a
chr1	AC1B0700	Unigene12133	76	G	A	S	20	23	53	h	h	c	c	c	h	h	h	h	a	c	h	a	c	h	h	c	c	h	h	c	h	h	h	h	c	h	h	h	a	h	a	c	h	h	c	h	h	h	a
chr1	AC1B0700	Unigene12134	223	G	A	S	20	23	53	h	h	c	c	c	h	h	h	h	a	c	h	a	c	h	h	c	c	h	h	c	h	h	h	h	c	h	h	h	a	h	a	c	h	h	c	h	h	h	a
chr1	AC1B0700	Unigene23129	907	C	T	S	20	23	53	h	h	c	c	c	h	h	h	h	a	c	h	a	c	h	h	c	c	h	h	c	h	h	h	h	c	h	h	h	a	h	a	c	h	h	c	h	h	h	a
chr1	AC1B0700	Unigene24422	379	G	A	R	20	23	53	h	h	c	c	c	h	h	h	h	a	c	h	a	c	h	h	c	c	h	h	c	h	h	h	h	c	h	h	h	a	h	a	c	h	h	c	h	h	h	a
chr1	AC1B0700	Unigene28235	711	A	G	O	20	23	53	h	h	c	c	c	h	h	h	h	a	c	h	a	c	h	h	c	c	h	h	c	h	h	h	h	c	h	h	h	a	h	a	c	h	h	c	h	h	h	a
chr1	AC1B0700	Unigene29257	989	T	G	O	22	23	51	a	h	c	c	c	a	h	c	h	h	c	h	a	c	h	h	c	c	h	h	c	h	a	h	h	c	h	h	h	a	h	a	c	h	h	c	h	h	h	a
chr1	AC1B0710	CL1177.Contig1	296	G	A	R	19	22	55	h	h	c	c	c	h	h	h	h	h	c	h	a	c	h	h	c	c	h	h	h	h	h	h	h	c	h	h	h	a	h	a	c	h	h	c	h	h	h	a
chr1	AC1B0710	Unigene27392	170	A	G	S	19	22	55	h	h	c	c	c	h	h	h	h	h	c	h	a	c	h	h	c	c	h	h	h	h	h	h	h	c	h	h	h	a	h	a	c	h	h	c	h	h	h	a
chr1	AC1B0710	Unigene27724	101	T	C	O	19	22	55	h	h	c	c	c	h	h	h	h	h	c	h	a	c	h	h	c	c	h	h	h	h	h	h	h	c	h	h	h	a	h	a	c	h	h	c	h	h	h	a
chr1	AC1B0710	Unigene27991	132	A	G	R	19	22	55	h	h	c	c	c	h	h	h	h	h	c	h	a	c	h	h	c	c	h	h	h	h	h	h	h	c	h	h	h	a	h	a	c	h	h	c	h	h	h	a
chr1	AC1B0720	Unigene12467	421	G	A	S	18	20	58	h	h	c	c	c	h	h	h	h	h	c	h	a	c	h	h	c	c	h	h	h	h	h	h	h	c	h	h	h	h	h	a	h	h	h	c	h	h	h	a
chr1	AC1B0720	Unigene7192	165	A	G	O	19	21	56	h	h	c	c	c	h	h	h	a	h	c	h	a	c	h	h	c	c	h	h	h	h	h	h	h	c	h	h	h	h	h	a	h	h	h	c	h	h	h	a
chr1	AC1B0730	Unigene31573	726	C	T	R	16	19	61	h	h	c	c	c	h	h	h	h	h	c	h	h	c	h	h	h	h	h	h	h	h	h	h	h	c	h	h	h	h	h	a	h	h	h	c	h	h	h	a
chr1	AC1B0730	Unigene12752	284	G	A	S	16	21	59	h	h	c	c	c	h	h	h	h	h	c	h	a	c	h	h	c	c	h	h	h	h	h	h	h	c	h	h	h	h	h	a	h	h	h	c	h	h	h	a
chr1	AC1B0740	Unigene13073	294	G	A	O	16	22	58	h	h	c	c	c	h	h	h	h	h	c	h	a	c	h	h	c	c	h	h	h	h	h	h	h	c	h	h	h	h	h	a	h	h	h	c	h	h	h	a
chr1	AC1B0740	Unigene23271	47	A	G	O	16	22	58	h	h	c	c	c	h	h	h	h	h	c	h	a	c	h	h	c	c	h	h	h	h	h	h	h	c	h	h	h	h	h	a	h	h	h	c	h	h	h	a
chr1	AC1B0740	Unigene29415	98	G	A	S	16	22	58	h	h	c	c	c	h	h	h	h	h	c	h	a	c	h	h	c	c	h	h	h	h	h	h	h	c	h	h	h	h	h	a	h	h	h	c	h	h	h	a
chr1	AC1B0740	Unigene30702	338	T	C	R	19	22	55	h	h	c	c	c	h	h	h	h	h	c	h	a	c	h	h	c	c	h	h	h	h	h	h	h	c	h	h	h	h	h	a	h	h	h	c	h	h	h	a
chr1	AC1B0740	Unigene721	674	A	G	O	18	23	55	h	h	c	c	c	c	h	h	a	h	c	h	a	c	h	h	c	c	h	h	h	h	h	h	h	c	h	h	h	h	h	a	h	h	h	c	h	h	h	a
chr1	AC1B0740	Unigene7609	154	C	G	O	16	22	58	h	h	c	c	c	h	h	h	h	h	c	h	a	c	h	h	c	c	h	h	h	h	h	h	h	c	h	h	h	h	h	a	h	h	h	c	h	h	h	a
chr1	AC1B0750	Unigene12040	389	G	A	S	17	22	57	h	h	c	c	c	h	h	h	h	h	c	h	a	c	h	h	c	c	h	h	h	h	h	h	h	c	h	h	h	h	h	a	h	h	h	c	h	h	h	a
chr1	AC1B0750	Unigene28252	2550	C	T	S	17	22	57	h	h	c	c	c	h	h	h	h	h	c	h	a	c	h	h	c	c	h	h	h	h	h	h	h	c	h	h	h	h	h	a	h	h	h	c	h	h	h	a
chr1	AC1B0760	CL3929.Contig1	361	T	C	S	19	22	55	h	h	c	c	c	a	h	h	h	h	c	h	a	c	h	h	c	c	h	h	h	h	h	h	h	c	h	h	h	h	h	a	h	h	h	c	h	h	h	a
chr1	AC1B0760	CL4839.Contig1	363	A	G	R	19	22	55	h	h	c	c	c	a	h	h	h	h	c	h	a	c	h	h	c	c	h	h	h	h	h	h	h	c	h	h	h	h	h	a	h	h	h	c	h	h	h	a
chr1	AC1B0760	Unigene24369	52	G	T	S	19	22	55	h	h	c	c	c	a	h	h	h	h	c	h	a	c	h	h	c	c	h	h	h	h	h	h	h	c	h	h	h	h	h	a	h	h	h	c	h	h	h	a
chr1	AC1B0770	CL2274.Contig2	580	G	A	O	18	22	56	h	h	c	c	c	a	h	h	h	h	c	h	a	c	h	h	c	c	h	h	h	h	h	h	h	c	h	h	h	h	h	a	h	h	h	c	h	h	h	a
chr1	AC1B0770	CL2476.Contig1	889	C	T	S	18	22	56	h	h	c	c	c	a	h	h	h	h	c	h	a	c	h	h	c	c	h	h	h	h	h	h	h	c	h	h	h	h	h	a	h	h	h	c	h	h	h	a
chr1	AC1B0770	Unigene22457	941	A	T	O	18	23	55	h	h	c	c	c	a	h	h	h	h	c	h	a	c	h	h	c	c	h	h	h	h	h	h	h	c	h	h	h	h	h	a	h	h	h	c	h	h	h	a
chr1	AC1B0770	Unigene22458	235	A	G	S	18	22	56	h	h	c	c	c	a	h	h	h	h	c	h	a	c	h	h	c	c	h	h	h	h	h	h	h	c	h	h	h	h	h	a	h	h	h	c	h	h	h	a
chr1	AC1B0780	Unigene14740	228	G	A	R	18	23	55	h	h	c	c	c	a	h	h	h	h	c	h	a	c	c	h	c	c	h	h	h	h	h	h	h	c	h	h	h	h	h	a	h	h	h	c	h	h	h	a
chr1	AC1B0780	CL121.Contig1	77	G	A	S	19	23	54	h	h	c	c	c	a	h	h	h	h	c	h	a	c	c	h	c	c	h	h	h	h	h	h	h	c	h	h	h	h	h	a	h	h	h	c	h	h	h	a
chr1	AC1B0780	CL6467.Contig1	898	G	T	R	19	23	54	h	h	c	c	c	a	h	h	h	h	c	h	a	c	c	h	c	c	h	h	h	h	h	h	h	c	h	h	h	h	h	a	h	h	h	c	h	h	h	a
chr1	AC1B0780	Unigene14142	138	A	G	R	19	23	54	h	h	c	c	c	a	h	h	h	h	c	h	a	c	c	h	c	c	h	h	h	h	h	h	h	c	h	h	h	h	h	a	h	h	h	c	h	h	h	a
chr1	AC1B0780	Unigene14144	157	A	G	O	19	23	54	h	h	c	c	c	a	h	h	h	h	c	h	a	c	c	h	c	c	h	h	h	h	h	h	h	c	h	h	h	h	h	a	h	h	h	c	h	h	h	a
chr1	AC1B0780	Unigene28652	159	A	T	R	22	24	50	h	h	c	c	c	a	h	h	h	h	c	h	a	c	c	h	c	c	h	h	a	c	h	h	a	c	h	h	h	h	h	a	h	h	h	c	h	h	h	a
chr1	AC1B0790	CL2951.Contig1	39	T	A	S	20	23	53	h	h	c	c	c	a	h	h	h	h	c	h	a	c	c	h	c	c	h	h	h	h	h	h	h	c	h	h	h	h	h	a	h	h	h	c	h	h	a	a
chr1	AC1B0790	Unigene12363	776	G	T	R	20	23	53	h	h	c	c	c	a	h	h	h	h	c	h	a	c	c	h	c	c	h	h	h	h	h	h	h	c	h	h	h	h	h	a	h	h	h	c	h	h	a	a
chr1	AC1B0790	Unigene20589	434	T	C	S	20	23	53	h	h	c	c	c	a	h	h	h	h	c	h	a	c	c	h	c	c	h	h	h	h	h	h	h	c	h	h	h	h	h	a	h	h	h	c	h	h	a	a
chr1	AC1B0790	Unigene20591	28	A	C	O	20	23	53	h	h	c	c	c	a	h	h	h	h	c	h	a	c	c	h	c	c	h	h	h	h	h	h	h	c	h	h	h	h	h	a	h	h	h	c	h	h	a	a
chr1	AC1B0790	Unigene30323	175	A	C	O	23	22	51	a	h	c	c	c	a	h	a	h	h	c	h	a	c	c	a	c	c	h	h	h	h	h	h	h	c	h	h	h	h	h	a	h	h	h	c	h	h	a	a
chr1	AC1B0800	CL2591.Contig1	1062	A	T	S	20	24	52	h	h	c	c	c	a	h	h	h	h	c	h	a	c	c	h	c	c	h	h	h	h	h	h	h	c	h	h	h	h	h	a	h	h	h	c	h	h	a	a
chr1	AC1B0800	CL3464.Contig1	715	A	G	S	20	24	52	h	h	c	c	c	a	h	h	h	h	c	h	a	c	c	h	c	c	h	h	h	h	h	h	h	c	h	h	h	h	h	a	h	h	h	c	h	h	a	a
chr1	AC1B0800	CL3955.Contig2	173	G	A	S	20	24	52	h	h	c	c	c	a	h	h	h	h	c	h	a	c	c	h	c	c	h	h	h	h	h	h	h	c	h	h	h	h	h	a	h	h	h	c	h	h	a	a
chr1	AC1B0800	CL5888.Contig2	1183	G	A	R	20	24	52	h	h	c	c	c	a	h	h	h	h	c	h	a	c	c	h	c	c	h	h	h	h	h	h	h	c	h	h	h	h	h	a	h	h	h	c	h	h	a	a
chr1	AC1B0800	Unigene10708	281	G	A	S	20	24	52	h	h	c	c	c	a	h	h	h	h	c	h	a	c	c	h	c	c	h	h	h	h	h	h	h	c	h	h	h	h	h	a	h	h	h	c	h	h	a	a
chr1	AC1B0800	Unigene12099	1007	G	A	S	20	24	52	h	h	c	c	c	a	h	h	h	h	c	h	a	c	c	h	c	c	h	h	h	h	h	h	h	c	h	h	h	h	h	a	h	h	h	c	h	h	a	a
chr1	AC1B0800	Unigene14024	167	A	G	S	20	24	52	h	h	c	c	c	a	h	h	h	h	c	h	a	c	c	h	c	c	h	h	h	h	h	h	h	c	h	h	h	h	h	a	h	h	h	c	h	h	a	a
chr1	AC1B0800	Unigene14458	561	A	C	S	20	24	52	h	h	c	c	c	a	h	h	h	h	c	h	a	c	c	h	c	c	h	h	h	h	h	h	h	c	h	h	h	h	h	a	h	h	h	c	h	h	a	a
chr1	AC1B0800	Unigene27282	54	C	G	S	20	24	52	h	h	c	c	c	a	h	h	h	h	c	h	a	c	c	h	c	c	h	h	h	h	h	h	h	c	h	h	h	h	h	a	h	h	h	c	h	h	a	a
chr1	AC1B0800	Unigene28346	910	T	C	R	20	23	53	h	h	c	c	c	a	h	h	h	h	c	h	a	c	c	h	c	c	h	h	h	h	h	h	h	c	h	h	h	h	h	a	h	h	h	c	h	h	a	a
chr1	AC1B0800	Unigene29552	365	C	A	O	20	24	52	h	h	c	c	c	a	h	h	h	h	c	h	a	c	c	h	c	c	h	h	h	h	h	h	h	c	h	h	h	h	h	a	h	h	h	c	h	h	a	a
chr1	AC1B0800	Unigene30057	124	C	T	O	20	24	52	h	h	c	c	c	a	h	h	h	h	c	h	a	c	c	h	c	c	h	h	h	h	h	h	h	c	h	h	h	h	h	a	h	h	h	c	h	h	a	a
chr1	AC1B0800	Unigene33231	84	T	C	O	20	24	52	h	h	c	c	c	a	h	h	h	h	c	h	a	c	c	h	c	c	h	h	h	h	h	h	h	c	h	h	h	h	h	a	h	h	h	c	h	h	a	a
chr1	AC1B0800	Unigene4368	188	T	G	S	20	24	52	h	h	c	c	c	a	h	h	h	h	c	h	a	c	c	h	c	c	h	h	h	h	h	h	h	c	h	h	h	h	h	a	h	h	h	c	h	h	a	a
chr1	AC1B0800	Unigene7196	79	G	A	O	21	24	51	h	h	c	c	c	a	h	h	h	h	c	h	a	c	c	h	c	c	h	h	h	h	h	h	h	c	h	h	h	h	h	a	h	h	h	c	h	h	a	a
chr1	AC1B0800	Unigene7365	626	G	A	O	20	24	52	h	h	c	c	c	a	h	h	h	h	c	h	a	c	c	h	c	c	h	h	h	h	h	h	h	c	h	h	h	h	h	a	h	h	h	c	h	h	a	a
chr1	AC1B0800	Unigene947	99	T	C	O	20	24	52	h	h	c	c	c	a	h	h	h	h	c	h	a	c	c	h	c	c	h	h	h	h	h	h	h	c	h	h	h	h	h	a	h	h	h	c	h	h	a	a
chr1	AC1B0810	Unigene28666	82	G	A	S	20	24	52	h	h	c	c	c	a	h	h	h	h	c	h	a	c	c	h	c	c	h	h	h	h	h	h	h	c	h	h	h	h	h	a	h	h	h	c	h	h	a	a
chr1	AC1B0820	Unigene13485	1111	A	G	S	21	24	51	h	h	c	c	c	a	h	h	h	h	c	h	a	c	c	h	c	c	h	h	h	h	h	h	h	c	h	h	h	h	h	a	h	h	h	c	h	h	a	a
chr1	AC1B0830	Unigene36299	192	T	A	O	22	24	50	h	h	c	c	c	a	h	h	h	h	c	h	a	c	c	h	c	c	h	h	h	h	h	h	h	c	h	h	h	h	h	a	h	h	h	c	h	h	a	a
chr1	AC1B0830	Unigene14221	109	A	G	O	24	24	48	h	h	c	c	c	a	h	h	h	h	c	h	a	c	c	a	c	c	h	h	h	h	h	h	h	c	h	h	h	h	h	a	h	h	h	c	h	h	a	a
chr1	AC1B0830	Unigene27327	76	G	T	R	23	24	49	h	h	c	c	c	a	h	h	h	h	c	h	a	c	c	h	c	c	h	h	h	h	h	h	h	c	h	h	h	h	h	a	h	h	h	c	h	h	a	a
chr1	AC1B0830	Unigene14837	105	C	T	O	23	24	49	h	h	c	c	c	a	h	h	h	h	c	h	a	c	c	h	c	c	h	h	h	h	h	h	h	c	h	a	h	h	h	a	h	h	h	c	h	h	a	a
chr1	AC1B0830	CL69.Contig1	88	A	T	S	22	25	49	h	h	c	c	c	a	h	h	h	h	c	h	a	c	c	h	c	c	h	h	h	h	h	h	h	c	h	a	h	h	h	a	h	h	h	c	h	h	a	a
chr1	AC1B0830	Unigene23458	340	A	C	S	22	25	49	h	h	c	c	c	a	h	h	h	h	c	h	a	c	c	h	c	c	h	h	h	h	h	h	h	c	h	a	h	h	h	a	h	h	h	c	h	h	a	a
chr1	AC1B0830	Unigene25325	121	A	G	R	22	25	49	h	h	c	c	c	a	h	h	h	h	c	h	a	c	c	h	c	c	h	h	h	h	h	h	h	c	h	a	h	h	h	a	h	h	h	c	h	h	a	a
chr1	AC1B0830	Unigene9186	300	A	G	O	22	25	49	h	h	c	c	c	a	h	h	h	h	c	h	a	c	c	h	c	c	h	h	h	h	h	h	h	c	h	a	h	h	h	a	h	h	h	c	h	h	a	a
chr1	AC1B0830	CL3219.Contig1	879	G	A	S	22	26	48	h	h	c	c	c	a	h	h	h	h	c	h	a	c	c	h	c	c	h	h	h	a	h	h	h	c	h	a	h	h	h	a	h	h	h	c	h	h	a	a
chr1	AC1B0830	CL406.Contig1	129	C	T	R	22	26	48	h	h	c	c	c	a	h	h	h	h	c	h	a	c	c	h	c	c	h	h	h	h	h	h	h	c	h	a	h	h	h	a	h	h	h	c	h	h	a	a
chr1	AC1B0830	Unigene13309	173	G	C	O	22	26	48	h	h	c	c	c	a	h	h	h	h	c	h	a	c	c	h	c	c	h	h	h	h	h	h	h	c	h	a	h	h	h	a	h	h	h	c	h	h	a	a
chr1	AC1B0830	Unigene30641	324	T	C	O	22	28	46	h	h	c	c	c	a	h	h	h	h	c	h	a	c	c	h	c	c	h	h	c	c	h	h	h	c	h	a	h	h	h	a	h	h	h	c	h	h	a	a
chr1	AC1B0840	Unigene31467	218	A	G	S	22	25	49	h	h	c	c	c	a	h	h	h	h	c	h	a	c	c	h	c	c	h	h	h	h	h	h	h	c	h	a	h	h	h	a	h	h	h	c	h	h	a	a
chr1	AC1B0850	CL1155.Contig2	516	C	T	S	22	26	48	h	h	c	c	c	a	c	h	h	h	c	h	a	c	c	h	c	c	h	h	h	h	h	h	h	c	h	a	h	h	h	a	h	h	h	c	h	h	a	a
chr1	AC1B0850	CL2027.Contig1	1992	A	G	R	60	35	1	h	h	c	c	c	a	c	h	h	h	c	h	a	c	c	h	c	c	h	h	h	h	h	h	h	c	h	a	h	h	h	a	h	h	h	c	h	h	a	a
chr1	AC1B0850	CL3150.Contig2	49	A	G	R	22	26	48	h	h	c	c	c	a	c	h	h	h	c	h	a	c	c	h	c	c	h	h	h	h	h	h	h	c	h	a	h	h	h	a	h	h	h	c	h	h	a	a
chr1	AC1B0850	CL3212.Contig1	236	A	T	O	22	26	48	h	h	c	c	c	a	c	h	h	h	c	h	a	c	c	h	c	c	h	h	h	h	h	h	h	c	h	a	h	h	h	a	h	h	h	c	h	h	a	a
chr1	AC1B0850	CL3634.Contig1	499	T	C	R	25	25	46	h	h	c	c	c	a	c	h	h	h	c	h	a	c	c	a	c	c	h	h	h	h	h	h	h	c	h	a	h	h	h	a	h	h	h	c	h	h	a	a
chr1	AC1B0850	Unigene13121	119	T	C	S	22	26	48	h	h	c	c	c	a	c	h	h	h	c	h	a	c	c	h	c	c	h	h	h	h	h	h	h	c	h	a	h	h	h	a	h	h	h	c	h	h	a	a
chr1	AC1B0850	Unigene13170	276	C	T	S	22	26	48	h	h	c	c	c	a	c	h	h	h	c	h	a	c	c	h	c	c	h	h	h	h	h	h	h	c	h	a	h	h	h	a	h	h	h	c	h	h	a	a
chr1	AC1B0850	Unigene13912	559	A	G	O	22	26	48	h	h	c	c	c	a	c	h	h	h	c	h	a	c	c	h	c	c	h	h	h	h	h	h	h	c	h	a	h	h	h	a	h	h	h	c	h	h	a	a
chr1	AC1B0850	Unigene14008	170	A	G	R	21	28	47	h	h	c	c	c	a	c	h	h	h	c	h	a	c	c	h	c	c	h	h	h	h	h	h	h	c	h	a	h	h	h	a	h	h	h	c	h	h	a	a
chr1	AC1B0850	Unigene14156	50	G	A	O	23	26	47	h	h	c	c	c	a	c	h	h	h	c	h	a	c	c	h	c	c	h	h	h	h	h	h	h	c	h	a	h	h	h	a	h	h	h	c	h	h	a	a
chr1	AC1B0850	Unigene14874	245	T	C	R	22	28	46	h	h	c	c	c	a	c	h	h	h	c	h	a	c	c	h	c	c	h	h	h	h	h	h	c	c	c	a	h	h	h	a	h	h	h	c	h	h	a	a
chr1	AC1B0850	Unigene26331	111	T	C	S	22	26	48	h	h	c	c	c	a	c	h	h	h	c	h	a	c	c	h	c	c	h	h	h	h	h	h	h	c	h	a	h	h	h	a	h	h	h	c	h	h	a	a
chr1	AC1B0850	Unigene27482	149	T	A	S	22	26	48	h	h	c	c	c	a	c	h	h	h	c	h	a	c	c	h	c	c	h	h	h	h	h	h	h	c	h	a	h	h	h	a	h	h	h	c	h	h	a	a
chr1	AC1B0850	Unigene28253	295	T	C	S	22	26	48	h	h	c	c	c	a	c	h	h	h	c	h	a	c	c	h	c	c	h	h	h	h	h	h	h	c	h	a	h	h	h	a	h	h	h	c	h	h	a	a
chr1	AC1B0850	Unigene28278	382	T	A	S	22	26	48	h	h	c	c	c	a	c	h	h	h	c	h	a	c	c	h	c	c	h	h	h	h	h	h	h	c	h	a	h	h	h	a	h	h	h	c	h	h	a	a
chr1	AC1B0850	Unigene28484	102	A	G	O	22	26	48	h	h	c	c	c	a	c	h	h	h	c	h	a	c	c	h	c	c	h	h	h	h	h	h	h	c	h	a	h	h	h	a	h	h	h	c	h	h	a	a
chr1	AC1B0850	Unigene31285	369	A	G	O	22	26	48	h	h	c	c	c	a	c	h	h	h	c	h	a	c	c	h	c	c	h	h	h	h	h	h	h	c	h	a	h	h	h	a	h	h	h	c	h	h	a	a
chr1	AC1B0850	Unigene32310	357	C	T	R	22	26	48	h	h	c	c	c	a	c	h	h	h	c	h	a	c	c	h	c	c	h	h	h	h	h	h	h	c	h	a	h	h	h	a	h	h	h	c	h	h	a	a
chr1	AC1B0850	Unigene39627	80	T	C	O	22	25	49	h	h	c	c	c	a	c	h	h	h	c	h	a	c	c	h	c	c	h	h	h	h	h	h	h	c	h	a	h	h	h	a	h	h	h	c	h	h	a	a
chr1	AC1B0850	Unigene4364	239	T	C	R	25	24	47	h	h	c	c	c	a	c	h	h	h	c	h	a	c	c	a	c	c	h	h	a	h	h	h	h	c	h	a	h	h	h	a	h	h	h	c	h	h	a	a
chr1	AC1B0850	Unigene5399	653	G	A	O	22	26	48	h	h	c	c	c	a	c	h	h	h	c	h	a	c	c	h	c	c	h	h	h	h	h	h	h	c	h	a	h	h	h	a	h	h	h	c	h	h	a	a
chr1	AC1B0850	Unigene5955	253	T	C	O	22	26	48	h	h	c	c	c	a	c	h	h	h	c	h	a	c	c	h	c	c	h	h	h	h	h	h	h	c	h	a	h	h	h	a	h	h	h	c	h	h	a	a
chr1	AC1B0850	Unigene5956	157	A	G	R	22	26	48	h	h	c	c	c	a	c	h	h	h	c	h	a	c	c	h	c	c	h	h	h	h	h	h	h	c	h	a	h	h	h	a	h	h	h	c	h	h	a	a
chr1	AC1B0850	Unigene6556	868	A	G	O	23	26	47	h	h	c	c	c	a	c	a	h	h	c	h	a	c	c	h	c	c	h	h	h	h	h	h	h	c	h	a	h	h	h	a	h	h	h	c	h	h	a	a
chr1	AC1B0850	Unigene7602	164	G	A	O	22	26	48	h	h	c	c	c	a	c	h	h	h	c	h	a	c	c	h	c	c	h	h	h	h	h	h	h	c	h	a	h	h	h	a	h	h	h	c	h	h	a	a
chr1	AC1B0860	Unigene12169	441	C	T	S	22	27	47	h	h	c	c	c	a	c	h	h	h	c	h	a	c	c	h	c	c	h	h	h	h	h	h	h	c	h	a	h	h	h	a	h	h	h	c	h	h	a	a
chr1	AC1B0860	Unigene26078	634	T	C	S	22	27	47	h	h	c	c	c	a	c	h	h	h	c	h	a	c	c	h	c	c	h	h	h	h	h	h	h	c	h	a	h	h	h	a	h	h	h	c	h	h	a	a
chr1	AC1B0860	CL71.Contig1	560	T	C	R	21	27	48	h	h	c	c	c	a	c	h	h	h	c	h	a	c	c	h	c	c	h	h	h	h	h	h	h	c	h	a	h	h	h	a	h	h	h	c	h	h	a	a
chr1	AC1B0870	CL2152.Contig1	256	C	A	S	20	27	49	h	h	c	c	c	a	c	h	h	h	c	h	a	c	c	h	c	c	h	h	h	h	h	h	h	c	h	a	h	h	h	a	h	h	h	c	h	h	a	a
chr1	AC1B0870	Unigene10318	196	A	G	S	20	27	49	h	h	c	c	c	a	c	h	h	h	c	h	a	c	c	h	c	c	h	h	h	h	h	h	h	c	h	a	h	h	h	a	h	h	h	c	h	h	a	a
chr1	AC1B0870	Unigene27865	146	C	T	S	20	27	49	h	h	c	c	c	a	c	h	h	h	c	h	a	c	c	h	c	c	h	h	h	h	h	h	h	c	h	a	h	h	h	a	h	h	h	c	h	h	a	a
chr1	AC1B0870	Unigene9596	221	T	C	S	20	27	49	h	h	c	c	c	a	c	h	h	h	c	h	a	c	c	h	c	c	h	h	h	h	h	h	h	c	h	a	h	h	h	a	h	h	h	c	h	h	a	a
chr1	AC1B0880	CL6230.Contig2	652	A	G	O	20	26	50	h	h	c	c	c	a	c	h	h	h	c	h	a	c	c	h	h	c	h	h	h	h	h	h	h	c	h	a	h	h	h	a	h	h	h	c	h	h	a	a
chr1	AC1B0880	Unigene268	960	G	A	R	19	26	51	h	h	c	c	c	a	c	h	h	h	c	h	a	c	c	h	h	c	h	h	h	h	h	h	h	c	h	a	h	h	h	a	h	h	h	c	h	h	a	a
chr1	AC1B0880	Unigene27886	58	C	T	O	20	27	49	h	h	c	c	c	a	c	h	h	h	c	h	a	c	c	h	h	c	h	h	h	h	c	h	h	c	h	a	h	h	h	a	h	h	h	c	h	h	a	a
chr1	AC1B0880	Unigene6833	197	C	T	R	20	26	50	h	h	c	c	c	a	c	h	h	h	c	h	a	c	c	h	h	c	h	h	h	h	h	h	h	c	h	a	h	h	h	a	h	h	h	c	h	h	a	a
chr1	AC1B0890	CL6562.Contig1	636	T	G	R	22	27	47	h	h	c	c	c	a	c	h	h	h	c	h	a	h	c	h	h	c	h	h	h	h	h	h	h	c	h	a	h	h	h	a	h	h	h	c	h	h	a	a
chr1	AC1B0890	CL4242.Contig2	367	C	T	S	20	28	48	h	h	c	c	c	a	c	h	h	h	c	h	a	c	c	h	h	c	h	h	h	h	h	h	h	c	h	a	h	h	h	a	h	h	h	c	h	h	a	a
chr1	AC1B0890	CL5687.Contig1	594	G	T	O	20	27	49	h	h	c	c	c	a	c	h	h	h	c	h	a	c	c	h	h	c	h	h	h	h	h	h	h	c	h	a	h	h	h	a	h	h	h	c	h	h	a	a
chr1	AC1B0890	Unigene13535	39	C	T	S	20	27	49	h	h	c	c	c	a	c	h	h	h	c	h	a	c	c	h	h	c	h	h	h	h	h	h	h	c	h	a	h	h	h	a	h	h	h	c	h	h	a	a
chr1	AC1B0890	Unigene27761	1176	C	T	S	20	27	49	h	h	c	c	c	a	c	h	h	h	c	h	a	c	c	h	h	c	h	h	h	h	h	h	h	c	h	a	h	h	h	a	h	h	h	c	h	h	a	a
chr1	AC1B0900	CL2004.Contig3	58	G	A	O	20	27	49	h	c	c	c	c	a	c	h	h	h	c	h	a	c	c	h	h	c	h	h	h	h	h	h	h	c	h	a	h	h	h	a	h	h	h	c	h	h	a	a
chr1	AC1B0900	CL4887.Contig2	64	G	A	S	20	27	49	h	c	c	c	c	a	c	h	h	h	c	h	a	c	c	h	h	c	h	h	h	h	h	h	h	c	h	a	h	h	h	a	h	h	h	c	h	h	a	a
chr1	AC1B0900	CL526.Contig1	286	G	A	R	21	27	48	h	c	c	c	c	a	c	h	h	h	c	h	a	c	c	h	h	c	h	h	h	h	h	h	h	c	h	a	h	h	h	a	h	h	h	c	h	h	a	a
chr1	AC1B0900	CL761.Contig3	270	A	G	S	20	27	49	h	c	c	c	c	a	c	h	h	h	c	h	a	c	c	h	h	c	h	h	h	h	h	h	h	c	h	a	h	h	h	a	h	h	h	c	h	h	a	a
chr1	AC1B0900	CL761.Contig4	423	A	G	R	20	27	49	h	c	c	c	c	a	c	h	h	h	c	h	a	c	c	h	h	c	h	h	h	h	h	h	h	c	h	a	h	h	h	a	h	h	h	c	h	h	a	a
chr1	AC1B0900	Unigene28387	51	G	T	S	20	27	49	h	c	c	c	c	a	c	h	h	h	c	h	a	c	c	h	h	c	h	h	h	h	h	h	h	c	h	a	h	h	h	a	h	h	h	c	h	h	a	a
chr1	AC1B0900	Unigene29049	143	C	T	S	20	27	49	h	c	c	c	c	a	c	h	h	h	c	h	a	c	c	h	h	c	h	h	h	h	h	h	h	c	h	a	h	h	h	a	h	h	h	c	h	h	a	a
chr1	AC1B0900	Unigene2957	111	C	T	O	18	27	51	h	c	c	c	c	a	c	h	h	h	c	h	a	c	c	h	h	c	h	h	h	h	h	h	h	c	h	a	h	h	h	a	h	h	h	c	h	h	a	a
chr1	AC1B0900	Unigene30522	136	T	C	O	22	27	47	h	c	c	c	c	a	c	h	h	h	c	h	a	c	c	h	h	c	h	h	h	h	h	h	a	c	h	a	h	h	h	a	h	h	h	c	h	h	a	a
chr1	AC1B0900	Unigene35863	218	A	T	O	20	27	49	h	c	c	c	c	a	c	h	h	h	c	h	a	c	c	h	h	c	h	h	h	h	h	h	h	c	h	a	h	h	h	a	h	h	h	c	h	h	a	a
chr1	AC1B0900	Unigene6656	307	A	G	R	19	27	50	h	c	c	c	c	a	c	h	h	h	c	h	a	c	c	h	h	c	h	h	h	h	h	h	h	c	h	a	h	h	h	a	h	h	h	c	h	h	a	a
chr1	AC1B0900	Unigene7749	862	T	C	R	20	27	49	h	c	c	c	c	a	c	h	h	h	c	h	a	c	c	h	h	c	h	h	h	h	h	h	h	c	h	a	h	h	h	a	h	h	h	c	h	h	a	a
chr1	AC1B0910	CL2043.Contig4	66	C	T	R	20	28	48	h	c	c	c	c	a	c	h	h	h	c	h	a	c	c	h	h	c	h	h	h	h	h	h	h	c	h	a	h	h	h	a	h	h	h	c	h	h	a	a
chr1	AC1B0910	Unigene11103	91	C	A	O	20	28	48	h	c	c	c	c	a	c	h	h	h	c	h	a	c	c	h	h	c	h	h	h	h	h	h	h	c	h	a	h	h	h	a	h	h	h	c	h	h	a	a
chr1	AC1B0910	Unigene27696	225	A	G	O	20	28	48	h	c	c	c	c	a	c	h	h	h	c	h	a	c	c	h	h	c	h	h	h	h	h	h	h	c	h	a	h	h	h	a	h	h	h	c	h	h	a	a
chr1	AC1B0910	CL3431.Contig2	300	C	T	S	21	28	47	h	c	c	c	c	a	c	h	h	h	c	h	a	c	c	h	h	c	h	h	h	h	h	h	h	c	h	a	h	h	h	a	h	h	h	c	h	h	a	a
chr1	AC1B0910	CL5696.Contig1	462	G	A	R	21	28	47	h	c	c	c	c	a	c	h	h	h	c	h	a	c	c	h	h	c	h	h	h	h	h	h	h	c	h	a	h	h	h	a	h	h	h	c	h	h	a	a
chr1	AC1B0910	Unigene13017	579	G	A	S	21	28	47	h	c	c	c	c	a	c	h	h	h	c	h	a	c	c	h	h	c	h	h	h	h	h	h	h	c	h	a	h	h	h	a	h	h	h	c	h	h	a	a
chr1	AC1B0910	Unigene13481	179	G	A	S	21	28	47	h	c	c	c	c	a	c	h	h	h	c	h	a	c	c	h	h	c	h	h	h	h	h	h	h	c	h	a	h	h	h	a	h	h	h	c	h	h	a	a
chr1	AC1B0910	Unigene15002	287	T	C	O	21	28	47	h	c	c	c	c	a	c	h	h	h	c	h	a	c	c	h	h	c	h	h	h	h	h	h	h	c	h	a	h	h	h	a	h	h	h	c	h	h	a	a
chr1	AC1B0910	Unigene15345	125	T	C	S	21	28	47	h	c	c	c	c	a	c	h	h	h	c	h	a	c	c	h	h	c	h	h	h	h	h	h	h	c	h	a	h	h	h	a	h	h	h	c	h	h	a	a
chr1	AC1B0910	Unigene18853	106	A	G	O	23	27	46	h	c	c	h	c	a	c	h	h	h	c	h	a	c	c	h	a	c	h	h	h	a	h	h	h	c	h	a	h	h	h	a	h	h	h	c	h	h	a	a
chr1	AC1B0910	Unigene21677	2322	A	G	R	21	28	47	h	c	c	c	c	a	c	h	h	h	c	h	a	c	c	h	h	c	h	h	h	h	h	h	h	c	h	a	h	h	h	a	h	h	h	c	h	h	a	a
chr1	AC1B0910	Unigene22016	225	C	T	O	21	28	47	h	c	c	c	c	a	c	h	h	h	c	h	a	c	c	h	h	c	h	h	h	h	h	h	h	c	h	a	h	h	h	a	h	h	h	c	h	h	a	a
chr1	AC1B0910	Unigene22018	328	T	A	R	21	28	47	h	c	c	c	c	a	c	h	h	h	c	h	a	c	c	h	h	c	h	h	h	h	h	h	h	c	h	a	h	h	h	a	h	h	h	c	h	h	a	a
chr1	AC1B0910	Unigene23956	329	A	G	S	21	28	47	h	c	c	c	c	a	c	h	h	h	c	h	a	c	c	h	h	c	h	h	h	h	h	h	h	c	h	a	h	h	h	a	h	h	h	c	h	h	a	a
chr1	AC1B0910	Unigene27668	210	C	T	R	21	28	47	h	c	c	c	c	a	c	h	h	h	c	h	a	c	c	h	h	c	h	h	h	h	h	h	h	c	h	a	h	h	h	a	h	h	h	c	h	h	a	a
chr1	AC1B0910	Unigene27779	87	T	C	O	20	28	48	h	c	c	c	c	a	c	h	h	h	c	h	a	c	c	h	h	c	h	h	h	h	h	h	h	c	h	a	h	h	h	a	h	h	h	c	h	h	a	a
chr1	AC1B0910	Unigene27946	119	G	A	S	21	28	47	h	c	c	c	c	a	c	h	h	h	c	h	a	c	c	h	h	c	h	h	h	h	h	h	h	c	h	a	h	h	h	a	h	h	h	c	h	h	a	a
chr1	AC1B0910	Unigene28650	732	T	C	R	22	28	46	h	c	c	c	c	a	c	h	h	h	c	h	a	c	c	h	h	c	h	h	h	h	h	h	h	c	a	a	h	h	h	a	h	h	h	c	h	h	a	a
chr1	AC1B0910	Unigene28999	687	A	C	R	21	28	47	h	c	c	c	c	a	c	h	h	h	c	h	a	c	c	h	h	c	h	h	h	h	h	h	h	c	h	a	h	h	h	a	h	h	h	c	h	h	a	a
chr1	AC1B0910	Unigene29104	998	A	C	O	23	28	45	h	c	c	c	c	a	c	h	h	h	c	h	a	c	c	h	a	c	h	h	h	a	h	h	h	c	h	a	h	h	h	a	h	h	h	c	h	h	a	a
chr1	AC1B0910	Unigene29682	448	A	G	O	21	32	43	h	c	c	c	c	a	c	h	h	h	c	h	a	c	c	h	h	c	h	h	c	h	h	h	h	c	h	a	h	h	h	a	h	h	h	c	h	h	a	a
chr1	AC1B0910	Unigene30946	20	C	T	O	21	28	47	h	c	c	c	c	a	c	h	h	h	c	h	a	c	c	h	h	c	h	h	h	h	h	h	h	c	h	a	h	h	h	a	h	h	h	c	h	h	a	a
chr1	AC1B0910	Unigene31643	262	A	G	O	22	29	45	h	c	c	c	c	a	c	h	h	h	c	h	a	c	c	c	h	c	h	h	a	h	h	h	h	c	h	a	h	h	h	a	h	h	h	c	h	h	a	a
chr1	AC1B0910	Unigene32605	314	T	C	O	23	29	44	a	c	c	c	c	a	c	a	h	h	c	h	a	c	c	h	c	c	h	h	h	h	h	h	h	c	h	a	h	h	h	a	h	h	h	c	h	h	a	a
chr1	AC1B0910	Unigene6067	83	G	C	R	21	28	47	h	c	c	c	c	a	c	h	h	h	c	h	a	c	c	h	h	c	h	h	h	h	h	h	h	c	h	a	h	h	h	a	h	h	h	c	h	h	a	a
chr1	AC1B0920	CL1077.Contig2	376	C	T	S	20	29	47	h	c	c	c	c	a	c	h	h	h	c	h	a	c	c	h	h	c	h	h	h	h	h	h	h	c	c	a	h	h	h	a	h	h	h	c	h	h	a	a
chr1	AC1B0920	CL1280.Contig1	383	C	T	S	20	29	47	h	c	c	c	c	a	c	h	h	h	c	h	a	c	c	h	h	c	h	h	h	h	h	h	h	c	c	a	h	h	h	a	h	h	h	c	h	h	a	a
chr1	AC1B0920	CL2282.Contig1	34	T	C	O	22	29	45	h	c	c	c	c	a	c	h	h	h	c	h	a	c	c	h	a	c	h	h	h	h	h	h	h	c	c	a	h	h	h	a	h	h	h	c	h	h	a	a
chr1	AC1B0920	CL5275.Contig2	284	C	T	O	20	29	47	h	c	c	c	c	a	c	h	h	h	c	h	a	c	c	h	h	c	h	h	h	h	h	h	h	c	c	a	h	h	h	a	h	h	h	c	h	h	a	a
chr1	AC1B0920	CL5428.Contig1	575	T	C	S	20	29	47	h	c	c	c	c	a	c	h	h	h	c	h	a	c	c	h	h	c	h	h	h	h	h	h	h	c	c	a	h	h	h	a	h	h	h	c	h	h	a	a
chr1	AC1B0920	Unigene11639	1437	A	G	O	20	29	47	h	c	c	c	c	a	c	h	h	h	c	h	a	c	c	h	h	c	h	h	h	h	h	h	h	c	c	a	h	h	h	a	h	h	h	c	h	h	a	a
chr1	AC1B0920	Unigene12765	1153	C	T	S	20	29	47	h	c	c	c	c	a	c	h	h	h	c	h	a	c	c	h	h	c	h	h	h	h	h	h	h	c	c	a	h	h	h	a	h	h	h	c	h	h	a	a
chr1	AC1B0920	Unigene16200	2208	T	C	R	20	29	47	h	c	c	c	c	a	c	h	h	h	c	h	a	c	c	h	h	c	h	h	h	h	h	h	h	c	c	a	h	h	h	a	h	h	h	c	h	h	a	a
chr1	AC1B0920	Unigene26551	427	T	A	R	17	29	50	h	c	c	c	c	a	c	h	h	h	c	h	a	c	c	h	h	c	h	h	h	h	h	h	h	c	c	a	h	h	h	a	h	h	h	c	h	h	a	a
chr1	AC1B0920	Unigene28619	935	C	T	R	20	29	47	h	c	c	c	c	a	c	h	h	h	c	h	a	c	c	h	h	c	h	h	h	h	h	h	h	c	c	a	h	h	h	a	h	h	h	c	h	h	a	a
chr1	AC1B0920	Unigene6076	450	G	A	S	20	29	47	h	c	c	c	c	a	c	h	h	h	c	h	a	c	c	h	h	c	h	h	h	h	h	h	h	c	c	a	h	h	h	a	h	h	h	c	h	h	a	a
chr1	AC1B0930	CL4871.Contig1	687	A	C	O	20	29	47	h	c	c	c	c	a	c	h	a	h	c	h	a	c	c	h	h	c	h	h	h	h	h	h	h	c	c	a	h	h	h	a	h	h	h	c	c	h	h	a
chr1	AC1B0930	Unigene27310	548	G	A	S	20	28	48	h	c	c	c	c	a	c	h	h	h	c	h	a	c	c	h	h	c	h	h	h	h	h	h	h	c	c	a	h	h	h	a	h	h	h	c	h	h	a	a
chr1	AC1B0930	Unigene28882	629	G	T	S	20	28	48	h	c	c	c	c	a	c	h	h	h	c	h	a	c	c	h	h	c	h	h	h	h	h	h	h	c	c	a	h	h	h	a	h	h	h	c	h	h	a	a
chr1	AC1B0930	Unigene6424	666	T	A	O	20	28	48	h	c	c	c	c	a	c	h	h	h	c	h	a	c	c	h	h	c	h	h	h	h	h	h	h	c	c	a	h	h	h	a	h	h	h	c	h	h	a	a
chr1	AC1B0940	CL5373.Contig2	1260	A	G	S	23	29	44	h	c	c	c	c	a	c	a	a	h	c	h	a	c	c	h	h	c	h	h	h	h	h	a	h	c	c	a	h	h	h	a	h	h	h	c	c	h	a	a
chr1	AC1B0940	Unigene21471	165	C	T	O	23	29	44	h	c	c	h	c	a	c	a	a	h	c	h	a	c	c	h	h	c	h	h	h	h	h	a	c	c	c	a	h	h	a	a	h	h	h	c	c	h	a	a
chr1	AC1B0940	CL4556.Contig2	94	A	T	R	32	30	34	h	c	c	c	c	a	c	a	a	h	c	h	a	c	c	h	h	c	h	h	h	h	h	a	c	c	c	a	h	h	h	a	h	h	h	c	c	h	a	a
chr1	AC1B0950	CL180.Contig1	124	C	T	O	23	31	42	h	c	c	c	c	a	c	a	a	h	c	a	a	c	c	h	h	c	h	h	h	h	h	a	c	c	c	a	h	h	h	a	h	h	h	c	c	h	a	a
chr1	AC1B0950	CL36.Contig1	498	G	A	S	23	30	43	h	c	c	c	c	a	c	a	a	h	c	a	a	c	c	h	h	c	h	h	h	h	h	a	c	c	c	a	h	h	h	h	h	h	h	c	c	h	a	a
chr1	AC1B0950	CL888.Contig2	509	A	G	R	24	31	41	h	c	c	c	c	a	c	a	a	h	c	a	a	c	c	h	h	c	h	h	h	h	h	a	c	c	c	a	h	h	h	h	h	h	h	c	c	h	a	a
chr1	AC1B0950	Unigene11102	638	G	A	S	23	30	43	h	c	c	c	c	a	c	a	a	h	c	a	a	c	c	h	h	c	h	h	h	h	h	a	c	c	c	a	h	h	h	h	h	h	h	c	c	h	a	a
chr1	AC1B0950	Unigene12285	927	C	T	O	23	30	43	h	c	c	c	c	a	c	a	a	h	c	a	a	c	c	h	h	c	h	h	h	h	h	a	c	c	c	a	h	h	h	h	h	h	h	c	c	h	a	a
chr1	AC1B0950	Unigene14003	407	G	A	R	24	30	42	h	c	c	c	c	a	c	a	a	h	c	a	a	c	c	h	h	c	h	h	h	h	h	a	c	c	c	a	h	h	h	h	h	h	h	c	c	h	a	a
chr1	AC1B0950	Unigene16122	343	G	T	S	24	28	44	h	c	c	c	c	a	h	a	a	h	c	a	a	c	h	h	h	c	h	h	h	h	c	a	c	h	c	a	h	h	h	h	h	h	h	c	c	h	a	a
chr1	AC1B0950	Unigene21339	1086	G	C	O	23	30	43	h	c	c	c	c	a	c	a	a	h	c	a	a	c	c	h	h	c	h	h	h	h	h	a	c	c	c	a	h	h	h	h	h	h	h	c	c	h	a	a
chr1	AC1B0950	Unigene23220	146	T	C	O	25	30	41	h	c	c	c	c	a	c	a	a	h	c	a	a	c	c	h	h	c	h	h	h	h	a	a	c	c	c	a	h	h	h	h	h	h	h	c	c	h	a	a
chr1	AC1B0950	Unigene27470	237	C	A	S	23	30	43	h	c	c	c	c	a	c	a	a	h	c	a	a	c	c	h	h	c	h	h	h	h	h	a	c	c	c	a	h	h	h	h	h	h	h	c	c	h	a	a
chr1	AC1B0950	Unigene27803	127	A	T	S	23	30	43	h	c	c	c	c	a	c	a	a	h	c	a	a	c	c	h	h	c	h	h	h	h	h	a	c	c	c	a	h	h	h	h	h	h	h	c	c	h	a	a
chr1	AC1B0950	Unigene28782	486	G	A	R	23	29	44	h	c	c	c	c	a	c	a	a	h	c	a	a	c	c	h	h	c	h	h	h	h	h	a	c	c	c	a	h	h	h	h	h	h	h	c	c	h	a	a
chr1	AC1B0950	Unigene28841	139	A	C	R	23	29	44	h	c	c	c	c	a	c	a	a	h	c	a	a	c	c	h	h	c	h	h	h	h	h	a	c	c	c	a	h	h	h	h	h	h	h	c	c	h	a	a
chr1	AC1B0950	Unigene28935	713	T	G	O	23	30	43	h	c	c	c	c	a	c	a	a	h	c	a	a	c	c	h	h	c	h	h	h	h	h	a	c	c	c	a	h	h	h	a	h	h	h	c	c	h	a	a
chr1	AC1B0950	Unigene34485	171	A	G	O	23	30	43	h	c	c	c	c	a	c	a	a	h	c	a	a	c	c	h	h	c	h	h	h	h	h	a	c	c	c	a	h	h	h	h	h	h	h	c	c	h	a	a
chr1	AC1B0950	Unigene7540	1061	C	T	R	23	30	43	h	c	c	c	c	a	c	a	a	h	c	a	a	c	c	h	h	c	h	h	h	h	h	a	c	c	c	a	h	h	h	h	h	h	h	c	c	h	a	a
chr1	AC1B0960	CL3956.Contig2	476	T	A	R	23	30	43	h	c	c	c	c	a	c	a	a	h	c	a	a	c	c	h	h	c	h	h	h	h	h	a	c	c	c	a	h	h	h	h	h	h	h	c	c	h	a	a
chr1	AC1B0960	Unigene11909	350	T	A	R	23	31	42	h	c	c	c	c	a	c	a	a	h	c	a	a	c	c	h	h	c	h	h	h	h	h	a	c	c	c	a	h	h	h	h	h	h	h	c	c	h	a	a
chr1	AC1B0960	Unigene23221	307	A	G	O	23	33	40	h	c	c	c	c	a	c	a	a	h	c	a	a	c	c	h	h	c	h	h	h	h	h	a	c	c	c	a	h	h	h	h	h	h	h	c	c	h	a	a
chr1	AC1B0960	Unigene4653	96	C	T	R	24	32	40	h	c	c	c	c	a	c	a	a	h	c	a	a	c	c	h	c	c	h	h	h	a	h	a	c	c	c	a	h	h	h	h	h	h	h	c	c	h	a	a
chr1	AC1B0960	Unigene13713	185	A	G	R	22	32	42	h	c	c	c	c	a	c	a	a	h	c	a	a	c	c	h	h	c	h	h	h	h	h	a	c	c	c	a	h	h	h	h	h	h	h	c	c	h	a	a
chr1	AC1B0960	Unigene40541	35	C	T	O	22	32	42	h	c	c	c	c	a	c	a	a	h	c	a	a	c	c	h	h	c	h	h	h	h	h	a	c	c	c	a	h	h	h	h	h	h	h	c	c	h	a	a
chr1	AC1B0960	Unigene8795	148	A	G	R	22	32	42	h	c	c	c	c	a	c	a	a	h	c	a	a	c	c	h	h	c	h	h	h	h	h	a	c	c	c	a	h	h	h	h	h	h	h	c	c	h	a	a
chr1	AC1B0970	Unigene21173	132	G	C	R	21	32	43	h	c	c	c	c	a	c	a	a	h	c	a	a	c	c	h	h	c	h	h	h	h	h	a	c	c	c	a	h	h	h	h	h	h	h	c	c	h	a	a
chr1	AC1B0970	Unigene24799	250	C	T	O	21	32	43	h	c	c	c	c	a	c	a	a	h	c	a	a	c	c	h	h	c	h	h	h	h	h	a	c	c	c	a	h	h	h	h	h	h	h	c	c	h	a	a
chr1	AC1B0970	Unigene27869	2648	T	A	S	21	32	43	h	c	c	c	c	a	c	a	a	h	c	a	a	c	c	h	h	c	h	h	h	h	h	a	c	c	c	a	h	h	h	h	h	h	h	c	c	h	a	a
chr1	AC1B0970	Unigene28728	474	C	T	R	21	32	43	h	c	c	c	c	a	c	a	a	h	c	a	a	c	c	h	h	c	h	h	h	h	h	a	c	c	c	a	h	h	h	h	h	h	h	c	c	h	a	a
chr1	AC1B0970	Unigene4625	100	C	A	R	21	32	43	h	c	c	c	c	a	c	a	a	h	c	a	a	c	c	h	h	c	h	h	h	h	h	a	c	c	c	a	h	h	h	h	h	h	h	c	c	h	a	a
chr1	AC1B0970	Unigene10311	256	C	T	O	22	32	42	h	c	h	c	c	a	c	a	a	a	c	a	a	c	c	h	h	c	h	h	c	h	h	a	c	c	c	a	h	h	h	c	h	h	h	h	c	h	a	a
chr1	AC1B0970	Unigene23672	1444	A	T	R	21	32	43	h	c	h	c	c	a	c	a	a	h	c	a	a	c	c	h	h	c	h	h	c	h	h	a	c	c	c	a	h	h	h	c	h	h	h	h	c	h	a	a
chr1	AC1B0970	CL531.Contig4	437	A	T	R	26	34	36	h	c	h	c	c	a	c	a	a	h	c	a	a	c	c	h	h	c	h	h	c	h	h	a	c	c	c	a	h	h	h	c	h	h	h	h	c	c	a	a
chr1	AC1B0980	CL7012.Contig1	202	A	C	R	20	31	45	h	c	h	c	h	a	h	a	a	h	c	a	a	h	h	h	h	h	h	h	h	h	c	a	c	c	c	a	h	h	h	c	h	h	h	h	c	h	a	a
chr1	AC1B0980	Unigene11284	147	A	G	S	21	30	45	h	c	h	c	c	a	c	a	a	h	c	a	a	c	c	h	h	h	h	h	c	h	h	a	c	c	c	a	h	h	h	c	h	h	h	h	c	h	a	a
chr1	AC1B0980	Unigene11285	243	A	G	R	21	30	45	h	c	h	c	c	a	c	a	a	h	c	a	a	c	c	h	h	h	h	h	c	h	h	a	c	c	c	a	h	h	h	c	h	h	h	h	c	h	a	a
chr1	AC1B0990	Unigene13711	338	T	C	R	22	31	43	h	c	h	c	c	a	c	a	a	h	c	a	a	c	c	h	a	h	h	h	c	h	h	a	c	c	c	a	h	h	h	c	h	h	c	h	c	h	a	a
chr1	AC1B0990	Unigene21198	741	T	C	S	21	31	44	h	c	h	c	c	a	c	a	a	h	c	a	a	c	c	h	h	h	h	h	c	h	h	a	c	c	c	a	h	h	h	c	h	h	c	h	c	h	a	a
chr1	AC1B0990	Unigene28704	146	T	A	S	21	32	43	h	c	h	c	c	a	c	a	a	h	c	a	a	c	c	h	h	h	h	h	c	c	h	a	c	c	c	a	h	h	h	c	h	h	c	h	c	h	a	a
chr1	AC1B0990	Unigene10374	626	T	C	O	21	34	41	h	c	h	c	c	a	c	a	a	h	c	a	a	c	c	c	h	h	h	h	c	c	h	a	c	c	c	a	h	h	h	c	h	h	c	h	c	h	a	a
chr1	AC1B0990	CL4703.Contig1	1278	T	C	O	22	32	42	h	c	h	c	h	a	c	a	a	h	c	a	a	c	c	c	h	h	h	h	c	c	h	a	c	c	c	a	h	h	h	c	h	h	c	h	c	h	a	a
chr1	AC1B0990	Unigene21453	147	A	G	O	24	31	41	a	c	h	c	h	a	c	a	a	h	c	a	a	c	c	c	h	a	h	h	c	c	h	a	h	c	c	a	h	h	h	c	h	h	c	h	c	h	a	a
chr1	AC1B0990	Unigene21454	686	C	T	O	22	32	42	h	c	h	c	h	a	c	a	a	h	c	a	a	c	c	c	h	h	h	h	c	c	h	a	c	c	c	a	h	h	h	c	h	h	c	h	c	h	a	a
chr1	AC1B0990	Unigene24445	228	C	T	O	22	31	43	h	c	h	c	h	a	c	a	a	h	c	a	a	c	c	c	h	h	h	h	h	c	h	a	c	c	c	a	h	h	h	c	h	h	c	h	c	h	a	a
chr1	AC1B0990	Unigene24446	78	G	A	O	22	32	42	h	c	h	c	h	a	c	a	a	h	c	h	a	c	c	c	h	h	h	h	c	c	h	a	c	c	c	a	h	h	h	c	h	h	c	h	c	h	a	a
chr1	AC1B0990	Unigene28051	383	A	C	R	22	32	42	h	c	h	c	h	a	c	a	a	h	c	a	a	c	c	c	h	h	h	h	c	c	h	a	c	c	c	a	h	h	h	c	h	h	c	h	c	h	a	a
[truncated: 56 more columns]

## Sheet: chr2
chr_No	genotype block	unigene_code	position	DHA	DHC	Rliability code	DHA homo	DHC homo	hetero	2	7	9	34	48	56	59	68	91	95	98	101	108	110	112	113	119	121	138	143	146	151	153	159	162	174	182	183	185	8	12	15	25	26	28	29	33	35	36	41
chr2	AC2B0010	CL1461.Contig1	383	A	G	S	26	18	52	h	h	c	a	h	c	h	a	c	h	h	a	h	h	h	h	h	a	a	h	h	h	c	a	h	h	h	h	h	h	a	a	c	h	a	c	a	a	c	h
chr2	AC2B0010	CL2062.Contig2	1076	T	A	O	28	22	46	h	h	h	a	h	c	a	a	c	h	h	a	a	h	h	h	h	a	h	h	h	h	c	a	h	h	a	h	h	h	a	a	c	h	h	h	a	a	c	h
chr2	AC2B0010	CL5468.Contig1	1613	A	G	R	26	18	52	h	h	c	a	h	c	h	a	c	h	h	a	h	h	h	h	h	a	a	h	h	h	c	a	h	h	h	h	h	h	a	a	c	h	a	c	a	a	c	h
chr2	AC2B0010	Unigene6770	303	A	G	O	26	18	52	h	h	c	a	h	c	h	a	c	h	h	a	h	h	h	h	h	a	a	h	h	h	c	a	h	h	h	h	h	h	a	a	c	h	a	c	a	a	c	h
chr2	AC2B0020	Unigene10195	477	C	T	R	26	17	53	h	h	c	a	h	c	h	a	c	h	h	a	h	h	h	h	h	a	a	h	h	h	c	a	h	h	h	h	h	h	a	a	h	h	a	c	a	a	c	h
chr2	AC2B0020	Unigene23766	338	G	A	O	29	14	53	h	h	c	a	h	c	h	a	h	h	h	a	h	h	a	h	h	a	a	h	h	h	c	a	h	h	h	h	h	h	a	a	h	h	a	c	a	a	c	h
chr2	AC2B0020	Unigene28245	461	G	A	S	26	16	54	h	h	c	a	h	c	h	a	c	h	h	a	h	h	h	h	h	a	a	h	h	h	c	a	h	h	h	h	h	h	a	a	h	h	a	c	a	a	c	h
chr2	AC2B0020	Unigene29369	455	C	T	O	28	16	52	h	h	c	a	h	c	h	a	c	h	h	a	h	h	h	h	h	a	a	h	h	h	c	a	h	h	a	h	h	h	a	a	h	h	a	c	a	a	c	h
chr2	AC2B0020	Unigene32079	507	C	T	R	28	17	51	h	h	c	a	h	c	h	a	c	h	h	a	h	h	h	a	h	a	a	h	h	h	c	a	h	h	a	h	h	h	a	a	h	h	a	c	a	a	c	h
chr2	AC2B0020	Unigene37455	33	A	T	O	27	16	53	h	h	c	a	h	c	h	a	c	h	h	a	h	h	h	h	h	a	a	h	h	h	c	a	h	h	a	h	h	h	a	a	h	h	a	c	a	a	c	h
chr2	AC2B0030	CL1582.Contig3	280	T	C	O	28	15	53	h	h	h	a	h	c	h	a	c	h	h	a	h	h	h	h	h	a	a	h	h	h	c	a	h	h	a	h	h	h	a	a	h	h	a	c	a	a	c	h
chr2	AC2B0030	Unigene27880	132	G	A	R	28	15	53	h	h	h	a	h	c	h	a	c	h	h	a	h	h	h	h	h	a	a	h	h	h	c	a	h	h	a	h	h	h	a	a	h	h	a	c	a	a	c	h
chr2	AC2B0030	Unigene6458	592	A	G	O	29	15	52	h	h	h	a	h	c	h	a	c	h	h	a	a	h	h	h	a	a	a	h	h	h	c	a	h	h	a	h	h	h	a	a	h	h	a	c	a	a	c	h
chr2	AC2B0030	Unigene6459	70	C	T	O	28	18	50	c	h	h	a	c	c	h	a	c	h	h	a	c	h	h	a	h	a	a	h	h	h	c	a	h	h	a	h	h	h	a	a	h	h	a	c	a	a	c	h
chr2	AC2B0030	CL2646.Contig3	188	T	C	R	27	16	53	h	h	h	a	h	c	h	a	c	h	h	a	h	h	h	h	h	a	a	h	h	h	c	a	h	h	a	h	h	h	a	a	h	h	a	c	a	a	c	h
chr2	AC2B0030	Unigene27689	686	A	G	S	27	16	53	h	h	h	a	h	c	h	a	c	h	h	a	h	h	h	h	h	a	a	h	h	h	c	a	h	h	a	h	h	h	a	a	h	h	a	c	a	a	c	h
chr2	AC2B0040	CL6217.Contig2	763	G	A	S	27	16	53	h	h	h	a	h	c	h	a	c	h	h	a	a	h	h	h	h	a	a	h	h	h	c	a	h	h	a	h	h	h	a	a	h	h	h	c	a	a	c	h
chr2	AC2B0040	Unigene18310	407	A	T	R	27	16	53	h	h	h	a	h	c	h	a	c	h	h	a	a	h	h	h	h	a	a	h	h	h	c	a	h	h	a	h	h	h	a	a	h	h	h	c	a	a	c	h
chr2	AC2B0040	Unigene21578	227	A	G	O	27	16	53	h	h	h	a	h	c	h	a	c	h	h	a	a	h	h	h	h	a	a	h	h	h	c	a	h	h	a	h	h	h	a	a	h	h	h	c	a	a	c	h
chr2	AC2B0040	Unigene27285	37	A	G	S	27	16	53	h	h	h	a	h	c	h	a	c	h	h	a	a	h	h	h	h	a	a	h	h	h	c	a	h	h	a	h	h	h	a	a	h	h	h	c	a	a	c	h
chr2	AC2B0040	Unigene27609	227	T	G	R	27	16	53	h	h	h	a	h	c	h	a	c	h	h	a	a	h	h	h	h	a	a	h	h	h	c	a	h	h	a	h	h	h	a	a	h	h	h	c	a	a	c	h
chr2	AC2B0040	Unigene28076	748	T	C	S	27	16	53	h	h	h	a	h	c	h	a	c	h	h	a	a	h	h	h	h	a	a	h	h	h	c	a	h	h	a	h	h	h	a	a	h	h	h	c	a	a	c	h
chr2	AC2B0040	Unigene29540	52	A	G	S	27	16	53	h	h	h	a	h	c	h	a	c	h	h	a	a	h	h	h	h	a	a	h	h	h	c	a	h	h	a	h	h	h	a	a	h	h	h	c	a	a	c	h
chr2	AC2B0040	Unigene32459	248	A	G	R	27	16	53	h	h	h	a	h	c	h	a	c	h	h	a	a	h	h	h	h	a	a	h	h	h	c	a	h	h	a	h	h	h	a	a	h	h	h	c	a	a	c	h
chr2	AC2B0050	CL5930.Contig1	1617	T	C	R	27	18	51	h	h	h	a	h	c	h	a	c	h	h	a	a	h	h	h	h	a	a	h	h	h	c	a	h	h	a	h	h	h	a	a	h	h	h	c	a	a	c	h
chr2	AC2B0050	Unigene8753	125	T	C	S	27	18	51	h	h	h	a	h	c	h	a	c	h	h	a	a	h	h	h	h	a	a	h	h	h	c	a	h	h	a	h	h	h	a	a	h	h	h	c	a	a	c	h
chr2	AC2B0050	Unigene9937	47	C	A	S	27	18	51	h	h	h	a	h	c	h	a	c	h	h	a	a	h	h	h	h	a	a	h	h	h	c	a	h	h	a	h	h	h	a	a	h	h	h	c	a	a	c	h
chr2	AC2B0050	Unigene26072	226	T	A	O	28	18	50	h	h	h	a	h	c	h	a	c	h	h	a	a	h	h	h	h	a	a	h	h	h	c	a	h	h	a	h	h	h	a	a	h	h	h	c	a	a	c	h
chr2	AC2B0050	Unigene26860	154	A	G	O	28	18	50	h	h	h	a	h	c	h	a	c	h	h	a	a	h	h	h	h	a	a	h	h	h	c	a	h	h	a	h	h	h	a	a	h	h	h	c	a	a	c	h
chr2	AC2B0050	Unigene25321	1926	T	A	R	28	19	49	h	h	h	a	h	c	a	a	c	h	h	a	a	h	h	h	h	a	a	h	h	h	c	a	h	h	a	h	h	h	a	a	h	h	h	c	a	a	c	h
chr2	AC2B0060	CL5930.Contig2	1528	G	A	R	36	21	39	a	h	h	a	h	c	a	a	c	h	h	a	a	h	h	h	h	a	a	h	h	h	c	a	a	h	a	h	h	h	a	a	h	h	a	c	a	a	c	h
chr2	AC2B0060	Unigene11196	440	A	G	R	29	19	48	h	h	h	a	h	c	a	a	c	h	h	a	a	h	h	h	h	a	a	h	h	h	c	a	h	h	a	h	h	h	a	a	h	h	h	c	a	a	c	h
chr2	AC2B0060	CL1962.Contig1	336	C	T	R	48	18	30	h	h	h	a	h	c	a	a	c	h	a	a	a	h	h	h	h	a	a	h	h	h	c	a	h	h	a	h	h	h	a	a	h	h	h	h	a	a	c	h
chr2	AC2B0060	CL3670.Contig4	260	G	A	S	29	18	49	h	h	h	a	h	c	a	a	c	h	h	a	a	h	h	h	h	a	a	h	h	h	c	a	h	h	a	h	h	h	a	a	h	h	h	h	a	a	c	h
chr2	AC2B0060	CL4197.Contig1	2039	T	C	S	29	18	49	h	h	h	a	h	c	a	a	c	h	h	a	a	h	h	h	h	a	a	h	h	h	c	a	h	h	a	h	h	h	a	a	h	h	h	h	a	a	c	h
chr2	AC2B0060	CL5785.Contig1	61	T	A	O	29	17	50	h	h	h	a	h	h	a	a	c	h	h	a	a	h	h	h	h	a	a	h	h	h	c	a	h	h	a	h	h	h	a	a	h	h	h	h	a	a	c	h
chr2	AC2B0060	Unigene10498	232	T	C	R	29	18	49	h	h	h	a	h	c	a	a	c	h	h	a	a	h	h	h	h	a	a	h	h	h	c	a	h	h	a	h	h	h	a	a	h	h	h	h	a	a	c	h
chr2	AC2B0060	Unigene10951	264	T	G	R	29	18	49	h	h	h	a	h	c	a	a	c	h	h	a	a	h	h	h	h	a	a	h	h	h	c	a	h	h	a	h	h	h	a	a	h	h	h	h	a	a	c	h
chr2	AC2B0060	Unigene12527	616	T	C	S	29	18	49	h	h	h	a	h	c	a	a	c	h	h	a	a	h	h	h	h	a	a	h	h	h	c	a	h	h	a	h	h	h	a	a	h	h	h	h	a	a	c	h
chr2	AC2B0060	Unigene13879	322	A	G	R	29	18	49	h	h	h	a	h	c	a	a	c	h	h	a	a	h	h	h	h	a	a	h	h	h	c	a	h	h	a	h	h	h	a	a	h	h	h	h	a	a	c	h
chr2	AC2B0060	Unigene162	191	C	A	S	29	18	49	h	h	h	a	h	c	a	a	c	h	h	a	a	h	h	h	h	a	a	h	h	h	c	a	h	h	a	h	h	h	a	a	h	h	h	h	a	a	c	h
chr2	AC2B0060	Unigene22494	54	T	C	O	29	18	49	h	h	h	a	h	c	a	a	c	h	h	a	a	h	h	h	h	a	a	h	h	h	c	a	h	h	a	h	h	h	a	a	h	h	h	h	a	a	c	h
chr2	AC2B0060	Unigene22495	375	G	A	R	29	18	49	h	h	h	a	h	c	a	a	c	h	h	a	a	h	h	h	h	a	a	h	h	h	c	a	h	h	a	h	h	h	a	a	h	h	h	h	a	a	c	h
chr2	AC2B0060	Unigene23526	1385	A	G	S	29	18	49	h	h	h	a	h	c	a	a	c	h	h	a	a	h	h	h	h	a	a	h	h	h	c	a	h	h	a	h	h	h	a	a	h	h	h	h	a	a	c	h
chr2	AC2B0060	Unigene24699	464	G	C	S	29	18	49	h	h	h	a	h	c	a	a	c	h	h	a	a	h	h	h	h	a	a	h	h	h	c	a	h	h	a	h	h	h	a	a	h	h	h	h	a	a	c	h
chr2	AC2B0060	Unigene26908	945	T	C	S	29	18	49	h	h	h	a	h	c	a	a	c	h	h	a	a	h	h	h	h	a	a	h	h	h	c	a	h	h	a	h	h	h	a	a	h	h	h	h	a	a	c	h
chr2	AC2B0060	Unigene27953	57	T	C	O	29	18	49	h	h	h	a	h	c	a	a	c	h	h	a	a	h	h	h	h	a	a	h	h	h	c	a	h	h	a	h	h	h	a	a	h	h	h	h	a	a	c	h
chr2	AC2B0060	Unigene27988	85	C	T	R	29	18	49	h	h	h	a	h	c	a	a	c	h	h	a	a	h	h	h	h	a	a	h	h	h	c	a	h	h	a	h	h	h	a	a	h	h	h	h	a	a	c	h
chr2	AC2B0060	Unigene29181	1340	A	G	R	30	18	48	h	h	h	a	h	c	a	a	c	h	h	a	a	h	h	h	h	a	a	h	h	h	c	a	h	h	a	h	h	h	a	a	h	h	h	h	a	a	c	h
chr2	AC2B0060	Unigene31665	123	A	G	O	29	18	49	h	h	h	a	h	c	a	a	c	h	h	a	a	h	h	h	h	a	a	h	h	h	c	a	h	h	a	h	h	h	a	a	h	h	h	h	a	a	c	h
chr2	AC2B0070	CL3670.Contig2	2928	T	C	R	29	17	50	h	h	h	a	h	h	a	a	h	h	h	a	a	h	h	h	h	a	a	h	h	h	c	a	h	h	a	h	h	h	a	a	h	h	h	h	a	a	c	h
chr2	AC2B0070	CL5148.Contig1	203	G	A	S	30	17	49	h	h	h	a	h	c	a	a	h	h	h	a	a	h	h	h	h	a	a	h	h	h	c	a	h	h	a	h	h	h	a	a	h	h	h	h	a	a	c	h
chr2	AC2B0080	Unigene12323	101	G	T	S	30	18	48	h	h	h	a	h	c	a	a	h	c	h	a	a	h	h	h	h	a	a	h	h	h	c	a	h	h	a	h	h	h	a	a	h	h	h	h	a	a	c	h
chr2	AC2B0080	Unigene24370	133	A	G	R	30	18	48	h	h	h	a	h	c	a	a	h	c	h	a	a	h	h	h	h	a	a	h	h	h	c	a	h	h	a	h	h	h	a	a	h	h	h	h	a	a	c	h
chr2	AC2B0080	Unigene25370	679	T	C	R	32	19	45	h	h	h	a	h	c	a	a	h	c	h	a	a	h	h	h	h	a	a	h	h	h	c	a	h	h	a	h	c	h	a	a	h	h	h	h	a	a	c	h
chr2	AC2B0080	Unigene25371	880	A	C	O	38	19	39	a	a	h	a	a	c	a	a	a	c	h	a	a	h	h	a	c	a	a	h	h	h	c	a	h	h	a	a	h	h	a	a	h	h	h	h	a	a	c	h
chr2	AC2B0090	CL626.Contig1	191	T	C	R	31	18	47	h	h	h	a	h	c	a	a	h	c	h	a	a	h	h	h	h	a	a	h	h	h	c	a	a	h	a	h	h	h	a	a	h	h	h	h	a	a	c	h
chr2	AC2B0090	Unigene24250	604	G	A	S	31	18	47	h	h	h	a	h	c	a	a	h	c	h	a	a	h	h	h	h	a	a	h	h	h	c	a	a	h	a	h	h	h	a	a	h	h	h	h	a	a	c	h
chr2	AC2B0090	Unigene27600	400	A	G	R	31	18	47	h	h	h	a	h	c	a	a	h	c	h	a	a	h	h	h	h	a	a	h	h	h	c	a	a	h	a	h	h	h	a	a	h	h	h	h	a	a	c	h
chr2	AC2B0090	CL7066.Contig7	388	T	C	R	31	18	47	h	h	h	a	h	c	a	a	h	c	h	a	a	h	h	h	h	a	a	h	h	h	c	a	a	h	a	h	h	h	a	a	h	h	h	h	a	a	c	h
chr2	AC2B0100	CL1936.Contig2	33	A	T	O	30	18	48	h	h	h	a	h	c	a	a	h	c	h	a	a	h	h	h	h	a	a	h	h	h	c	a	a	h	a	h	h	h	a	a	h	h	h	h	a	a	c	h
chr2	AC2B0100	CL2287.Contig4	529	G	A	O	10	18	68	h	h	h	a	h	c	h	a	h	c	h	a	a	h	h	h	h	a	a	h	h	h	c	a	a	h	a	h	h	h	h	h	h	h	h	h	h	h	c	h
chr2	AC2B0100	CL3781.Contig1	1052	T	C	R	30	18	48	h	h	h	a	h	c	a	a	h	c	h	a	a	h	h	h	h	a	a	h	h	h	c	a	a	h	a	h	h	h	a	a	h	h	h	h	a	a	c	h
chr2	AC2B0100	CL4597.Contig2	1105	T	C	O	30	18	48	h	h	h	a	h	c	a	a	h	c	h	a	a	h	h	h	h	a	a	h	h	h	c	a	a	h	a	h	h	h	a	a	h	h	h	h	a	a	c	h
chr2	AC2B0100	CL5188.Contig2	408	G	A	S	30	18	48	h	h	h	a	h	c	a	a	h	c	h	a	a	h	h	h	h	a	a	h	h	h	c	a	a	h	a	h	h	h	a	a	h	h	h	h	a	a	c	h
chr2	AC2B0100	CL5610.Contig1	1781	G	T	O	30	18	48	h	h	h	a	h	c	a	a	h	c	h	a	a	h	h	h	h	a	a	h	h	h	c	a	a	h	a	h	h	h	a	a	h	h	h	h	a	a	c	h
chr2	AC2B0100	Unigene11528	312	C	T	R	30	18	48	h	h	h	a	h	c	a	a	h	c	h	a	a	h	h	h	h	a	a	h	h	h	c	a	a	h	a	h	h	h	a	a	h	h	h	h	a	a	c	h
chr2	AC2B0100	Unigene20326	57	C	T	O	28	18	50	h	h	h	a	h	c	a	a	h	c	h	a	a	h	h	h	h	a	a	h	h	h	c	a	a	h	a	h	h	h	a	a	h	h	h	h	h	a	c	h
chr2	AC2B0100	Unigene20327	198	C	T	O	31	18	47	a	h	h	a	h	c	a	a	h	c	h	a	a	h	h	h	h	a	a	h	h	h	c	a	a	h	a	h	h	h	a	a	h	h	h	h	a	a	c	h
chr2	AC2B0100	Unigene27876	188	G	T	R	30	18	48	h	h	h	a	h	c	a	a	h	c	h	a	a	h	h	h	h	a	a	h	h	h	c	a	a	h	a	h	h	h	a	a	h	h	h	h	a	a	c	h
chr2	AC2B0100	Unigene3300	123	G	A	R	30	18	48	h	h	h	a	h	c	a	a	h	c	h	a	a	h	h	h	h	a	a	h	h	h	c	a	a	h	a	h	h	h	a	a	h	h	h	h	a	a	c	h
chr2	AC2B0100	Unigene5137	71	A	T	O	30	18	48	h	h	h	a	h	c	a	a	h	c	h	a	a	h	h	h	h	a	a	h	h	h	c	a	a	h	a	h	h	h	a	a	h	h	h	h	a	a	c	h
chr2	AC2B0110	CL446.Contig1	1534	G	A	O	30	19	47	h	h	h	a	h	c	a	a	h	c	h	a	a	h	h	h	c	a	a	h	h	h	c	a	a	a	a	h	h	h	a	a	h	h	h	h	a	a	c	h
chr2	AC2B0110	CL5044.Contig1	926	T	C	O	30	22	44	h	h	h	a	h	c	a	a	c	c	c	a	a	h	h	h	h	a	a	h	h	h	c	a	a	h	a	h	h	h	a	a	h	h	h	h	a	a	c	h
chr2	AC2B0110	Unigene10590	698	G	C	O	30	18	48	h	h	h	a	h	c	a	a	h	c	h	a	a	h	h	h	h	a	a	h	h	h	c	a	a	h	a	h	h	h	a	a	h	h	h	h	a	a	c	h
chr2	AC2B0110	Unigene12194	76	T	A	R	30	18	48	h	h	h	a	h	c	a	a	h	c	h	a	a	h	h	h	h	a	a	h	h	h	c	a	a	h	a	h	h	h	a	a	h	h	h	h	a	a	c	h
chr2	AC2B0110	Unigene12359	215	T	C	S	30	18	48	h	h	h	a	h	c	a	a	h	c	h	a	a	h	h	h	h	a	a	h	h	h	c	a	a	h	a	h	h	h	a	a	h	h	h	h	a	a	c	h
chr2	AC2B0110	Unigene22201	101	C	T	O	33	18	45	a	h	h	a	h	c	a	a	h	c	h	a	a	h	h	h	a	a	a	h	h	h	c	a	a	h	a	h	h	h	a	a	h	a	h	h	a	a	c	h
chr2	AC2B0110	Unigene22203	137	C	A	O	31	20	45	h	h	h	a	h	c	a	a	h	c	h	a	a	h	h	h	h	a	a	h	h	h	c	a	a	h	a	a	c	h	a	a	h	h	h	h	a	a	c	h
chr2	AC2B0110	Unigene28432	900	A	T	R	30	18	48	h	h	h	a	h	c	a	a	h	c	h	a	a	h	h	h	h	a	a	h	h	h	c	a	a	h	a	h	h	h	a	a	h	h	h	h	a	a	c	h
chr2	AC2B0110	Unigene28635	1378	T	A	R	33	16	47	h	h	h	a	a	c	a	a	c	h	h	a	a	h	h	h	h	a	a	h	a	a	h	a	a	h	a	h	h	h	a	a	h	h	h	h	a	a	c	h
chr2	AC2B0110	Unigene31678	211	A	G	R	30	20	46	h	h	h	a	h	c	a	a	h	c	h	a	a	h	c	h	h	a	a	h	h	h	c	a	a	h	a	c	h	h	a	a	h	h	h	h	a	a	c	h
chr2	AC2B0120	CL2492.Contig1	211	G	A	R	27	18	51	h	h	h	a	h	c	a	a	h	c	h	a	a	h	h	h	h	a	a	h	h	h	c	h	a	h	a	h	h	h	h	a	h	h	h	h	a	a	c	h
chr2	AC2B0120	Unigene18599	251	C	T	O	29	18	49	h	h	h	a	h	c	a	a	h	c	h	a	a	h	h	h	h	a	a	h	h	h	c	a	a	h	a	h	h	h	h	a	h	h	h	h	h	a	c	h
chr2	AC2B0120	Unigene18600	295	A	G	R	30	18	48	h	h	h	a	h	c	a	a	h	c	h	a	a	h	h	h	h	a	a	h	h	h	c	a	a	h	a	h	h	h	h	a	h	h	h	h	a	a	c	h
chr2	AC2B0120	CL4066.Contig2	454	T	C	R	31	17	48	h	h	h	a	h	c	a	a	h	c	h	a	a	h	h	h	h	a	a	h	h	h	c	a	a	h	a	h	h	h	h	a	h	h	h	h	a	a	c	h
chr2	AC2B0120	Unigene11307	575	T	A	O	30	17	49	h	h	h	a	h	c	a	a	h	c	h	a	a	h	h	h	h	a	a	h	h	h	c	a	a	h	a	h	h	h	h	a	h	h	h	h	a	a	c	h
chr2	AC2B0120	Unigene23595	30	T	A	S	30	17	49	h	h	h	a	h	c	a	a	h	c	h	a	a	h	h	h	h	a	a	h	h	h	c	a	a	h	a	h	h	h	h	a	h	h	h	h	a	a	c	h
chr2	AC2B0120	Unigene30652	103	G	A	O	30	17	49	h	h	h	a	h	c	a	a	h	c	h	a	a	h	h	h	h	a	a	h	h	h	c	a	a	h	a	h	h	h	h	a	h	h	h	h	a	a	c	h
chr2	AC2B0120	Unigene572	48	T	C	S	30	17	49	h	h	h	a	h	c	a	a	h	c	h	a	a	h	h	h	h	a	a	h	h	h	c	a	a	h	a	h	h	h	h	a	h	h	h	h	a	a	c	h
chr2	AC2B0120	Unigene7870	209	G	A	O	31	16	49	h	h	h	a	h	c	a	a	h	c	h	a	a	h	h	h	h	a	a	h	h	h	c	a	a	h	a	h	h	h	h	a	h	h	h	h	a	a	c	h
chr2	AC2B0120	Unigene7871	289	A	G	O	30	17	49	h	h	h	a	h	c	a	a	h	c	h	a	a	h	h	h	h	a	a	h	h	h	c	a	a	h	a	h	h	h	h	a	h	h	h	h	a	a	c	h
chr2	AC2B0120	Unigene8487	1338	G	A	S	30	17	49	h	h	h	a	h	c	a	a	h	c	h	a	a	h	h	h	h	a	a	h	h	h	c	a	a	h	a	h	h	h	h	a	h	h	h	h	a	a	c	h
chr2	AC2B0120	Unigene8488	378	T	C	S	30	17	49	h	h	h	a	h	c	a	a	h	c	h	a	a	h	h	h	h	a	a	h	h	h	c	a	a	h	a	h	h	h	h	a	h	h	h	h	a	a	c	h
chr2	AC2B0130	CL3726.Contig1	235	C	T	S	29	17	50	h	h	h	a	h	c	a	a	h	c	h	a	a	h	h	h	h	a	a	h	h	h	c	h	a	h	a	h	h	h	h	a	h	h	h	h	a	a	c	h
chr2	AC2B0130	CL593.Contig1	1005	G	A	O	29	17	50	h	h	h	a	h	c	a	a	h	c	h	a	a	h	h	h	h	a	a	h	h	h	c	h	a	h	a	h	h	h	h	a	h	h	h	h	a	a	c	h
chr2	AC2B0130	Unigene10061	190	T	C	S	29	17	50	h	h	h	a	h	c	a	a	h	c	h	a	a	h	h	h	h	a	a	h	h	h	c	h	a	h	a	h	h	h	h	a	h	h	h	h	a	a	c	h
chr2	AC2B0130	Unigene10176	1239	G	A	S	29	17	50	h	h	h	a	h	c	a	a	h	c	h	a	a	h	h	h	h	a	a	h	h	h	c	h	a	h	a	h	h	h	h	a	h	h	h	h	a	a	c	h
chr2	AC2B0130	Unigene12517	98	T	C	O	29	17	50	h	h	h	a	h	c	a	a	h	c	h	a	a	h	h	h	h	a	a	h	h	h	c	h	a	h	a	h	h	h	h	a	h	h	h	h	a	a	c	h
chr2	AC2B0130	Unigene12647	824	G	A	S	29	17	50	h	h	h	a	h	c	a	a	h	c	h	a	a	h	h	h	h	a	a	h	h	h	c	h	a	h	a	h	h	h	h	a	h	h	h	h	a	a	c	h
chr2	AC2B0130	Unigene18118	81	C	T	R	29	18	49	h	h	h	a	h	c	a	a	h	c	h	a	a	h	h	h	c	a	a	h	h	h	c	h	a	h	a	h	h	h	h	a	h	h	h	h	a	a	c	h
chr2	AC2B0130	Unigene30182	316	A	T	S	29	17	50	h	h	h	a	h	c	a	a	h	c	h	a	a	h	h	h	h	a	a	h	h	h	c	h	a	h	a	h	h	h	h	a	h	h	h	h	a	a	c	h
chr2	AC2B0130	Unigene4955	544	T	C	O	30	23	43	h	c	h	a	h	c	a	a	h	c	h	a	a	c	h	h	c	a	a	h	h	c	c	a	a	h	a	h	c	h	a	a	h	h	h	h	a	a	c	h
chr2	AC2B0130	Unigene7216	57	G	A	R	29	19	48	h	h	h	a	h	c	a	a	h	c	h	a	a	h	h	h	h	a	a	h	h	h	c	h	a	h	a	h	h	h	h	a	h	h	h	h	a	a	c	c
chr2	AC2B0130	Unigene7892	209	C	G	R	33	17	46	h	h	h	a	h	c	a	a	h	c	h	a	a	h	h	h	h	a	a	h	h	h	c	h	a	h	a	h	h	h	h	a	h	h	h	h	a	a	c	h
chr2	AC2B0130	CL4034.Contig1	265	T	C	R	35	18	43	h	h	h	a	a	c	a	a	h	c	h	a	a	h	h	h	h	a	a	h	h	h	c	h	a	h	a	h	h	h	h	a	h	h	h	h	a	a	c	h
chr2	AC2B0130	CL5126.Contig2	451	T	A	O	34	6	56	h	c	h	a	h	h	a	a	h	h	a	a	a	h	h	h	a	a	a	h	h	a	h	a	a	h	a	h	h	h	h	a	h	h	h	h	a	a	h	h
chr2	AC2B0140	Unigene28564	251	A	G	O	30	19	47	a	h	h	a	h	c	a	a	h	c	a	a	a	h	h	h	c	a	a	h	h	h	c	h	a	h	a	h	h	h	h	a	h	h	h	h	a	a	c	h
chr2	AC2B0140	CL5861.Contig1	134	C	G	S	28	17	51	h	h	h	a	h	c	a	a	h	c	h	a	a	h	h	h	h	a	a	h	h	h	c	h	a	h	a	h	h	h	h	a	h	h	h	h	a	a	c	h
chr2	AC2B0140	Unigene5650	220	G	A	R	28	17	51	h	h	h	a	h	c	a	a	h	c	h	a	a	h	h	h	h	a	a	h	h	h	c	h	a	h	a	h	h	h	h	a	h	h	h	h	a	a	c	h
chr2	AC2B0140	CL1514.Contig1	137	T	C	O	30	16	50	h	h	h	a	h	c	a	a	h	c	h	a	a	h	h	h	h	a	a	h	h	h	c	h	a	h	a	h	h	h	h	a	h	h	a	h	a	a	c	h
chr2	AC2B0140	CL5856.Contig3	173	A	G	R	29	16	51	h	h	h	a	h	c	a	a	h	c	h	a	a	h	h	h	h	a	a	h	h	h	c	h	a	h	a	h	h	h	h	a	h	h	h	h	a	a	c	h
chr2	AC2B0140	Unigene167	552	C	A	R	28	16	52	h	h	h	a	h	c	a	a	h	c	h	a	a	h	h	h	h	a	a	h	h	h	c	h	a	h	a	h	h	h	h	a	h	h	h	h	a	a	c	h
chr2	AC2B0140	Unigene26629	190	C	T	R	28	17	51	h	h	h	a	h	c	a	a	h	c	h	a	a	h	h	h	h	a	a	h	h	h	c	h	a	h	a	h	h	h	h	a	h	h	h	h	a	a	c	h
chr2	AC2B0140	Unigene26630	91	G	C	S	28	16	52	h	h	h	a	h	c	a	a	h	c	h	a	a	h	h	h	h	a	a	h	h	h	c	a	a	h	a	h	h	h	h	a	h	h	h	h	a	a	c	h
chr2	AC2B0150	CL5145.Contig1	741	A	C	O	29	17	50	h	h	h	a	h	c	a	a	h	c	h	a	a	h	h	h	h	a	a	h	h	h	c	h	a	h	a	h	a	h	h	a	h	h	h	h	a	a	c	h
chr2	AC2B0150	Unigene25358	1422	G	A	S	29	17	50	h	h	h	a	h	c	a	a	h	c	a	a	a	h	h	h	h	a	a	h	h	h	c	h	a	h	a	h	h	h	h	a	h	h	h	h	a	a	c	h
chr2	AC2B0150	Unigene26967	269	G	A	R	27	16	53	h	h	h	a	h	c	a	a	h	c	h	a	a	h	h	h	h	a	a	h	h	h	h	h	a	h	a	h	h	h	h	a	h	h	h	h	a	a	c	h
chr2	AC2B0160	Unigene24786	421	G	A	R	30	16	50	h	h	h	a	h	c	a	a	h	c	h	a	a	h	h	h	h	a	a	h	h	h	h	h	a	h	h	h	h	h	h	a	h	h	h	h	a	a	c	h
chr2	AC2B0160	Unigene8023	291	G	C	S	27	15	54	h	h	h	a	h	h	a	a	h	c	h	a	a	h	h	h	h	a	a	h	h	h	h	h	a	h	h	h	h	h	h	a	h	h	h	h	a	a	c	h
chr2	AC2B0170	CL4449.Contig1	459	T	C	S	26	14	56	h	h	h	a	h	c	a	a	h	c	h	a	a	h	h	h	h	a	a	h	h	h	h	h	a	h	h	h	h	h	h	a	h	h	h	h	a	a	c	h
chr2	AC2B0170	Unigene22886	280	A	T	S	26	14	56	h	h	h	a	h	c	a	a	h	c	h	a	a	h	h	h	h	a	a	h	h	h	h	h	a	h	h	h	h	h	h	a	h	h	h	h	a	a	c	h
chr2	AC2B0170	Unigene32112	135	T	C	S	26	14	56	h	h	h	a	h	c	a	a	h	c	h	a	a	h	h	h	h	a	a	h	h	h	h	h	a	h	h	h	h	h	h	a	h	h	h	h	a	a	c	h
chr2	AC2B0180	CL2722.Contig2	51	G	A	R	29	10	57	h	h	h	a	h	c	a	a	h	c	h	a	a	h	a	h	h	a	a	h	h	h	h	h	a	h	h	h	h	h	h	a	h	h	h	h	a	a	c	h
chr2	AC2B0180	CL4224.Contig1	61	G	A	S	26	13	57	h	h	h	a	h	c	a	a	h	c	h	a	a	h	h	h	h	a	a	h	h	h	h	h	a	h	h	h	h	h	h	a	h	h	h	h	a	a	c	h
chr2	AC2B0180	CL6689.Contig1	244	G	A	R	26	13	57	h	h	h	a	h	c	a	a	h	c	h	a	a	h	h	h	h	a	a	h	h	h	h	h	a	h	h	h	h	h	h	a	h	h	h	h	a	a	c	h
chr2	AC2B0180	Unigene23601	145	G	A	R	29	11	56	h	h	h	a	h	c	a	a	h	c	h	h	a	h	h	h	h	a	a	h	h	h	h	h	a	h	h	h	h	h	h	a	a	h	h	h	a	a	c	h
chr2	AC2B0180	Unigene25270	272	A	G	S	26	13	57	h	h	h	a	h	c	a	a	h	c	h	a	a	h	h	h	h	a	a	h	h	h	h	h	a	h	h	h	h	h	h	a	h	h	h	h	a	a	c	h
chr2	AC2B0180	Unigene26119	929	G	A	R	26	13	57	h	h	h	a	h	c	a	a	h	c	h	a	a	h	h	h	h	a	a	h	h	h	h	h	a	h	h	h	h	h	h	a	h	h	h	h	a	a	c	h
chr2	AC2B0180	Unigene28496	212	C	T	R	26	15	55	h	h	h	a	h	c	a	a	h	c	h	a	a	h	h	h	h	a	a	h	h	h	h	h	a	h	h	h	h	h	h	a	h	h	h	h	a	a	c	h
chr2	AC2B0180	Unigene5448	15	C	T	S	26	13	57	h	h	h	a	h	c	a	a	h	c	h	a	a	h	h	h	h	a	a	h	h	h	h	h	a	h	h	h	h	h	h	a	h	h	h	h	a	a	c	h
chr2	AC2B0180	Unigene7902	174	A	T	R	26	13	57	h	h	h	a	h	c	a	a	h	c	h	a	a	h	h	h	h	a	a	h	h	h	h	h	a	h	h	h	h	h	h	a	h	h	h	h	a	a	c	h
chr2	AC2B0180	Unigene7938	186	A	G	R	26	14	56	h	h	h	a	h	c	a	a	h	c	h	a	a	h	h	h	h	a	a	h	h	h	h	h	a	h	h	h	h	h	h	a	h	h	h	h	a	a	c	h
chr2	AC2B0190	Unigene25645	747	T	C	S	27	12	57	h	h	h	a	h	c	a	a	h	c	h	a	a	h	a	h	h	a	h	h	h	h	h	h	a	h	h	h	h	h	h	a	h	h	h	h	a	a	c	h
chr2	AC2B0190	Unigene25646	194	T	C	S	27	12	57	h	h	h	a	h	c	a	a	h	c	h	a	a	h	a	h	h	a	h	h	h	h	h	h	a	h	h	h	h	h	h	a	h	h	h	h	a	a	c	h
chr2	AC2B0190	CL6628.Contig1	63	A	T	R	27	13	56	h	h	h	a	h	c	a	a	h	c	h	a	a	h	a	h	h	a	h	h	h	h	h	h	a	h	h	h	h	h	h	a	h	h	h	h	a	a	c	h
chr2	AC2B0190	Unigene12187	186	G	A	S	27	12	57	h	h	h	a	h	c	a	a	h	c	h	a	a	h	a	h	h	a	h	h	h	h	h	h	a	h	h	h	h	h	h	a	h	h	h	h	a	a	c	h
chr2	AC2B0190	Unigene26747	71	C	A	S	27	12	57	h	h	h	a	h	c	a	a	h	c	h	a	a	h	a	h	h	a	h	h	h	h	h	h	a	h	h	h	h	h	h	a	h	h	h	h	a	a	c	h
chr2	AC2B0190	Unigene27933	118	A	C	S	27	12	57	h	h	h	a	h	c	a	a	h	c	h	a	a	h	a	h	h	a	h	h	h	h	h	h	a	h	h	h	h	h	h	a	h	h	h	h	a	a	c	h
chr2	AC2B0190	Unigene28748	1175	T	C	O	28	13	55	h	h	h	a	h	c	a	a	h	c	h	a	a	h	a	h	a	a	h	h	h	h	c	h	a	h	h	h	h	h	h	a	h	h	h	h	a	a	c	h
chr2	AC2B0190	Unigene28823	443	C	T	S	27	12	57	h	h	h	a	h	c	a	a	h	c	h	a	a	h	a	h	h	a	h	h	h	h	h	h	a	h	h	h	h	h	h	a	h	h	h	h	a	a	c	h
chr2	AC2B0190	Unigene29176	267	T	A	R	27	12	57	h	h	h	a	h	c	a	a	h	c	h	a	a	h	a	h	h	a	h	h	h	h	h	h	a	h	h	h	h	h	h	a	h	h	h	h	a	a	c	h
chr2	AC2B0200	Unigene10289	143	T	A	R	28	12	56	h	h	h	a	h	c	a	a	h	c	h	a	a	h	a	h	h	a	h	h	h	h	h	h	a	h	h	h	h	h	h	a	h	h	h	h	a	a	c	h
chr2	AC2B0200	Unigene10736	121	G	T	O	28	12	56	h	h	h	a	h	c	a	a	h	c	h	a	a	h	a	h	h	a	h	h	h	h	h	h	a	h	h	h	h	h	h	a	h	h	h	h	a	a	c	h
chr2	AC2B0200	Unigene12469	157	T	C	R	30	12	54	h	h	h	a	h	c	a	a	h	c	h	a	a	h	a	h	a	a	h	h	h	h	h	h	a	h	h	h	h	h	h	a	h	h	h	h	a	a	c	h
chr2	AC2B0200	Unigene6780	417	G	A	R	28	12	56	h	h	h	a	h	c	a	a	h	c	h	a	a	h	a	h	h	a	h	h	h	h	h	h	a	h	h	h	h	h	h	a	h	h	h	h	a	a	c	h
chr2	AC2B0200	Unigene14143	147	G	A	O	28	11	57	h	h	h	a	h	c	a	a	h	c	h	a	a	h	a	h	h	a	h	h	h	h	h	h	a	h	h	h	h	h	h	a	h	h	h	h	a	a	c	h
chr2	AC2B0200	Unigene30165	508	T	C	R	29	12	55	h	h	h	a	h	c	a	a	h	c	h	a	a	h	a	h	h	a	h	h	h	h	h	h	a	h	h	h	h	h	h	a	h	h	h	h	a	a	c	h
chr2	AC2B0200	Unigene27516	35	A	G	S	27	11	58	h	h	h	a	h	c	a	a	h	c	h	a	a	h	a	h	h	a	h	h	h	h	h	h	a	h	h	h	h	h	h	a	h	h	h	h	a	a	c	h
chr2	AC2B0210	CL6739.Contig2	30	T	A	S	26	11	59	h	h	h	a	h	c	a	a	h	c	h	a	a	h	a	h	h	a	h	h	h	h	h	h	a	h	h	h	h	h	h	a	h	h	h	h	a	a	c	h
chr2	AC2B0210	Unigene19266	269	G	C	O	26	11	59	h	h	h	a	h	c	a	a	h	c	h	a	a	h	a	h	h	a	h	h	h	h	h	h	a	h	h	h	h	h	h	a	h	h	h	h	a	a	c	h
chr2	AC2B0210	Unigene28065	497	A	G	S	26	11	59	h	h	h	a	h	c	a	a	h	c	h	a	a	h	a	h	h	a	h	h	h	h	h	h	a	h	h	h	h	h	h	a	h	h	h	h	a	a	c	h
chr2	AC2B0210	Unigene32983	123	A	T	O	26	11	59	h	h	h	a	h	c	a	a	h	c	h	a	a	h	a	h	h	a	h	h	h	h	h	h	a	h	h	h	h	h	h	a	h	h	h	h	a	a	c	h
chr2	AC2B0210	Unigene5126	705	T	C	S	26	11	59	h	h	h	a	h	c	a	a	h	c	h	a	a	h	a	h	h	a	h	h	h	h	h	h	a	h	h	h	h	h	h	a	h	h	h	h	a	a	c	h
chr2	AC2B0210	Unigene7357	170	C	T	S	26	11	59	h	h	h	a	h	c	a	a	h	c	h	a	a	h	a	h	h	a	h	h	h	h	h	h	a	h	h	h	h	h	h	a	h	h	h	h	a	a	c	h
chr2	AC2B0210	Unigene7358	186	T	C	R	26	11	59	h	h	h	a	h	c	a	a	h	c	h	a	a	h	a	h	h	a	h	h	h	h	h	h	a	h	h	h	h	h	h	a	h	h	h	h	a	a	c	h
chr2	AC2B0210	CL4563.Contig3	407	C	T	R	26	14	56	h	h	h	a	h	c	a	a	h	c	h	a	a	h	a	h	h	a	h	h	h	h	h	h	a	h	h	h	h	h	h	a	h	h	h	h	a	a	c	h
chr2	AC2B0210	Unigene6475	200	C	A	R	26	12	58	h	h	h	a	h	c	a	a	h	c	h	a	a	h	a	h	h	a	h	h	h	h	h	h	a	h	h	h	h	h	h	a	h	h	h	h	a	a	c	h
chr2	AC2B0220	Unigene27180	167	G	T	S	25	11	60	h	h	h	a	h	c	a	a	h	c	h	a	a	h	a	h	h	a	h	h	h	h	h	h	a	h	h	h	h	h	h	a	h	h	h	h	a	a	c	h
chr2	AC2B0220	Unigene8798	177	T	G	S	25	11	60	h	h	h	a	h	c	a	a	h	c	h	a	a	h	a	h	h	a	h	h	h	h	h	h	a	h	h	h	h	h	h	a	h	h	h	h	a	a	c	h
chr2	AC2B0220	Unigene27817	984	C	T	O	25	13	58	h	c	h	a	h	c	a	a	h	c	h	a	a	h	a	h	h	a	h	h	h	h	h	h	a	h	c	h	h	h	h	a	h	h	h	h	a	a	c	h
chr2	AC2B0220	Unigene3905	356	A	G	R	25	11	60	h	h	h	a	h	c	a	a	h	c	h	a	a	h	a	h	h	a	h	h	h	h	h	h	a	h	h	h	h	h	h	a	h	h	h	h	a	a	c	h
chr2	AC2B0230	Unigene27326	168	C	T	S	25	10	61	h	h	h	a	h	c	a	a	h	c	h	a	a	h	a	h	h	a	h	h	h	h	h	h	a	h	h	h	h	h	h	a	h	h	h	h	a	a	c	h
chr2	AC2B0230	Unigene8337	195	T	C	S	25	10	61	h	h	h	a	h	c	a	a	h	c	h	a	a	h	a	h	h	a	h	h	h	h	h	h	a	h	h	h	h	h	h	a	h	h	h	h	a	a	c	h
chr2	AC2B0230	Unigene11135	62	A	G	O	26	11	59	h	h	h	a	h	c	a	a	h	c	h	a	a	a	a	h	h	a	h	c	h	h	h	h	a	h	h	h	h	h	h	a	h	h	h	h	a	a	c	h
chr2	AC2B0230	CL2722.Contig1	429	T	C	R	24	10	62	h	h	h	a	h	c	a	a	h	c	h	a	a	h	a	h	h	a	h	h	h	h	h	h	a	h	h	h	h	h	h	a	h	h	h	h	a	a	c	h
chr2	AC2B0240	Unigene25065	205	C	A	S	22	10	64	h	h	h	a	h	c	a	a	h	c	h	a	a	h	a	h	h	a	h	h	h	h	h	h	a	h	h	h	h	h	h	a	h	h	h	h	a	a	c	h
chr2	AC2B0240	Unigene26127	803	C	T	S	22	10	64	h	h	h	a	h	c	a	a	h	c	h	a	a	h	a	h	h	a	h	h	h	h	h	h	a	h	h	h	h	h	h	a	h	h	h	h	a	a	c	h
chr2	AC2B0240	CL4595.Contig1	368	G	A	R	23	10	63	h	h	h	a	h	c	a	a	h	c	h	a	a	h	a	h	h	a	h	h	h	h	h	h	a	h	h	h	h	h	h	a	h	h	h	h	a	a	c	h
chr2	AC2B0240	Unigene10288	458	A	G	R	21	10	65	h	h	h	a	h	c	a	a	h	c	h	a	a	h	a	h	h	a	h	h	h	h	h	h	a	h	h	h	h	h	h	a	h	h	h	h	a	h	c	h
chr2	AC2B0250	Unigene12704	636	G	A	S	20	12	64	h	h	h	a	h	c	a	a	h	c	h	a	a	h	a	h	h	a	h	h	h	h	h	h	a	h	h	h	h	h	h	a	h	h	h	h	a	h	c	h
chr2	AC2B0250	Unigene13683	362	G	A	O	20	14	62	c	h	h	a	h	c	a	a	h	c	h	a	a	h	a	h	h	a	h	h	h	h	h	h	a	h	h	h	c	h	h	a	h	h	h	h	a	h	c	h
chr2	AC2B0260	Unigene19007	160	A	G	S	22	14	60	h	h	h	a	h	c	a	a	h	c	h	a	a	h	a	h	h	a	h	h	h	h	h	h	a	h	h	h	h	h	h	a	h	h	h	h	a	h	c	h
chr2	AC2B0270	Unigene28167	136	T	C	S	23	14	59	h	h	h	a	h	c	a	a	h	c	h	a	a	h	a	h	h	a	h	h	h	h	h	h	a	h	h	h	h	h	h	a	h	h	h	h	a	h	c	h
chr2	AC2B0280	CL602.Contig2	585	T	C	O	24	14	58	h	h	h	a	h	c	a	a	h	c	h	a	a	h	a	h	h	a	h	h	h	h	a	h	a	h	h	h	h	h	h	a	h	h	h	h	a	h	c	h
chr2	AC2B0280	Unigene26405	195	T	C	S	24	14	58	h	h	h	a	h	c	a	a	h	c	h	a	a	h	a	h	h	a	h	h	h	h	a	h	a	h	h	h	h	h	h	a	h	h	h	h	a	h	c	h
chr2	AC2B0290	Unigene30114	31	T	C	S	26	14	56	h	h	h	a	h	c	a	a	h	c	h	a	a	h	a	h	h	a	h	h	h	h	a	h	a	h	h	h	h	h	h	a	h	h	h	h	a	h	c	h
chr2	AC2B0300	CL3553.Contig2	340	G	A	S	25	14	57	h	h	h	a	h	c	a	a	h	c	h	a	a	h	a	h	h	a	h	h	h	h	a	h	a	h	h	h	h	h	h	a	h	h	h	h	a	h	c	h
chr2	AC2B0300	CL468.Contig3	344	C	T	O	27	16	53	h	h	h	a	h	c	a	a	h	c	h	a	a	h	a	h	h	a	h	h	h	h	a	h	a	h	h	c	h	a	h	a	h	h	h	h	a	h	c	h
chr2	AC2B0300	Unigene27550	255	G	A	S	25	14	57	h	h	h	a	h	c	a	a	h	c	h	a	a	h	a	h	h	a	h	h	h	h	a	h	a	h	h	h	h	h	h	a	h	h	h	h	a	h	c	h
chr2	AC2B0300	Unigene28043	720	G	A	R	25	15	56	h	h	h	a	h	c	a	a	h	c	h	a	a	h	a	h	h	a	h	h	h	h	a	h	a	h	h	h	h	h	h	a	h	h	h	h	a	h	c	h
chr2	AC2B0300	Unigene30480	213	C	T	S	25	14	57	h	h	h	a	h	c	a	a	h	c	h	a	a	h	a	h	h	a	h	h	h	h	a	h	a	h	h	h	h	h	h	a	h	h	h	h	a	h	c	h
chr2	AC2B0300	Unigene24420	607	G	T	O	27	18	51	h	c	h	a	h	c	a	a	h	c	h	a	a	h	a	h	h	a	h	h	h	h	a	h	a	h	h	h	h	c	h	a	h	h	h	h	a	h	c	h
chr2	AC2B0310	CL5640.Contig2	701	A	C	R	25	14	57	h	h	h	a	h	c	a	a	h	c	h	a	a	h	a	h	h	a	h	h	h	h	a	h	a	h	h	h	h	h	h	a	h	h	h	h	a	h	h	h
chr2	AC2B0310	CL6946.Contig1	65	T	C	S	24	12	60	h	h	h	a	h	c	a	a	h	c	h	a	a	h	a	h	h	a	h	h	h	h	a	h	a	h	h	h	h	h	h	a	h	h	h	h	a	h	h	h
chr2	AC2B0320	CL237.Contig2	653	T	C	O	23	12	61	h	h	h	a	h	c	a	a	h	c	h	a	a	h	a	h	h	a	h	h	h	h	a	h	a	h	h	h	h	h	h	h	h	h	h	h	a	h	h	h
chr2	AC2B0320	CL5400.Contig1	908	A	G	O	23	12	61	h	h	h	a	h	c	a	a	h	c	h	a	a	h	a	h	h	a	h	h	h	h	a	h	a	h	h	h	h	h	h	h	h	h	h	h	a	h	h	h
chr2	AC2B0320	Unigene7164	597	T	C	R	24	12	60	h	h	h	a	h	c	a	a	h	c	h	a	a	h	a	h	h	a	h	h	h	h	a	h	a	h	h	h	h	h	h	h	h	h	h	h	a	h	h	h
chr2	AC2B0320	Unigene13920	87	A	G	S	24	12	60	h	h	h	a	h	c	a	a	h	c	h	a	a	h	a	h	h	a	h	h	h	h	a	h	a	h	h	h	h	h	h	h	h	h	h	h	a	h	h	h
chr2	AC2B0320	Unigene13921	183	A	G	S	24	12	60	h	h	h	a	h	c	a	a	h	c	h	a	a	h	a	h	h	a	h	h	h	h	a	h	a	h	h	h	h	h	h	h	h	h	h	h	a	h	h	h
chr2	AC2B0320	Unigene28713	1015	C	T	S	24	12	60	h	h	h	a	h	c	a	a	h	c	h	a	a	h	a	h	h	a	h	h	h	h	a	h	a	h	h	h	h	h	h	h	h	h	h	h	a	h	h	h
chr2	AC2B0320	Unigene29205	63	G	A	S	24	12	60	h	h	h	a	h	c	a	a	h	c	h	a	a	h	a	h	h	a	h	h	h	h	a	h	a	h	h	h	h	h	h	h	h	h	h	h	a	h	h	h
chr2	AC2B0330	Unigene31175	47	A	G	O	26	16	54	h	c	h	a	h	c	a	a	h	c	h	a	a	h	a	h	h	a	h	h	h	c	a	h	a	h	h	h	h	h	h	h	h	a	h	h	h	h	h	h
chr2	AC2B0330	CL3196.Contig1	1537	G	A	O	25	13	58	h	c	h	a	h	c	a	a	h	c	h	a	a	h	a	a	h	a	h	h	h	h	a	h	a	h	h	h	h	h	h	h	h	h	h	h	a	h	h	h
chr2	AC2B0330	CL3290.Contig1	256	C	T	O	26	13	57	h	c	h	a	h	c	a	a	a	c	h	a	a	h	a	a	h	a	h	h	h	h	a	h	a	h	h	h	h	h	h	h	h	h	h	h	a	h	h	h
chr2	AC2B0330	CL6457.Contig1	83	T	C	R	25	13	58	h	c	h	a	h	c	a	a	h	c	h	a	a	h	a	a	h	a	h	h	h	h	a	h	a	h	h	h	h	h	h	h	h	h	h	h	a	h	h	h
chr2	AC2B0330	Unigene25271	91	A	G	R	25	13	58	h	c	h	a	h	c	a	a	h	c	h	a	a	h	a	a	h	a	h	h	h	h	a	h	a	h	h	h	h	h	h	h	h	h	h	h	a	h	h	h
chr2	AC2B0330	Unigene26888	559	A	G	R	26	13	57	h	c	h	a	h	c	a	a	h	c	h	a	a	h	a	a	h	a	h	h	h	h	a	h	a	h	h	h	h	h	h	h	h	h	h	h	a	h	h	h
chr2	AC2B0330	Unigene27464	362	T	C	R	25	13	58	h	c	h	a	h	c	a	a	h	c	h	a	a	h	a	a	h	a	h	h	h	h	a	h	a	h	h	h	h	h	h	h	h	h	h	h	a	h	h	h
chr2	AC2B0330	Unigene30899	711	T	A	R	25	13	58	h	c	h	a	h	c	a	a	h	c	h	a	a	h	a	a	h	a	h	h	h	h	a	h	a	h	h	h	h	h	h	h	h	h	h	h	a	h	h	h
chr2	AC2B0330	CL1995.Contig1	237	G	T	R	32	10	54	h	c	h	a	h	c	a	a	h	c	h	a	a	h	a	a	h	a	h	h	h	h	a	h	a	h	h	h	h	h	h	h	h	h	h	h	a	h	h	c
chr2	AC2B0330	Unigene22424	239	G	A	R	28	13	55	h	c	h	a	h	c	a	a	h	c	h	a	a	h	a	a	h	a	h	h	h	h	a	h	a	h	h	h	h	h	h	h	h	h	h	h	a	h	h	c
chr2	AC2B0330	Unigene29412	399	T	C	O	24	15	57	h	c	h	a	h	c	a	a	h	c	h	a	a	h	a	a	h	a	h	h	h	h	a	h	a	h	h	h	h	h	h	h	h	h	h	h	a	h	h	c
chr2	AC2B0330	CL2720.Contig6	215	A	T	O	29	15	52	h	c	h	a	a	c	a	a	h	c	h	a	a	h	a	a	a	a	h	h	a	h	a	h	a	h	c	h	c	h	h	h	h	h	h	a	h	h	h	c
chr2	AC2B0330	CL5936.Contig1	11	T	C	R	27	13	56	h	c	h	a	h	c	a	a	h	c	h	a	a	h	a	a	h	a	h	h	h	h	a	h	a	h	h	h	h	h	h	h	h	h	h	a	a	h	h	c
chr2	AC2B0330	Unigene5357	159	T	G	R	26	14	56	h	c	h	a	h	c	a	a	h	c	h	a	a	h	a	a	h	a	h	h	h	h	a	h	a	h	h	h	h	h	h	h	h	h	h	a	a	h	h	c
chr2	AC2B0330	Unigene5358	185	T	C	R	28	15	53	h	c	h	a	h	c	a	a	h	c	h	a	a	h	a	a	h	a	h	h	h	h	a	h	a	h	h	h	h	h	h	h	h	h	h	a	a	h	h	c
chr2	AC2B0330	CL2924.Contig2	1498	C	G	O	30	16	50	a	c	h	a	h	c	a	a	h	c	h	a	a	h	a	a	c	a	c	h	h	h	a	h	a	h	h	h	h	h	h	h	h	h	h	a	a	h	h	c
chr2	AC2B0330	Unigene13430	200	C	G	O	31	15	50	a	c	h	a	h	c	a	a	h	c	h	a	a	h	a	a	h	a	c	h	h	h	a	h	a	h	h	h	h	h	h	h	h	h	h	a	a	h	h	c
chr2	AC2B0330	Unigene22900	207	T	C	O	29	15	52	a	c	h	a	h	c	a	a	h	c	h	a	h	h	a	a	h	a	c	h	h	h	a	h	a	h	h	h	h	h	h	h	h	h	h	a	a	h	h	c
chr2	AC2B0330	Unigene24394	267	A	G	R	31	15	50	a	c	h	a	h	c	a	a	h	c	h	a	a	h	a	a	h	a	c	h	h	h	a	h	a	h	h	h	h	h	h	h	h	h	h	a	a	h	h	c
chr2	AC2B0330	Unigene28800	799	T	A	O	30	15	51	a	c	h	a	h	c	a	a	h	c	h	a	a	h	a	a	h	a	c	h	h	h	a	h	a	h	h	h	h	h	h	h	h	h	h	a	a	h	h	c
chr2	AC2B0330	Unigene295	588	C	T	R	30	15	51	a	c	h	a	h	c	a	a	h	c	h	a	a	h	a	a	h	a	c	h	h	h	a	h	a	h	h	h	h	h	h	h	h	h	h	a	a	h	h	c
chr2	AC2B0330	Unigene3437	115	C	G	S	30	15	51	a	c	h	a	h	c	a	a	h	c	h	a	a	h	a	a	h	a	c	h	h	h	a	h	a	h	h	h	h	h	h	h	h	h	h	a	a	h	h	c
chr2	AC2B0330	Unigene35219	81	A	T	S	30	15	51	a	c	h	a	h	c	a	a	h	c	h	a	a	h	a	a	h	a	c	h	h	h	a	h	a	h	h	h	h	h	h	h	h	h	h	a	a	h	h	c
chr2	AC2B0330	Unigene444	813	A	C	R	10	33	53	a	c	h	a	h	c	a	h	h	c	h	h	a	h	h	a	h	a	c	h	h	h	h	h	h	h	h	h	h	h	h	h	h	c	h	h	c	h	h	c
chr2	AC2B0340	CL1362.Contig1	543	G	A	O	30	17	49	a	c	h	a	h	c	a	a	h	h	h	a	a	h	a	a	c	a	c	h	h	h	a	h	a	h	h	h	h	c	h	h	h	h	h	a	a	h	h	c
chr2	AC2B0340	CL3266.Contig1	696	G	A	R	7	14	75	a	c	h	a	h	c	a	h	h	h	h	h	a	h	a	a	h	a	c	h	h	h	h	h	a	h	h	h	h	h	h	h	h	h	h	h	h	h	h	c
chr2	AC2B0340	CL4988.Contig1	615	G	T	S	30	14	52	a	c	h	a	h	c	a	a	h	h	h	a	a	h	a	a	h	a	c	h	h	h	a	h	a	h	h	h	h	h	h	h	h	h	h	a	a	h	h	c
chr2	AC2B0340	CL790.Contig2	333	T	A	R	55	7	34	a	h	h	a	h	a	a	a	h	h	a	a	a	h	a	a	h	a	a	a	h	a	a	h	a	a	a	h	h	h	h	h	h	a	h	a	a	a	a	c
chr2	AC2B0340	Unigene12276	1279	G	A	O	31	13	52	a	c	h	a	h	c	a	a	h	h	h	a	a	h	a	a	h	a	c	h	h	h	a	h	a	h	h	h	h	a	h	h	h	h	h	a	a	h	h	c
chr2	AC2B0340	Unigene12947	313	A	T	R	31	14	51	a	c	h	a	h	c	a	a	h	h	h	a	a	h	a	a	h	a	c	h	h	h	a	h	a	h	h	h	h	h	h	h	h	h	h	a	a	h	h	c
chr2	AC2B0340	Unigene13060	805	A	G	O	31	14	51	a	c	h	a	h	c	a	a	h	h	h	a	a	h	a	a	h	a	c	h	h	h	a	h	a	h	h	h	h	h	h	h	h	h	h	a	a	h	h	c
chr2	AC2B0340	Unigene14852	37	C	G	R	34	14	48	a	c	h	a	h	c	a	a	h	h	h	a	a	h	a	a	h	a	c	h	h	h	a	h	a	h	h	h	h	h	a	h	h	h	h	a	a	h	h	c
chr2	AC2B0340	Unigene14853	111	G	A	O	30	16	50	a	c	h	a	c	c	a	a	h	h	h	a	a	h	a	a	c	a	c	h	h	h	a	h	a	h	h	h	h	h	h	h	h	h	h	a	a	h	h	c
chr2	AC2B0340	Unigene20482	33	T	A	R	29	14	53	a	c	h	a	h	c	a	a	h	h	h	a	a	h	a	a	h	a	c	h	h	h	a	h	a	h	h	h	h	h	h	h	h	h	h	a	a	h	h	c
chr2	AC2B0340	Unigene21845	319	A	G	O	30	14	52	a	c	h	a	h	c	a	a	h	h	h	a	a	h	a	a	h	a	c	h	h	h	a	h	a	h	h	h	h	h	h	h	h	h	h	a	a	h	h	c
chr2	AC2B0340	Unigene29019	82	G	A	R	30	14	52	a	c	h	a	h	c	a	a	h	h	h	a	a	h	a	a	h	a	c	h	h	h	a	h	a	h	h	h	h	h	h	h	h	h	h	a	a	h	h	c
chr2	AC2B0340	Unigene33570	265	A	G	R	29	14	53	a	c	h	a	h	c	a	a	h	h	h	a	a	h	a	a	h	a	c	h	h	h	a	h	a	h	h	h	h	h	h	h	h	h	h	a	a	h	h	c
chr2	AC2B0340	Unigene7397	340	T	C	R	32	14	50	a	c	h	a	h	c	a	a	h	h	h	a	a	h	a	a	h	a	c	h	h	h	a	h	a	h	h	h	h	h	h	h	h	h	h	a	a	h	h	c
chr2	AC2B0340	Unigene8607	883	T	C	R	30	14	52	a	c	h	a	h	c	a	a	h	h	h	a	a	h	a	a	h	a	c	h	h	h	a	h	a	h	h	h	h	h	h	h	h	h	h	a	a	h	h	c
chr2	AC2B0350	CL3516.Contig1	1602	T	C	R	31	13	52	a	c	h	a	h	c	a	a	h	h	h	a	a	h	a	a	h	a	c	h	h	h	a	h	a	h	h	h	h	a	h	h	h	h	h	a	a	h	h	c
chr2	AC2B0350	Unigene12750	294	C	T	O	32	13	51	a	c	h	a	h	c	a	a	h	h	h	a	a	h	a	a	h	a	c	h	h	h	a	h	a	h	h	h	h	a	h	h	h	h	h	a	a	h	h	c
chr2	AC2B0350	Unigene18901	70	C	G	O	32	13	51	a	c	h	a	h	c	a	a	h	h	h	a	a	h	a	a	h	a	c	a	h	h	a	h	a	h	h	h	h	a	h	h	h	h	h	a	a	h	h	c
chr2	AC2B0350	Unigene20265	48	T	C	O	32	13	51	a	c	h	a	h	c	a	a	h	a	h	a	a	h	a	a	h	a	c	h	h	h	a	h	a	h	h	h	h	a	h	h	h	h	h	a	a	h	h	c
chr2	AC2B0350	Unigene26294	111	C	G	S	31	13	52	a	c	h	a	h	c	a	a	h	h	h	a	a	h	a	a	h	a	c	h	h	h	a	h	a	h	h	h	h	a	h	h	h	h	h	a	a	h	h	c
chr2	AC2B0350	Unigene28466	596	G	A	R	31	13	52	a	c	h	a	h	c	a	a	h	h	h	a	a	h	a	a	h	a	c	h	h	h	a	h	a	h	h	h	h	a	h	h	h	h	h	a	a	h	h	c
chr2	AC2B0350	Unigene28895	669	C	A	R	32	14	50	a	c	h	a	h	c	a	a	h	h	h	a	a	h	a	a	h	a	c	h	h	h	a	h	a	h	h	h	h	a	h	h	h	h	h	a	a	h	h	c
chr2	AC2B0350	Unigene29108	629	G	T	O	31	13	52	a	c	h	a	h	c	a	a	h	h	h	a	a	h	a	a	h	a	c	h	h	h	a	h	a	h	h	h	h	a	h	h	h	h	h	a	a	h	h	c
chr2	AC2B0350	CL3855.Contig1	874	T	A	O	29	14	53	a	c	h	a	h	c	a	a	h	h	h	a	a	h	a	a	h	a	c	h	h	h	a	h	a	h	h	h	h	a	h	h	h	h	h	h	a	h	h	c
chr2	AC2B0350	Unigene21800	246	C	T	R	30	17	49	a	c	h	a	h	c	a	a	h	h	h	a	a	h	a	a	h	a	c	h	h	h	a	h	a	h	h	h	c	a	h	h	h	h	h	a	a	h	h	c
chr2	AC2B0350	Unigene4576	436	G	T	R	31	15	50	a	c	h	a	h	c	a	a	h	h	h	a	a	h	a	a	h	a	c	h	h	h	a	h	a	h	h	h	h	a	h	h	h	h	h	a	a	h	h	c
chr2	AC2B0350	Unigene622	136	C	T	O	30	15	51	a	c	h	a	h	c	a	a	h	h	h	a	a	h	a	a	h	a	c	h	h	c	a	h	a	h	h	h	h	a	h	h	h	h	h	a	a	h	h	c
chr2	AC2B0360	CL19.Contig1	246	A	T	R	32	14	50	a	c	h	a	h	c	a	a	h	h	h	a	a	h	a	a	h	a	c	h	h	h	a	h	a	h	h	h	h	a	h	h	h	h	h	a	a	h	h	c
chr2	AC2B0360	CL2168.Contig2	698	T	C	O	32	15	49	a	c	h	a	h	c	a	a	h	h	h	a	a	h	a	a	h	a	c	h	h	h	a	h	a	h	h	h	h	a	h	h	h	h	h	a	a	h	h	c
chr2	AC2B0360	CL2886.Contig1	649	A	G	O	32	14	50	a	c	h	a	h	c	a	a	h	h	h	a	a	h	a	a	h	a	c	h	h	h	a	h	a	h	h	h	h	a	h	h	h	h	h	a	a	h	h	c
chr2	AC2B0360	CL964.Contig1	1721	A	C	R	32	14	50	a	c	h	a	h	c	a	a	h	h	h	a	a	h	a	a	h	a	c	h	h	h	a	h	a	h	h	h	h	a	h	h	h	h	h	a	a	h	h	c
chr2	AC2B0360	Unigene13785	209	G	A	R	32	14	50	a	c	h	a	h	c	a	a	h	h	h	a	a	h	a	a	h	a	c	h	h	h	a	h	a	h	h	h	h	a	h	h	h	h	h	a	a	h	h	c
chr2	AC2B0360	Unigene21074	100	G	A	O	32	15	49	a	c	h	a	h	c	a	a	h	h	h	a	a	h	a	a	c	a	c	h	h	h	a	h	a	h	h	h	h	a	h	h	h	h	h	a	a	h	h	c
chr2	AC2B0360	Unigene21076	685	A	G	R	32	14	50	a	c	h	a	h	c	a	a	h	h	h	a	a	h	a	a	h	a	c	h	h	h	a	h	a	h	h	h	h	a	h	h	h	h	h	a	a	h	h	c
chr2	AC2B0360	Unigene30200	760	T	G	O	32	14	50	a	c	h	a	h	c	a	a	h	h	h	a	a	h	a	a	h	a	c	h	h	h	a	h	a	h	h	h	h	a	h	h	h	h	h	a	a	h	h	c
chr2	AC2B0360	Unigene5512	364	A	G	R	32	14	50	a	c	h	a	h	c	a	a	h	h	h	a	a	h	a	a	h	a	c	h	h	h	a	h	a	h	h	h	h	a	h	h	h	h	h	a	a	h	h	c
chr2	AC2B0360	Unigene805	320	G	T	R	32	14	50	a	c	h	a	h	c	a	a	h	h	h	a	a	h	a	a	h	a	c	h	h	h	a	h	a	h	h	h	h	a	h	h	h	h	h	a	a	h	h	c
chr2	AC2B0360	CL3782.Contig2	677	G	A	O	30	19	47	a	c	h	a	h	c	a	a	h	h	h	a	a	h	a	a	h	a	c	c	h	h	a	h	a	h	h	h	h	a	h	h	h	h	h	a	a	h	h	c
chr2	AC2B0360	Unigene26455	786	T	C	R	33	14	49	a	c	h	a	a	c	a	a	h	h	h	a	a	h	a	a	h	a	c	h	h	h	a	h	a	h	h	h	h	a	h	h	h	h	h	a	a	h	h	c
chr2	AC2B0360	CL5137.Contig3	151	G	A	R	31	13	52	a	c	h	a	h	c	a	a	h	h	h	a	a	h	a	a	h	a	c	h	h	h	h	h	a	h	h	h	h	a	h	h	h	h	h	a	a	h	h	c
chr2	AC2B0360	CL5320.Contig1	1247	A	C	R	30	15	51	a	c	h	a	h	c	a	a	h	h	h	a	a	h	a	a	h	a	c	h	h	h	h	h	a	h	h	h	h	a	h	h	h	h	h	a	a	h	h	c
chr2	AC2B0360	CL6680.Contig1	333	T	A	R	31	14	51	a	c	h	a	h	c	a	a	h	h	h	a	a	h	a	a	h	a	c	h	h	h	h	h	a	h	h	h	h	a	h	h	h	h	h	a	a	h	h	c
chr2	AC2B0360	CL6735.Contig1	650	A	G	R	34	14	48	a	c	h	a	h	c	a	a	h	h	h	a	a	h	a	a	h	a	c	h	h	h	h	h	a	h	h	h	h	a	h	h	h	h	h	a	a	h	h	c
chr2	AC2B0360	Unigene12767	39	G	T	O	28	22	46	h	c	h	a	h	c	a	a	h	h	h	a	h	h	a	a	h	a	c	c	h	h	h	h	a	c	h	h	c	a	h	h	h	h	h	a	a	h	h	c
chr2	AC2B0360	Unigene15186	39	G	T	S	31	14	51	a	c	h	a	h	c	a	a	h	h	h	a	a	h	a	a	h	a	c	h	h	h	h	h	a	h	h	h	h	a	h	h	h	h	h	a	a	h	h	c
chr2	AC2B0360	Unigene21869	556	A	T	R	31	14	51	a	c	h	a	h	c	a	a	h	h	h	a	a	h	a	a	h	a	c	h	h	h	h	h	a	h	h	h	h	a	h	h	h	h	h	a	a	h	h	c
chr2	AC2B0360	Unigene23270	375	A	G	R	32	14	50	a	c	h	a	h	c	a	a	h	h	h	a	a	h	a	a	h	a	c	h	h	h	h	h	a	h	h	h	h	a	h	h	h	h	h	a	a	h	h	c
chr2	AC2B0360	Unigene26481	170	C	T	R	31	14	51	a	c	h	a	h	c	a	a	h	h	h	a	a	h	a	a	h	a	c	h	h	h	h	h	a	h	h	h	h	a	h	h	h	h	h	a	a	h	h	c
chr2	AC2B0360	Unigene28726	269	A	G	R	31	14	51	a	c	h	a	h	c	a	a	h	h	h	a	a	h	a	a	h	a	c	h	h	h	h	h	a	h	h	h	h	a	h	h	h	h	h	a	a	h	h	c
chr2	AC2B0360	Unigene33430	92	C	T	R	33	14	49	a	c	h	a	h	c	a	a	h	h	h	a	a	h	a	a	h	a	c	h	h	h	h	h	a	h	h	h	h	a	h	h	h	h	h	a	a	h	h	c
chr2	AC2B0360	Unigene6636	333	G	A	R	42	14	40	a	c	h	a	h	c	a	a	h	h	h	a	a	h	a	a	h	a	c	h	h	h	h	h	a	h	h	h	h	a	h	h	h	h	h	a	a	h	h	c
chr2	AC2B0360	Unigene6637	179	G	T	R	39	14	43	a	c	h	a	h	c	a	a	h	h	h	a	a	h	a	a	a	a	c	h	h	h	h	h	a	h	h	h	h	a	h	h	h	h	h	a	a	h	h	c
chr2	AC2B0360	CL2125.Contig1	740	G	A	O	34	14	48	a	c	h	a	h	c	a	a	h	a	h	a	a	h	a	a	h	a	c	h	h	h	h	h	a	a	h	a	h	a	h	h	h	h	h	a	a	h	h	c
chr2	AC2B0360	CL4352.Contig1	407	G	A	R	31	14	51	a	c	h	a	h	c	a	a	h	h	h	a	a	h	a	a	h	a	c	h	h	h	h	h	a	h	h	h	h	a	h	h	h	h	h	a	a	h	h	c
chr2	AC2B0360	Unigene20956	1910	C	T	R	31	14	51	a	c	h	a	h	c	a	a	h	h	h	a	a	h	a	a	h	a	c	h	h	h	h	h	a	h	h	h	h	a	h	h	h	h	h	a	a	h	h	c
chr2	AC2B0360	Unigene24230	328	G	A	R	31	14	51	a	c	h	a	h	c	a	a	h	h	h	a	a	h	a	a	h	a	c	h	h	h	h	h	a	h	h	h	h	a	h	h	h	h	h	a	a	h	h	c
chr2	AC2B0360	Unigene24584	531	A	G	R	32	14	50	a	c	h	a	h	c	a	a	h	h	h	a	a	h	a	a	h	a	c	h	h	h	h	h	a	h	h	h	h	a	h	h	h	h	h	a	a	h	h	c
chr2	AC2B0360	Unigene27204	313	A	G	R	31	13	52	a	c	h	a	h	c	a	a	h	h	h	a	a	h	a	a	h	a	c	h	h	h	h	h	a	h	h	h	h	a	h	h	h	h	h	a	a	h	h	c
chr2	AC2B0360	Unigene27977	396	A	G	R	31	14	51	a	c	h	a	h	c	a	a	h	h	h	a	a	h	a	a	h	a	c	h	h	h	h	h	a	h	h	h	h	a	h	h	h	h	h	a	a	h	h	c
chr2	AC2B0360	Unigene29955	1545	C	T	R	31	14	51	a	c	h	a	h	c	a	a	h	h	h	a	a	h	a	a	h	a	c	h	h	h	h	h	a	h	h	h	h	a	h	h	h	h	h	a	a	h	h	c
chr2	AC2B0360	Unigene6850	95	A	G	O	33	14	49	a	c	h	a	h	c	a	a	h	h	a	a	a	h	a	a	h	a	c	h	h	h	h	a	a	h	h	h	h	a	h	h	h	h	h	a	a	h	h	c
chr2	AC2B0360	Unigene7533	611	T	C	R	31	14	51	a	c	h	a	h	c	a	a	h	h	h	a	a	h	a	a	h	a	c	h	h	h	h	h	a	h	h	h	h	a	h	h	h	h	h	a	a	h	h	c
chr2	AC2B0370	CL155.Contig3	209	G	A	S	32	14	50	a	c	h	a	h	c	a	a	h	h	h	a	a	a	a	a	h	a	c	h	h	h	h	h	a	h	h	h	h	a	h	h	h	h	h	a	a	h	h	c
chr2	AC2B0370	Unigene21156	622	C	T	O	33	14	49	a	c	h	a	h	c	a	a	h	h	h	a	a	a	a	a	h	a	c	h	h	h	h	a	a	h	h	h	h	a	h	h	h	h	h	a	a	h	h	c
chr2	AC2B0380	CL1286.Contig1	745	T	C	O	30	14	52	a	c	h	a	h	c	a	a	h	h	h	a	a	a	a	a	h	a	c	h	h	h	h	h	a	h	h	h	h	a	h	h	h	h	h	a	a	h	h	c
chr2	AC2B0380	CL3553.Contig1	76	T	A	R	31	14	51	a	c	h	a	h	c	a	a	h	h	h	a	a	a	a	a	h	a	c	h	h	h	h	h	a	h	h	h	h	a	h	h	h	h	h	a	a	h	h	c
chr2	AC2B0380	Unigene13439	24	G	A	S	31	14	51	a	c	h	a	h	c	a	a	h	h	h	a	a	a	a	a	h	a	c	h	h	h	h	h	a	h	h	h	h	a	h	h	h	h	h	a	a	h	h	c
chr2	AC2B0380	Unigene21230	414	G	C	S	31	14	51	a	c	h	a	h	c	a	a	h	h	h	a	a	a	a	a	h	a	c	h	h	h	h	h	a	h	h	h	h	a	h	h	h	h	h	a	a	h	h	c
chr2	AC2B0380	Unigene23999	699	T	C	O	29	14	53	a	c	h	h	h	c	a	a	h	h	h	h	h	a	a	a	h	a	c	h	h	h	h	h	a	h	h	h	h	a	h	h	h	h	h	a	a	h	h	c
chr2	AC2B0380	Unigene24001	126	C	A	R	31	14	51	a	c	h	a	h	c	a	a	h	h	h	a	a	a	a	a	h	a	c	h	h	h	h	h	a	h	h	h	h	a	h	h	h	h	h	a	a	h	h	c
chr2	AC2B0380	Unigene25106	1314	C	A	R	31	14	51	a	c	h	a	h	c	a	a	h	h	h	a	a	a	a	a	h	a	c	h	h	h	h	h	a	h	h	h	h	a	h	h	h	h	h	a	a	h	h	c
chr2	AC2B0380	Unigene27340	564	G	T	O	31	14	51	a	c	h	a	h	c	a	a	h	h	h	a	a	a	a	a	h	a	c	h	h	h	h	h	a	h	h	h	h	a	h	h	h	h	h	a	a	h	h	c
chr2	AC2B0380	Unigene30291	462	T	C	O	31	13	52	a	c	h	a	h	c	a	a	h	h	h	a	a	a	a	a	h	a	c	h	h	h	h	h	a	h	h	h	h	a	h	h	h	h	h	a	a	h	h	c
chr2	AC2B0380	Unigene32078	36	A	G	O	38	17	41	a	c	h	a	h	c	a	a	h	h	h	a	a	a	a	a	h	a	c	h	h	h	h	h	a	h	h	h	h	a	h	h	a	h	h	a	a	h	h	c
chr2	AC2B0380	Unigene4058	989	C	A	R	31	14	51	a	c	h	a	h	c	a	a	h	h	h	a	a	a	a	a	h	a	c	h	h	h	h	h	a	h	h	h	h	a	h	h	h	h	h	a	a	h	h	c
chr2	AC2B0380	Unigene5465	480	C	T	R	31	14	51	a	c	h	a	h	c	a	a	h	h	h	a	a	a	a	a	h	a	c	h	h	h	h	h	a	h	h	h	h	a	h	h	h	h	h	a	a	h	h	c
chr2	AC2B0390	CL971.Contig2	682	G	A	S	29	14	53	a	c	h	a	h	c	a	a	h	h	h	h	a	a	a	a	h	a	c	h	h	h	h	c	a	h	h	h	h	a	h	h	h	h	h	a	a	h	h	c
chr2	AC2B0390	Unigene12337	191	C	T	R	29	14	53	a	c	h	a	h	c	a	a	h	h	h	h	a	a	a	a	h	a	c	h	h	h	h	c	a	h	h	h	h	a	h	h	h	h	h	a	a	h	h	c
chr2	AC2B0390	Unigene29174	230	A	G	R	29	14	53	a	c	h	a	h	c	a	a	h	h	h	h	a	a	a	a	h	a	c	h	h	h	h	c	a	h	h	h	h	a	h	h	h	h	h	a	a	h	h	c
chr2	AC2B0390	Unigene480	191	G	A	S	29	14	53	a	c	h	a	h	c	a	a	h	h	h	h	a	a	a	a	h	a	c	h	h	h	h	c	a	h	h	h	h	a	h	h	h	h	h	a	a	h	h	c
chr2	AC2B0400	CL3835.Contig2	108	G	A	R	31	14	51	a	c	h	a	h	c	a	a	h	h	h	h	a	a	a	a	h	a	c	h	a	h	h	c	a	h	h	h	h	a	h	h	h	h	h	a	a	h	h	c
chr2	AC2B0400	CL4886.Contig2	32	C	T	S	30	14	52	a	c	h	a	h	c	a	a	h	h	h	h	a	a	a	a	h	a	c	h	a	h	h	c	a	h	h	h	h	a	h	h	h	h	h	a	a	h	h	c
chr2	AC2B0400	Unigene25481	216	C	T	R	31	14	51	a	c	h	a	h	c	a	a	h	h	h	h	a	a	a	a	h	a	c	h	a	h	h	c	a	h	h	h	h	a	h	h	h	h	h	a	a	h	h	c
chr2	AC2B0400	Unigene33334	49	G	A	O	30	14	52	a	c	h	a	h	c	a	a	h	h	h	h	a	a	a	a	h	a	c	h	a	h	h	c	a	h	h	h	h	a	h	h	h	h	h	a	a	h	h	c
chr2	AC2B0410	CL2546.Contig1	993	C	G	O	30	13	53	a	c	h	a	h	c	a	a	h	h	h	h	a	a	a	a	h	a	h	h	a	h	h	c	a	h	h	h	a	a	h	h	h	h	h	a	h	h	h	c
chr2	AC2B0410	CL45.Contig1	262	A	C	R	32	14	50	a	c	h	a	h	c	a	a	h	h	h	h	a	a	a	a	h	a	h	h	a	h	h	c	a	h	h	h	a	a	h	h	h	h	h	a	h	h	h	c
chr2	AC2B0410	CL5184.Contig1	178	G	A	O	30	13	53	a	c	h	a	h	c	a	a	h	h	h	h	a	a	a	a	h	a	h	h	a	h	h	c	a	h	h	h	a	a	h	h	h	h	h	a	h	h	h	c
chr2	AC2B0410	Unigene10873	505	T	A	R	31	13	52	a	c	h	a	h	c	a	a	h	h	h	h	a	a	a	a	h	a	h	h	a	h	h	c	a	h	h	h	a	a	h	h	h	h	h	a	h	h	h	c
chr2	AC2B0410	Unigene22486	119	G	A	R	30	13	53	a	c	h	a	h	c	a	a	h	h	h	h	a	a	a	a	h	a	h	h	a	h	h	c	a	h	h	h	a	a	h	h	h	h	h	a	h	h	h	c
chr2	AC2B0410	Unigene27596	1725	C	A	S	30	13	53	a	c	h	a	h	c	a	a	h	h	h	h	a	a	a	a	h	a	h	h	a	h	h	c	a	h	h	h	a	a	h	h	h	h	h	a	h	h	h	c
chr2	AC2B0410	Unigene30571	439	A	C	O	32	13	51	a	c	h	a	h	c	a	a	h	h	h	h	a	a	a	a	a	a	h	h	a	a	h	c	a	h	h	h	a	a	h	h	h	h	h	a	h	h	h	c
chr2	AC2B0410	Unigene509	363	C	T	O	29	15	52	a	c	h	a	h	c	a	a	h	h	h	h	a	a	a	a	h	a	h	h	a	h	h	c	a	h	h	h	a	a	h	h	h	h	h	a	h	h	h	c
chr2	AC2B0410	Unigene9930	114	C	T	R	32	14	50	a	c	h	a	h	c	a	a	h	h	h	h	a	a	a	a	h	a	h	h	a	h	h	c	a	h	h	h	a	a	h	h	h	h	h	a	h	h	h	c
chr2	AC2B0420	CL5185.Contig3	1774	T	C	R	29	13	54	a	c	h	a	h	c	a	a	h	h	h	h	a	a	a	a	h	a	h	h	a	h	h	c	a	h	h	h	a	a	h	h	h	h	h	a	h	h	h	c
chr2	AC2B0420	Unigene28158	1030	A	G	O	29	13	54	a	c	h	a	h	c	a	a	h	h	h	h	a	a	a	a	h	a	h	h	a	h	h	c	a	h	h	h	a	a	h	h	h	h	h	a	h	h	h	c
chr2	AC2B0420	Unigene28819	510	C	T	S	29	13	54	a	c	h	a	h	c	a	a	h	h	h	h	a	a	a	a	h	a	h	h	a	h	h	c	a	h	h	h	a	a	h	h	h	h	h	a	h	h	h	c
chr2	AC2B0420	Unigene4661	397	T	C	R	29	13	54	a	c	h	a	h	c	a	a	h	h	h	h	a	a	a	a	h	a	h	h	a	h	h	c	a	h	h	h	a	a	h	h	h	h	h	a	h	h	h	c
chr2	AC2B0430	CL5850.Contig2	151	C	T	R	31	12	53	a	c	h	a	h	c	a	a	h	h	h	h	a	a	a	a	h	a	h	h	a	h	h	c	a	h	h	h	a	a	h	h	h	h	h	a	h	h	h	c
chr2	AC2B0430	CL6377.Contig1	3790	T	C	S	29	12	55	a	c	h	a	h	c	a	a	h	h	h	h	a	a	a	a	h	a	h	h	a	h	h	c	a	h	h	h	a	a	h	h	h	h	h	a	h	h	h	c
chr2	AC2B0430	Unigene20404	224	C	T	R	29	13	54	a	c	h	a	h	c	a	a	h	h	h	h	a	a	a	a	h	a	h	h	a	h	h	c	a	h	h	h	a	a	h	h	h	h	h	a	h	h	h	c
chr2	AC2B0430	Unigene21318	303	C	T	O	29	12	55	a	c	h	a	h	c	a	a	h	h	h	h	a	a	a	a	h	a	h	h	a	h	h	c	a	h	h	h	a	a	h	h	h	h	h	a	h	h	h	c
chr2	AC2B0430	Unigene27709	62	A	G	R	29	12	55	a	c	h	a	h	c	a	a	h	h	h	h	a	a	a	a	h	a	h	h	a	h	h	c	a	h	h	h	a	a	h	h	h	h	h	a	h	h	h	c
chr2	AC2B0430	Unigene28161	457	C	T	O	29	12	55	a	c	h	a	h	c	a	a	h	h	h	h	a	a	a	a	h	a	h	h	a	h	h	c	a	h	h	h	a	a	h	h	h	h	h	a	h	h	h	c
chr2	AC2B0430	Unigene28722	1375	A	C	R	30	12	54	a	c	h	a	h	c	a	a	h	h	h	h	a	a	a	a	h	a	h	h	a	h	h	c	a	h	h	h	a	a	h	h	h	h	h	a	h	h	h	c
chr2	AC2B0430	Unigene3722	140	A	T	O	29	13	54	a	c	h	a	h	c	a	a	h	h	h	h	a	a	a	a	h	a	h	h	a	h	h	c	a	h	h	h	a	a	h	h	h	h	h	a	h	h	h	c
chr2	AC2B0440	CL5134.Contig2	419	T	G	R	32	13	51	a	c	h	a	h	c	a	a	h	h	h	c	a	a	a	a	h	a	h	h	a	a	h	c	a	h	h	h	a	a	h	h	h	h	h	a	h	h	h	c
chr2	AC2B0440	CL5472.Contig1	110	G	C	R	31	13	52	a	c	h	a	h	c	a	a	h	h	h	c	a	a	a	a	h	a	h	h	a	a	h	c	a	h	h	h	a	a	h	h	h	h	h	a	h	h	h	c
chr2	AC2B0440	Unigene13185	261	A	T	O	30	26	40	a	c	h	a	h	c	a	a	h	h	h	c	a	a	a	a	h	a	h	h	a	a	h	c	a	h	h	h	a	a	c	h	h	h	c	a	h	h	h	c
chr2	AC2B0440	Unigene18688	140	T	C	O	31	13	52	a	c	h	a	h	c	a	a	h	h	h	c	h	a	a	a	h	a	h	h	a	a	h	c	a	a	h	h	a	a	h	h	h	h	h	a	h	h	h	c
chr2	AC2B0440	Unigene28338	97	C	G	R	30	13	53	a	c	h	a	h	c	a	a	h	h	h	c	a	a	a	a	h	a	h	h	a	a	h	c	a	h	h	h	h	a	h	h	h	h	h	a	h	h	h	c
chr2	AC2B0440	Unigene28675	137	A	G	O	30	12	54	a	c	h	a	h	c	h	a	h	h	h	h	a	a	a	a	h	a	h	h	a	a	h	c	a	h	h	h	a	a	h	h	h	h	h	a	h	h	h	c
chr2	AC2B0440	Unigene34397	47	C	A	S	31	13	52	a	c	h	a	h	c	a	a	h	h	h	c	a	a	a	a	h	a	h	h	a	a	h	c	a	h	h	h	a	a	h	h	h	h	h	a	h	h	h	c
chr2	AC2B0440	Unigene11345	204	G	A	R	31	14	51	a	c	h	a	h	c	a	a	h	h	h	c	a	a	a	a	h	a	h	h	a	a	h	c	a	h	c	h	a	a	h	h	h	h	h	a	h	h	h	c
chr2	AC2B0440	Unigene14171	199	A	G	O	31	14	51	a	c	h	a	h	c	a	a	h	h	h	c	a	a	a	a	h	a	h	h	a	a	h	c	a	h	c	h	a	a	h	h	h	h	h	a	h	h	h	c
chr2	AC2B0440	Unigene2484	138	G	A	R	31	14	51	a	c	h	a	h	c	a	a	h	h	h	c	a	a	a	a	h	a	h	h	a	a	h	c	a	h	c	h	a	a	h	h	h	h	h	a	h	h	h	c
chr2	AC2B0440	Unigene27381	149	A	T	R	31	14	51	a	c	h	a	h	c	a	a	h	h	h	c	a	a	a	a	h	a	h	h	a	a	h	c	a	h	c	h	a	a	h	h	h	h	h	a	h	h	h	c
chr2	AC2B0440	Unigene29375	209	C	A	R	30	14	52	a	c	h	a	h	c	a	h	h	h	h	c	a	a	a	a	h	a	h	h	a	a	h	c	a	h	c	h	a	a	h	h	h	h	h	a	h	h	h	c
chr2	AC2B0440	Unigene31147	168	G	A	R	31	15	50	a	c	h	a	h	c	a	a	h	h	c	c	a	a	a	a	h	a	h	h	a	a	h	c	a	h	c	h	a	a	h	h	h	h	h	a	h	h	h	c
chr2	AC2B0440	Unigene6176	258	G	A	O	30	14	52	a	c	h	a	h	c	a	h	h	h	h	c	a	a	a	a	h	a	h	h	a	a	h	c	a	h	c	h	a	a	h	h	h	h	h	a	h	h	h	c
chr2	AC2B0440	CL2954.Contig1	658	T	C	O	32	14	50	a	c	h	a	h	c	a	h	h	h	h	c	a	a	a	a	h	a	h	h	a	a	h	c	a	h	c	h	a	a	h	h	h	h	h	a	h	h	a	c
chr2	AC2B0440	Unigene11012	98	A	G	R	31	14	51	a	c	h	a	h	c	a	h	h	h	h	c	a	a	a	a	h	a	h	h	a	a	h	c	a	h	c	h	a	a	h	h	h	h	h	a	h	h	a	c
chr2	AC2B0440	Unigene5484	189	T	A	R	34	14	48	a	c	h	a	h	c	a	h	h	h	h	c	a	a	a	a	h	a	h	h	a	a	h	c	a	h	c	h	a	a	h	h	h	h	h	a	h	h	a	c
chr2	AC2B0440	Unigene975	1211	C	T	O	31	13	52	a	c	h	a	h	c	a	h	h	h	h	c	a	a	a	a	h	a	h	h	a	a	h	h	a	h	c	h	a	a	h	h	h	h	h	a	h	h	a	c
chr2	AC2B0440	CL3439.Contig1	102	G	A	O	32	13	51	a	c	h	a	h	c	a	h	h	a	h	c	a	a	a	a	h	a	h	h	a	a	h	h	a	h	c	h	a	a	h	h	h	h	h	a	h	h	a	c
chr2	AC2B0440	Unigene19783	58	A	G	R	32	18	46	a	c	h	a	h	c	a	h	h	a	h	c	a	a	a	a	h	a	h	h	a	a	h	h	a	h	c	h	a	a	h	h	h	h	h	a	h	h	a	c
chr2	AC2B0440	Unigene7689	334	T	A	R	32	13	51	a	c	h	a	h	c	a	h	h	a	h	c	a	a	a	a	h	a	h	h	a	a	h	h	a	h	c	h	a	a	h	h	h	h	h	a	h	h	a	c
chr2	AC2B0440	CL3732.Contig1	310	G	A	R	33	13	50	a	c	h	a	h	c	a	h	h	a	h	c	a	a	a	a	h	a	h	h	a	a	h	h	a	h	c	h	a	a	h	h	h	h	h	a	h	h	a	c
chr2	AC2B0440	Unigene12664	211	A	C	O	32	12	52	a	c	h	a	h	c	a	h	h	a	h	c	a	a	a	a	h	a	h	h	a	a	h	h	a	h	c	h	a	a	h	h	h	h	h	a	h	h	a	c
chr2	AC2B0440	Unigene25636	385	C	T	O	33	12	51	a	c	h	a	h	c	a	h	h	a	h	c	a	a	a	a	h	a	h	h	a	a	h	h	a	h	c	h	a	a	h	h	h	h	h	a	h	h	a	c
chr2	AC2B0440	Unigene30353	219	G	A	O	32	13	51	a	c	h	a	h	c	a	h	h	a	h	c	a	a	a	a	h	a	h	h	a	a	h	h	a	h	c	h	a	a	h	h	h	h	h	a	h	c	a	c
chr2	AC2B0440	Unigene5460	98	C	T	R	32	12	52	a	c	h	a	h	c	a	h	h	a	h	c	a	a	a	a	h	a	h	h	a	a	h	h	a	h	c	h	a	a	h	h	h	h	h	a	h	h	a	c
chr2	AC2B0440	Unigene5461	225	G	A	R	32	12	52	a	c	h	a	h	c	a	h	h	a	h	c	a	a	a	a	h	a	h	h	a	a	h	h	a	h	c	h	a	a	h	h	h	h	h	a	h	h	a	c
chr2	AC2B0440	CL4475.Contig2	103	T	C	O	32	12	52	a	c	h	a	h	h	a	h	h	a	h	c	a	a	a	a	h	a	h	h	a	a	h	h	a	h	c	c	a	a	h	h	h	h	h	a	h	h	a	c
chr2	AC2B0440	CL4830.Contig2	150	C	T	O	33	12	51	a	c	h	a	h	h	a	h	h	a	h	c	a	a	a	a	h	a	h	h	a	a	h	h	a	h	c	c	a	a	h	h	h	h	h	a	h	h	a	c
chr2	AC2B0440	Unigene13631	471	T	A	O	32	11	53	a	c	h	a	h	h	a	h	h	a	h	c	a	a	a	a	h	a	h	h	h	a	h	h	a	h	c	h	a	a	h	h	h	h	h	a	h	h	a	c
chr2	AC2B0440	Unigene19554	750	G	A	R	32	11	53	a	c	h	a	h	h	a	h	h	a	h	c	a	a	a	a	h	a	h	h	a	a	h	h	a	h	c	h	a	a	h	h	h	h	h	a	h	h	a	c
chr2	AC2B0440	Unigene21865	79	C	T	R	32	12	52	a	c	h	a	h	h	a	h	h	a	h	c	a	a	a	a	h	a	h	h	a	a	h	h	a	h	c	h	a	a	h	h	h	h	h	a	h	h	a	c
chr2	AC2B0440	Unigene30362	201	T	C	R	32	12	52	a	c	h	a	h	h	a	h	h	a	h	c	a	a	a	a	h	a	h	h	a	a	h	h	a	h	c	h	a	a	h	h	h	h	h	a	h	h	a	c
chr2	AC2B0440	Unigene36518	121	T	C	O	32	12	52	a	c	h	a	h	h	a	h	h	a	h	c	a	a	a	a	h	a	h	h	a	a	h	h	a	h	c	c	a	a	h	h	h	h	h	a	h	h	a	c
chr2	AC2B0440	Unigene7621	54	T	G	R	32	11	53	a	c	h	a	h	h	a	h	h	a	h	c	a	a	a	a	h	a	h	h	a	a	h	h	a	h	c	h	a	a	h	h	h	h	h	a	h	h	a	c
chr2	AC2B0440	Unigene8014	1533	T	C	R	35	11	50	a	c	h	a	h	h	a	h	h	a	h	c	a	a	a	a	h	a	h	h	a	a	h	h	a	h	c	h	a	a	h	h	h	h	h	a	h	h	a	c
chr2	AC2B0440	Unigene8136	411	G	A	O	33	14	49	a	c	h	a	h	h	a	h	h	a	h	c	a	a	a	a	h	a	h	h	a	a	h	h	a	h	c	c	a	a	h	h	h	h	h	a	h	h	a	c
chr2	AC2B0440	Unigene8494	174	A	G	O	32	14	50	a	c	h	a	h	h	a	a	h	h	c	c	a	a	a	a	h	a	h	h	a	a	h	c	a	h	c	h	a	a	h	h	h	h	h	a	h	h	h	c
chr2	AC2B0450	CL2791.Contig1	337	T	C	R	30	12	54	a	c	h	a	h	h	a	h	h	a	h	c	a	a	a	a	h	a	h	h	a	a	h	h	a	h	c	c	a	a	h	h	h	h	h	a	h	h	a	c
chr2	AC2B0450	CL3317.Contig2	68	C	A	O	30	12	54	a	c	h	a	h	h	a	h	h	a	h	c	a	a	a	a	h	a	h	h	a	a	h	h	a	h	c	c	a	a	h	h	h	h	h	a	h	h	a	c
chr2	AC2B0450	CL4656.Contig1	134	G	C	R	30	12	54	a	c	h	a	h	h	a	h	h	a	h	c	a	a	a	a	h	a	h	h	a	a	h	h	a	h	c	c	a	a	h	h	h	h	h	a	h	h	a	c
chr2	AC2B0450	CL873.Contig1	432	G	A	O	30	11	55	a	c	h	a	h	h	a	h	h	a	h	c	a	a	a	a	h	a	h	h	a	a	h	h	a	h	c	c	a	a	h	h	h	h	h	a	h	h	a	c
chr2	AC2B0450	CL873.Contig2	342	C	G	R	30	12	54	a	c	h	a	h	h	a	h	h	a	h	c	a	a	a	a	h	a	h	h	a	a	h	h	a	h	c	c	a	a	h	h	h	h	h	a	h	h	a	c
chr2	AC2B0450	CL873.Contig3	488	G	T	R	30	12	54	a	c	h	a	h	h	a	h	h	a	h	c	a	a	a	a	h	a	h	h	a	a	h	h	a	h	c	c	a	a	h	h	h	h	h	a	h	h	a	c
chr2	AC2B0450	Unigene13108	128	G	A	O	30	12	54	a	c	h	a	h	h	a	h	h	a	h	c	a	a	a	a	h	a	h	h	a	a	h	h	a	h	c	c	a	a	h	h	h	h	h	a	h	h	a	c
chr2	AC2B0450	Unigene17051	45	A	C	O	30	12	54	a	c	h	a	h	h	a	h	h	a	h	c	a	a	a	a	h	a	h	h	a	a	h	h	a	h	c	c	a	a	h	h	h	h	h	a	h	h	a	c
chr2	AC2B0450	Unigene23486	288	T	C	R	30	12	54	a	c	h	a	h	h	a	h	h	a	h	c	a	a	a	a	h	a	h	h	a	a	h	h	a	h	c	c	a	a	h	h	h	h	h	a	h	h	a	c
chr2	AC2B0450	Unigene27337	172	A	G	S	30	12	54	a	c	h	a	h	h	a	h	h	a	h	c	a	a	a	a	h	a	h	h	a	a	h	h	a	h	c	c	a	a	h	h	h	h	h	a	h	h	a	c
chr2	AC2B0450	Unigene28708	889	T	G	R	33	12	51	a	c	h	a	h	h	a	h	h	a	h	c	a	a	a	a	h	a	h	h	a	a	h	h	a	h	c	c	a	a	h	h	h	h	h	a	h	h	a	c
chr2	AC2B0450	Unigene29430	1136	T	C	R	30	12	54	a	c	h	a	h	h	a	h	h	a	h	c	a	a	a	a	h	a	h	h	a	a	h	h	a	h	c	c	a	a	h	h	h	h	h	a	h	h	a	c
chr2	AC2B0460	CL2191.Contig1	1010	C	T	R	32	12	52	a	c	h	a	h	h	a	h	h	a	h	c	a	a	a	a	h	a	h	h	a	a	h	h	a	h	c	c	a	a	h	h	h	h	h	a	h	h	a	c
chr2	AC2B0460	Unigene12569	381	A	T	R	32	12	52	a	c	h	a	h	h	a	h	h	a	h	c	a	a	a	a	h	a	h	h	a	a	h	h	a	h	c	c	a	a	h	h	h	h	h	a	h	h	a	c
chr2	AC2B0460	Unigene29601	122	C	T	R	32	12	52	a	c	h	a	h	h	a	h	h	a	h	c	a	a	a	a	h	a	h	h	a	a	h	h	a	h	c	c	a	a	h	h	h	h	h	a	h	h	a	c
chr2	AC2B0460	CL2887.Contig1	193	C	T	R	34	12	50	a	c	h	a	h	h	a	h	h	a	h	c	a	a	a	a	h	a	h	h	a	a	h	h	a	h	c	c	a	a	h	h	h	h	h	a	h	h	a	c
chr2	AC2B0460	Unigene29059	471	A	G	O	33	12	51	a	c	h	a	h	h	a	h	h	a	h	c	a	a	a	a	h	a	h	h	h	a	h	h	a	h	c	c	a	a	h	h	h	h	h	a	h	h	a	c
chr2	AC2B0460	Unigene9029	92	A	G	S	34	12	50	a	c	h	a	h	h	a	h	h	a	h	c	a	a	a	a	h	a	h	h	a	a	h	h	a	h	c	c	a	a	h	h	h	h	h	a	h	h	a	c
chr2	AC2B0470	Unigene25389	111	C	G	R	37	10	49	a	c	h	a	h	h	a	h	a	a	a	h	a	a	a	a	h	a	h	a	a	a	h	h	a	a	c	h	a	a	h	h	h	h	h	a	h	h	h	c
chr2	AC2B0470	CL3565.Contig1	317	T	C	O	33	12	51	a	c	h	a	h	h	a	h	h	a	h	c	a	a	a	a	h	a	h	h	a	a	h	h	a	h	c	c	a	a	h	h	h	h	h	a	h	h	h	c
chr2	AC2B0470	CL3654.Contig2	209	A	G	S	33	12	51	a	c	h	a	h	h	a	h	h	a	h	c	a	a	a	a	h	a	h	h	a	a	h	h	a	h	c	c	a	a	h	h	h	h	h	a	h	h	h	c
chr2	AC2B0470	CL3965.Contig1	334	G	A	O	33	12	51	a	c	h	a	a	h	a	h	h	a	h	c	a	a	a	a	h	a	h	h	a	h	h	h	a	h	c	c	a	a	h	h	h	h	h	a	h	h	h	c
chr2	AC2B0470	Unigene11338	105	T	A	R	33	12	51	a	c	h	a	h	h	a	h	h	a	h	c	a	a	a	a	h	a	h	h	a	a	h	h	a	h	c	c	a	a	h	h	h	h	h	a	h	h	h	c
chr2	AC2B0470	Unigene11785	696	A	G	R	33	12	51	a	c	h	a	h	h	a	h	h	a	h	c	a	a	a	a	h	a	h	h	a	a	h	h	a	h	c	c	a	a	h	h	h	h	h	a	h	h	h	c
chr2	AC2B0470	Unigene14121	656	A	G	R	33	12	51	a	c	h	a	h	h	a	h	h	a	h	c	a	a	a	a	h	a	h	h	a	a	h	h	a	h	c	c	a	a	h	h	h	h	h	a	h	h	h	c
chr2	AC2B0470	Unigene21881	178	A	G	O	33	12	51	a	c	h	a	h	h	a	h	h	a	h	c	a	a	a	a	h	a	h	h	a	a	h	h	a	h	c	c	a	a	h	h	h	h	h	a	h	h	h	c
chr2	AC2B0470	Unigene8851	221	A	G	R	33	12	51	a	c	h	a	h	h	a	h	h	a	h	c	a	a	a	a	h	a	h	h	a	a	h	h	a	h	c	c	a	a	h	h	h	h	h	a	h	h	h	c
chr2	AC2B0470	Unigene9060	171	G	A	O	35	12	49	a	c	h	a	h	h	a	h	a	a	h	c	a	a	a	a	a	a	h	h	a	a	h	h	a	h	c	c	a	a	h	h	h	h	h	a	h	h	h	c
chr2	AC2B0480	CL7066.Contig1	110	A	G	R	35	12	49	a	c	h	a	h	h	a	h	h	a	h	c	a	a	a	a	h	a	h	a	a	a	h	h	a	h	c	c	a	a	h	h	h	h	h	a	h	h	h	c
chr2	AC2B0480	CL7100.Contig1	536	T	C	O	35	13	48	a	c	c	a	h	h	a	h	h	a	h	c	a	a	a	a	h	a	h	a	a	a	h	h	a	h	c	c	a	a	h	h	h	h	h	a	h	h	h	c
chr2	AC2B0480	Unigene17452	241	C	T	R	34	12	50	a	c	h	a	h	h	a	h	h	a	h	c	a	a	a	a	h	a	h	a	a	a	h	h	a	h	c	c	a	a	h	h	h	h	h	a	h	h	h	c
chr2	AC2B0480	Unigene19507	123	G	A	R	35	12	49	a	c	h	a	h	h	a	h	h	a	h	c	a	a	a	a	h	a	h	a	a	a	h	h	a	h	c	c	a	a	h	h	h	h	h	a	h	h	h	c
chr2	AC2B0480	Unigene20160	149	G	C	O	35	14	47	a	c	h	a	h	h	a	h	h	a	h	c	a	a	a	a	h	a	h	a	a	a	h	h	a	h	c	c	a	a	h	h	h	h	h	a	h	h	h	c
chr2	AC2B0480	Unigene27092	778	C	T	R	35	13	48	a	c	c	a	h	h	a	h	h	a	h	c	a	a	a	a	h	a	h	a	a	a	h	h	a	h	c	c	a	a	h	h	h	h	h	a	h	h	h	c
chr2	AC2B0480	Unigene27578	436	A	T	R	35	13	48	a	c	c	a	h	h	a	h	h	a	h	c	a	a	a	a	h	a	h	a	a	a	h	h	a	h	c	c	a	a	h	h	h	h	h	a	h	h	h	c
chr2	AC2B0480	Unigene27749	176	A	G	S	35	13	48	a	c	c	a	h	h	a	h	h	a	h	c	a	a	a	a	h	a	h	a	a	a	h	h	a	h	c	c	a	a	h	h	h	h	h	a	h	h	h	c
chr2	AC2B0480	CL2328.Contig3	2378	A	G	O	36	14	46	a	c	c	a	h	h	a	h	h	a	h	c	a	a	a	a	c	a	h	a	a	a	h	h	a	h	c	c	a	a	h	h	h	h	h	a	h	h	h	c
chr2	AC2B0480	CL2740.Contig1	4163	C	T	R	36	13	47	a	c	c	a	h	h	a	h	h	a	h	c	a	a	a	a	h	a	h	a	a	a	h	h	a	h	c	c	a	a	h	h	h	h	h	a	h	h	h	c
chr2	AC2B0480	CL4304.Contig1	864	C	G	R	26	36	34	a	c	c	a	h	h	a	h	h	a	h	c	a	h	a	a	h	a	h	a	h	a	h	h	a	h	c	c	a	c	c	c	c	c	h	a	c	c	c	c
chr2	AC2B0480	Unigene21381	359	T	C	R	36	13	47	a	c	c	a	h	h	a	h	h	a	h	c	a	a	a	a	h	a	h	a	a	a	h	h	a	h	c	c	a	a	h	h	h	h	h	a	h	h	h	c
chr2	AC2B0490	CL4228.Contig1	505	C	T	S	35	12	49	a	h	c	a	h	h	a	h	h	a	h	c	a	a	a	a	h	a	h	a	a	a	h	h	h	h	c	c	a	a	h	h	h	h	h	a	h	h	h	c
chr2	AC2B0490	CL640.Contig1	1121	G	A	R	34	12	50	a	h	c	a	h	h	a	h	h	a	h	c	a	a	a	a	h	a	h	a	a	a	h	h	h	h	c	c	a	a	h	h	h	h	h	a	h	h	h	c
chr2	AC2B0490	CL6741.Contig1	583	T	A	O	35	12	49	a	h	c	a	h	h	a	h	h	a	a	c	a	a	a	a	h	a	h	a	a	a	h	h	h	h	c	c	a	a	h	h	h	h	h	a	h	h	h	c
chr2	AC2B0490	Unigene10329	857	T	C	R	35	12	49	a	h	c	a	h	h	a	h	h	a	h	c	a	a	a	a	h	a	h	a	a	a	h	h	h	h	c	c	a	a	h	h	h	h	h	a	h	h	h	c
chr2	AC2B0490	Unigene11776	452	A	C	R	35	12	49	a	h	c	a	h	h	a	h	h	a	h	c	a	a	a	a	h	a	h	a	a	a	h	h	h	h	c	c	a	a	h	h	h	h	h	a	h	h	h	c
chr2	AC2B0490	Unigene1804	158	G	A	O	36	15	45	a	h	c	a	h	c	a	h	h	a	c	c	a	a	a	a	h	a	h	a	a	a	h	a	h	h	c	c	a	a	h	h	h	h	h	a	h	h	h	c
chr2	AC2B0490	Unigene25160	284	T	A	R	35	12	49	a	h	c	a	h	h	a	h	h	a	h	c	a	a	a	a	h	a	h	a	a	a	h	h	h	h	c	c	a	a	h	h	h	h	h	a	h	h	h	c
chr2	AC2B0490	Unigene25318	851	G	A	R	35	12	49	a	h	c	a	h	h	a	h	h	a	h	c	a	a	a	a	h	a	h	a	a	a	h	h	h	h	c	c	a	a	h	h	h	h	h	a	h	h	h	c
chr2	AC2B0490	Unigene26322	1415	C	T	R	33	12	51	a	h	c	a	h	h	a	h	h	a	h	c	h	a	a	a	h	a	h	a	a	a	h	h	h	h	c	c	a	a	h	h	h	h	h	a	h	h	h	c
chr2	AC2B0490	Unigene27912	98	G	A	R	35	11	50	a	h	c	a	h	h	a	h	h	a	h	c	a	a	a	a	h	a	h	a	a	a	h	h	h	h	c	c	a	a	h	h	h	h	h	a	h	h	h	c
chr2	AC2B0490	Unigene28588	270	A	G	O	36	12	48	a	h	c	a	h	a	a	h	h	a	h	c	a	a	a	a	h	a	h	a	a	a	h	h	h	h	c	c	a	a	h	h	h	h	h	a	h	h	h	c
chr2	AC2B0490	Unigene29029	114	T	G	R	35	12	49	a	h	c	a	h	h	a	h	h	a	h	c	a	a	a	a	h	a	h	a	a	a	h	h	h	h	c	c	a	a	h	h	h	h	h	a	h	h	h	c
chr2	AC2B0490	Unigene29262	288	T	C	S	35	12	49	a	h	c	a	h	h	a	h	h	a	h	c	a	a	a	a	h	a	h	a	a	a	h	h	h	h	c	c	a	a	h	h	h	h	h	a	h	h	h	c
chr2	AC2B0490	Unigene38079	179	C	T	O	36	12	48	a	h	c	a	h	h	a	h	h	a	h	c	a	a	a	a	h	a	h	a	a	a	a	h	h	h	c	c	a	a	h	h	h	h	h	a	h	h	h	c
chr2	AC2B0490	Unigene4881	312	T	C	O	36	12	48	a	h	h	a	h	h	a	h	h	a	a	c	a	a	a	a	h	a	h	a	a	a	h	h	h	h	c	c	a	a	h	h	h	h	h	a	h	h	h	c
chr2	AC2B0490	Unigene712	260	A	G	O	36	12	48	a	h	c	a	h	h	a	h	h	a	h	c	a	a	a	a	h	a	h	a	a	a	h	h	h	h	c	c	a	a	h	h	h	h	h	a	h	h	h	c
chr2	AC2B0490	Unigene7698	2254	A	T	R	35	12	49	a	h	c	a	h	h	a	h	h	a	h	c	a	a	a	a	h	a	h	a	a	a	h	h	h	h	c	c	a	a	h	h	h	h	h	a	h	h	h	c
chr2	AC2B0490	CL4015.Contig1	154	T	C	O	47	12	37	a	a	c	a	a	a	a	a	a	a	a	c	a	a	a	a	a	a	a	a	a	a	a	a	a	a	c	c	a	a	h	h	h	h	h	a	h	h	h	c
chr2	AC2B0490	CL4015.Contig2	131	T	C	O	47	12	37	a	a	c	a	a	a	a	a	a	a	a	c	a	a	a	a	a	a	a	a	a	a	a	a	a	a	c	c	a	a	h	h	h	h	h	a	h	h	h	c
chr2	AC2B0490	CL3284.Contig1	1882	T	C	R	33	13	50	a	h	c	a	h	h	a	h	h	a	h	c	h	a	a	a	h	a	h	a	a	a	h	h	h	h	c	c	a	h	h	h	h	h	h	a	h	h	h	c
chr2	AC2B0490	CL3834.Contig1	305	A	T	O	33	10	53	a	h	h	a	h	h	a	h	h	a	h	c	h	a	a	a	h	a	h	a	a	a	h	h	h	h	c	c	a	h	h	h	h	h	h	a	h	h	h	c
chr2	AC2B0490	CL4181.Contig2	825	A	T	O	38	13	45	a	h	c	a	h	h	a	h	h	a	c	c	h	a	a	a	h	a	h	a	a	a	h	h	h	h	c	c	a	h	a	h	h	h	h	a	h	h	a	c
chr2	AC2B0490	Unigene28109	110	G	A	R	33	13	50	a	h	c	a	h	h	a	h	h	a	h	c	h	a	a	a	h	a	h	a	a	a	h	h	h	h	c	c	a	h	h	h	h	h	h	a	h	h	h	c
chr2	AC2B0500	CL2291.Contig3	408	T	C	R	34	13	49	a	h	c	a	h	h	a	h	h	a	h	c	h	a	a	a	h	a	h	a	a	a	h	h	c	h	c	c	a	h	h	h	h	h	h	a	h	h	h	c
chr2	AC2B0500	Unigene13410	80	T	C	S	33	13	50	a	h	c	a	h	h	a	h	h	a	h	c	h	a	a	a	h	a	h	a	a	a	h	h	c	h	c	c	a	h	h	h	h	h	h	a	h	h	h	c
chr2	AC2B0500	Unigene21414	2025	A	G	O	33	13	50	a	h	c	a	h	h	a	h	h	a	h	c	h	a	a	a	h	a	h	a	a	a	h	h	c	h	c	c	a	h	h	h	h	h	h	a	h	h	h	c
chr2	AC2B0500	Unigene24211	61	T	C	R	38	15	43	a	h	c	a	h	h	a	a	h	a	h	c	h	a	a	a	a	a	h	a	a	a	h	h	c	h	c	c	a	h	h	h	h	h	h	a	h	h	h	c
chr2	AC2B0500	Unigene27583	442	A	G	O	33	13	50	a	h	c	a	h	h	a	h	h	a	h	c	h	a	a	a	h	a	h	a	a	a	h	h	c	h	c	c	a	h	h	h	h	h	h	a	h	h	h	c
chr2	AC2B0500	Unigene28421	633	A	T	O	33	13	50	a	h	c	a	h	h	a	h	h	a	a	c	h	a	a	a	h	a	h	a	a	a	h	h	c	h	c	c	a	h	h	h	h	h	h	h	h	h	h	c
chr2	AC2B0500	Unigene58	151	T	C	R	34	13	49	a	h	c	a	h	h	a	h	h	a	h	c	h	a	a	a	h	a	h	a	a	a	h	h	c	h	c	c	a	h	h	h	h	h	h	a	h	h	h	c
chr2	AC2B0500	Unigene8002	494	A	G	O	33	14	49	a	h	c	a	h	h	a	h	c	a	h	c	h	a	a	a	h	a	h	a	a	a	h	h	c	h	c	c	a	h	h	h	h	h	h	a	h	h	h	c
chr2	AC2B0500	Unigene9562	354	A	G	R	33	13	50	a	h	c	a	h	h	a	h	h	a	h	c	h	a	a	a	h	a	h	a	a	a	h	h	c	h	c	c	a	h	h	h	h	h	h	a	h	h	h	c
chr2	AC2B0500	Unigene9716	1578	G	A	R	32	12	52	a	h	c	a	h	h	a	h	h	a	h	h	h	a	a	h	h	a	h	a	a	a	h	h	c	h	c	c	a	h	h	h	h	h	h	a	h	h	h	c
chr2	AC2B0510	CL1143.Contig3	60	T	C	R	33	12	51	a	h	c	a	h	h	a	h	h	a	h	c	h	a	a	a	h	a	h	a	a	a	h	h	c	h	c	c	a	h	h	h	h	h	h	a	h	h	h	h
chr2	AC2B0510	CL4692.Contig3	1674	A	G	R	34	12	50	a	h	c	a	h	h	a	h	h	a	h	c	h	a	a	a	h	a	h	a	a	a	h	h	c	h	c	c	a	h	h	h	h	h	h	a	h	h	h	h
chr2	AC2B0510	Unigene8595	40	A	G	O	33	12	51	a	h	c	a	h	h	a	h	h	a	h	c	h	a	a	a	h	a	h	a	a	a	h	h	c	h	c	c	a	h	h	h	h	h	h	a	h	h	h	h
chr2	AC2B0510	Unigene28810	90	T	G	R	34	11	51	a	h	c	a	h	h	a	h	h	a	h	c	h	a	a	a	h	a	h	a	a	a	h	h	h	h	c	c	a	h	h	h	h	h	h	a	h	h	h	h
chr2	AC2B0510	Unigene25373	55	G	A	R	29	16	51	a	h	c	a	h	h	a	h	h	a	h	c	h	a	a	a	h	a	h	a	a	a	h	h	c	h	c	c	a	h	h	h	h	h	h	a	h	h	h	c
chr2	AC2B0510	CL1501.Contig1	49	G	A	O	39	12	45	a	h	c	a	h	a	a	h	h	a	h	c	h	a	a	a	a	a	h	a	a	a	a	h	c	a	c	c	a	h	h	h	h	h	h	a	h	h	h	h
chr2	AC2B0510	Unigene10286	446	G	C	R	34	12	50	a	h	c	a	h	h	a	h	h	a	h	c	h	a	a	a	h	a	h	a	a	a	h	h	c	h	c	c	a	h	h	h	h	h	h	a	h	h	h	h
chr2	AC2B0510	Unigene13099	693	C	G	O	34	12	50	a	h	c	a	h	h	a	h	h	a	h	c	h	a	a	a	h	a	h	a	a	a	h	h	c	h	c	c	a	h	h	h	h	h	h	a	h	h	h	h
chr2	AC2B0510	Unigene21705	252	C	T	O	36	11	49	a	h	c	a	a	a	a	h	h	a	h	c	h	a	a	a	h	a	h	a	a	a	h	h	c	h	c	h	a	h	h	h	h	h	h	a	h	h	h	h
chr2	AC2B0510	Unigene27437	123	T	C	R	34	12	50	a	h	c	a	h	h	a	h	h	a	h	c	h	a	a	a	h	a	h	a	a	a	h	h	c	h	c	c	a	h	h	h	h	h	h	a	h	h	h	h
chr2	AC2B0510	Unigene27485	166	C	T	S	34	12	50	a	h	c	a	h	h	a	h	h	a	h	c	h	a	a	a	h	a	h	a	a	a	h	h	c	h	c	c	a	h	h	h	h	h	h	a	h	h	h	h
chr2	AC2B0510	Unigene29426	119	A	C	O	37	12	47	a	h	c	a	h	a	a	h	h	a	a	c	h	a	a	a	h	a	h	a	a	a	h	h	c	h	c	c	a	h	h	a	h	h	h	a	h	h	h	h
chr2	AC2B0510	Unigene8806	463	G	A	R	34	12	50	a	h	c	a	h	h	a	h	h	a	h	c	h	a	a	a	h	a	h	a	a	a	h	h	c	h	c	c	a	h	h	h	h	h	h	a	h	h	h	h
chr2	AC2B0510	Unigene8807	379	T	C	R	34	12	50	a	h	c	a	h	h	a	h	h	a	h	c	h	a	a	a	h	a	h	a	a	a	h	h	c	h	c	c	a	h	h	h	h	h	h	a	h	h	h	h
chr2	AC2B0510	Unigene28529	218	A	T	O	34	13	49	a	h	c	a	h	h	a	h	h	a	h	c	h	a	a	a	h	a	h	a	a	a	h	h	c	h	c	c	a	h	h	h	h	h	h	a	h	h	h	h
chr2	AC2B0510	Unigene12125	384	A	G	O	31	12	53	a	h	c	a	h	h	a	h	h	a	h	c	h	a	a	a	h	a	h	a	a	h	h	h	c	h	c	c	a	h	h	h	h	h	h	a	h	h	h	h
chr2	AC2B0510	CL133.Contig4	77	G	A	R	34	12	50	a	h	c	a	h	h	a	h	h	a	h	c	h	a	a	a	h	a	h	a	a	a	h	h	c	h	c	c	a	h	h	h	h	h	h	a	a	h	h	h
chr2	AC2B0510	CL6219.Contig4	303	T	C	R	33	12	51	a	h	c	a	h	h	a	h	h	a	h	c	h	a	a	a	h	a	h	a	a	a	h	h	c	h	c	c	a	h	h	h	h	h	h	a	h	h	h	h
chr2	AC2B0510	Unigene22962	106	C	G	R	33	13	50	a	h	c	a	h	h	a	h	h	a	h	c	h	a	a	a	h	a	h	a	a	a	h	h	c	h	c	c	a	h	h	h	h	h	h	a	h	h	h	h
chr2	AC2B0510	Unigene28558	413	G	A	R	34	12	50	a	h	c	a	h	h	a	h	h	a	h	c	h	a	a	a	a	a	h	a	a	a	h	h	c	h	c	c	a	h	h	h	h	h	h	a	h	h	h	h
chr2	AC2B0520	CL1343.Contig1	583	T	C	R	34	12	50	a	h	c	a	h	h	a	h	h	a	h	c	h	a	a	a	a	a	h	a	a	h	h	h	c	h	c	c	a	h	h	h	a	h	h	a	h	h	h	h
chr2	AC2B0520	Unigene10731	92	T	G	R	34	12	50	a	h	c	a	h	h	a	h	h	a	h	c	h	a	a	a	a	a	h	a	a	h	h	h	c	h	c	c	a	h	h	h	a	h	h	a	h	h	h	h
chr2	AC2B0520	Unigene23503	382	T	C	O	34	12	50	a	h	c	a	h	h	a	h	h	a	h	c	h	a	a	a	a	a	h	a	a	h	h	h	c	h	c	c	a	h	h	h	a	h	h	a	h	h	h	h
chr2	AC2B0520	Unigene3423	1008	A	G	O	37	14	45	a	h	c	a	h	h	a	a	h	a	h	c	h	a	a	a	a	a	h	a	a	h	h	h	c	h	c	c	a	a	c	h	a	h	h	a	h	h	h	h
chr2	AC2B0520	Unigene4943	333	G	T	R	36	13	47	a	h	c	a	h	h	a	h	h	a	h	c	h	a	a	a	a	a	h	a	a	h	h	h	c	h	c	c	a	h	h	h	a	h	h	a	h	h	h	h
chr2	AC2B0520	Unigene13934	817	C	T	O	35	12	49	a	h	c	a	h	h	a	h	h	a	h	c	h	a	a	a	a	a	h	a	a	h	h	h	c	h	c	c	a	h	h	h	a	h	h	a	h	h	h	h
chr2	AC2B0520	Unigene27356	655	G	A	O	35	12	49	a	h	c	a	h	h	a	h	h	a	h	c	h	a	a	a	a	a	h	a	a	h	h	h	c	h	c	c	a	h	h	h	a	h	h	a	h	h	h	h
chr2	AC2B0520	CL4363.Contig2	118	A	G	R	46	13	37	a	a	c	a	a	h	a	a	c	a	a	c	h	a	a	a	a	a	a	a	a	a	h	a	c	h	c	c	a	a	h	h	a	h	h	a	h	h	h	h
chr2	AC2B0520	Unigene18744	386	C	T	O	37	14	45	a	h	c	a	h	a	a	h	c	a	h	c	h	a	a	a	a	a	h	a	a	h	h	h	c	h	c	c	a	h	h	h	a	h	h	a	h	h	h	h
chr2	AC2B0520	Unigene20185	340	A	G	O	39	14	43	a	h	c	a	h	h	a	h	c	a	h	c	h	a	a	a	a	a	h	a	a	h	h	h	c	h	c	c	a	h	h	h	a	h	h	a	h	h	h	h
chr2	AC2B0520	Unigene27184	163	C	T	S	36	13	47	a	h	c	a	h	h	a	h	c	a	h	c	h	a	a	a	a	a	a	a	a	h	h	h	c	h	c	c	a	h	h	h	a	h	h	a	h	h	h	h
chr2	AC2B0520	CL2879.Contig1	517	A	G	R	35	13	48	a	h	c	a	h	h	a	h	c	a	h	c	h	a	a	a	a	a	a	a	a	h	h	h	c	h	c	c	a	h	h	h	a	h	h	a	h	h	h	h
chr2	AC2B0520	CL2879.Contig2	382	A	G	R	35	13	48	a	h	c	a	h	h	a	h	c	a	h	c	h	a	a	a	a	a	a	a	a	h	h	h	c	h	c	c	a	h	h	h	a	h	h	a	h	h	h	h
chr2	AC2B0520	CL402.Contig1	1837	A	G	R	33	13	50	a	h	c	a	h	h	a	h	c	a	h	c	h	a	a	a	a	a	a	a	a	h	h	h	c	h	c	c	a	h	h	h	a	h	h	a	h	h	h	h
chr2	AC2B0520	CL6199.Contig1	327	T	A	R	35	13	48	a	h	c	a	h	h	a	h	c	a	h	c	h	a	a	a	a	a	a	a	a	h	h	h	c	h	c	c	a	h	h	h	a	h	h	a	h	h	h	h
chr2	AC2B0520	Unigene14085	345	C	T	R	35	13	48	a	h	c	a	h	h	a	h	c	a	h	c	h	a	a	a	a	a	a	a	a	h	h	h	c	h	c	c	a	h	h	h	a	h	h	a	h	h	h	h
chr2	AC2B0520	Unigene21421	488	C	T	R	35	13	48	a	h	c	a	h	h	a	h	c	a	h	c	h	a	a	a	a	a	a	a	a	h	h	h	c	h	c	c	a	h	h	h	a	h	h	a	h	h	h	h
chr2	AC2B0530	CL3789.Contig1	734	G	A	R	38	13	45	a	h	c	a	h	h	a	h	c	a	h	c	h	a	a	a	a	a	a	a	a	h	h	h	c	h	c	c	a	a	h	h	a	h	h	a	h	h	h	h
chr2	AC2B0530	CL4934.Contig3	1812	C	T	S	36	13	47	a	h	c	a	h	h	a	h	c	a	h	c	h	a	a	a	a	a	a	a	a	h	h	h	c	h	c	c	a	a	h	h	a	h	h	a	h	h	h	h
chr2	AC2B0530	Unigene12532	290	T	A	R	36	13	47	a	h	c	a	h	h	a	h	c	a	h	c	h	a	a	a	a	a	a	a	a	h	h	h	c	h	c	c	a	a	h	h	a	h	h	a	h	h	h	h
chr2	AC2B0530	Unigene13556	1080	A	G	O	36	13	47	a	h	c	a	h	h	a	h	c	a	h	c	h	a	a	a	a	a	a	a	a	h	h	h	c	h	c	c	a	a	h	h	a	h	h	a	h	h	h	h
chr2	AC2B0530	Unigene1457	92	T	G	R	36	13	47	a	h	c	a	h	h	a	h	c	a	h	c	h	a	a	a	a	a	a	a	a	h	h	h	c	h	c	c	a	a	h	h	a	h	h	a	h	h	h	h
chr2	AC2B0530	Unigene24202	124	C	T	O	36	12	48	a	h	c	a	h	h	a	h	c	a	h	c	h	a	a	a	a	a	a	a	a	h	h	h	c	h	c	h	a	a	h	h	a	h	h	a	h	h	h	h
chr2	AC2B0530	Unigene28625	160	G	T	R	36	13	47	a	h	c	a	h	h	a	h	c	a	h	c	h	a	a	a	a	a	a	a	a	h	h	h	c	h	c	c	a	a	h	h	a	h	h	a	h	h	h	h
chr2	AC2B0530	Unigene9237	122	T	C	R	37	13	46	a	h	c	a	h	h	a	h	c	a	h	c	h	a	a	a	a	a	a	a	a	h	h	h	c	h	c	c	a	a	h	h	a	h	h	a	h	h	h	h
chr2	AC2B0540	Unigene28334	97	A	T	O	35	13	48	a	h	c	a	h	h	a	h	c	a	h	c	h	a	a	a	a	a	a	a	a	h	h	h	c	h	c	c	a	a	h	h	a	h	h	a	h	h	h	h
chr2	AC2B0540	Unigene24821	388	A	T	R	35	13	48	a	h	c	a	h	h	a	h	c	a	h	c	h	a	a	a	a	a	a	a	a	h	h	h	c	h	c	c	a	a	h	h	a	h	h	a	h	h	h	h
chr2	AC2B0540	Unigene28207	199	A	G	S	35	13	48	a	h	c	a	h	h	a	h	c	a	h	c	h	a	a	a	a	a	a	a	a	h	h	h	c	h	c	c	a	a	h	h	a	h	h	a	h	h	h	h
chr2	AC2B0540	Unigene7001	189	T	C	S	35	13	48	a	h	c	a	h	h	a	h	c	a	h	c	h	a	a	a	a	a	a	a	a	h	h	h	c	h	c	c	a	a	h	h	a	h	h	a	h	h	h	h
chr2	AC2B0540	CL2264.Contig1	372	C	T	R	34	16	46	a	h	c	a	h	h	a	h	c	a	h	c	h	a	a	a	a	a	a	a	a	h	h	h	c	h	c	c	a	a	h	h	a	h	h	a	h	c	h	h
chr2	AC2B0550	Unigene936	252	T	C	R	37	13	46	a	h	c	a	h	h	a	h	c	a	h	c	h	h	a	a	a	a	a	a	a	h	h	h	c	a	c	c	a	a	h	h	a	h	h	a	h	h	h	h
chr2	AC2B0550	CL1321.Contig2	1312	T	C	O	34	13	49	a	h	c	a	h	h	a	h	c	a	h	c	h	h	a	a	a	a	a	a	a	h	h	h	c	h	c	c	a	a	h	h	a	h	h	a	h	h	h	h
chr2	AC2B0550	CL665.Contig14	231	T	C	O	33	12	51	a	h	c	a	h	h	a	h	c	a	h	c	h	h	a	a	a	a	a	a	a	h	h	h	c	h	c	c	a	a	h	h	a	h	h	h	h	h	h	h
chr2	AC2B0550	Unigene11998	1098	A	G	R	34	13	49	a	h	c	a	h	h	a	h	c	a	h	c	h	h	a	a	a	a	a	a	a	h	h	h	c	h	c	c	a	a	h	h	a	h	h	a	h	h	h	h
chr2	AC2B0550	Unigene12710	1110	A	G	R	34	13	49	a	h	c	a	h	h	a	h	c	a	h	c	h	h	a	a	a	a	a	a	a	h	h	h	c	h	c	c	a	a	h	h	a	h	h	a	h	h	h	h
chr2	AC2B0550	Unigene19955	488	A	G	R	34	13	49	a	h	c	a	h	h	a	h	c	a	h	c	h	h	a	a	a	a	a	a	a	h	h	h	c	h	c	c	a	a	h	h	a	h	h	a	h	h	h	h
chr2	AC2B0550	Unigene21483	333	G	A	O	33	13	50	h	h	c	a	h	h	a	h	c	a	h	c	h	h	a	a	a	a	a	a	a	h	h	h	c	h	c	c	a	a	h	h	a	h	h	a	h	h	h	h
chr2	AC2B0550	Unigene27832	607	T	A	R	34	13	49	a	h	c	a	h	h	a	h	c	a	h	c	h	h	a	a	a	a	a	a	a	h	h	h	c	h	c	c	a	a	h	h	a	h	h	a	h	h	h	h
chr2	AC2B0550	Unigene31949	65	T	C	O	35	13	48	a	h	c	a	h	h	a	h	c	a	h	c	h	h	a	a	a	a	a	a	a	h	h	h	c	a	c	c	a	a	h	h	a	h	h	a	h	h	h	h
chr2	AC2B0550	Unigene4504	199	T	G	R	34	13	49	a	h	c	a	h	h	a	h	c	a	h	c	h	h	a	a	a	a	a	a	a	h	h	h	c	h	c	c	a	a	h	h	a	h	h	a	h	h	h	h
chr2	AC2B0550	Unigene5305	394	C	T	S	34	13	49	a	h	c	a	h	h	a	h	c	a	h	c	h	h	a	a	a	a	a	a	a	h	h	h	c	h	c	c	a	a	h	h	a	h	h	a	h	h	h	h
chr2	AC2B0550	Unigene8640	227	C	A	O	34	13	49	a	h	c	a	h	h	a	h	c	a	h	c	h	h	a	a	a	a	a	a	a	h	h	h	c	h	c	c	a	a	h	h	a	h	h	a	h	h	h	h
chr2	AC2B0550	Unigene5763	167	T	C	R	33	13	50	a	h	c	a	h	h	a	h	c	a	h	c	h	h	a	a	a	a	a	h	a	h	h	h	c	h	c	c	a	a	h	h	a	h	h	a	h	h	h	h
chr2	AC2B0550	CL1641.Contig1	761	A	G	O	35	14	47	a	h	c	a	h	h	a	h	c	a	c	c	h	h	a	a	a	a	a	a	a	h	h	h	c	h	c	c	a	a	h	h	a	h	h	a	h	a	h	h
chr2	AC2B0550	CL1875.Contig2	625	G	A	R	35	13	48	a	h	c	a	h	h	a	h	c	a	h	c	h	h	a	a	a	a	a	a	a	h	h	h	c	h	c	c	a	a	h	h	a	h	h	a	h	a	h	h
chr2	AC2B0550	Unigene11386	79	G	A	O	35	13	48	a	h	c	a	h	h	a	h	c	a	h	c	h	h	a	a	a	a	a	a	a	h	h	h	c	h	c	c	a	a	h	h	a	h	h	a	h	a	h	h
chr2	AC2B0550	Unigene22757	299	C	T	O	37	14	45	a	h	c	a	h	h	a	h	c	a	h	c	h	h	a	a	a	a	a	a	a	h	h	h	c	h	c	c	a	a	h	h	a	h	h	a	h	a	h	h
chr2	AC2B0550	Unigene22759	531	T	A	R	34	13	49	a	h	c	a	h	h	a	h	c	a	h	c	h	h	a	a	a	a	a	a	a	h	h	h	c	h	c	c	a	a	h	h	a	h	h	a	h	a	h	h
chr2	AC2B0550	Unigene27223	124	T	C	R	35	13	48	a	h	c	a	h	h	a	h	c	a	h	c	h	h	a	a	a	a	a	a	a	h	h	h	c	h	c	c	a	a	h	h	a	h	h	a	h	a	h	h
chr2	AC2B0550	Unigene28776	318	G	T	R	35	13	48	a	h	c	a	h	h	a	h	c	a	h	c	h	h	a	a	a	a	a	a	a	h	h	h	c	h	c	c	a	a	h	h	a	h	h	a	h	a	h	h
chr2	AC2B0550	Unigene292	254	C	T	R	35	13	48	a	h	c	a	h	h	a	h	c	a	h	c	h	h	a	a	a	a	a	a	a	h	h	h	c	h	c	c	a	a	h	h	a	h	h	a	h	a	h	h
chr2	AC2B0550	Unigene30467	261	T	C	O	35	13	48	a	h	c	a	h	h	a	h	c	a	h	c	h	h	a	a	a	a	a	a	a	h	h	h	c	h	c	c	a	a	h	h	a	h	h	a	h	a	h	h
chr2	AC2B0550	Unigene28269	262	A	G	R	35	13	48	a	h	c	a	h	h	a	h	c	a	h	c	h	h	a	a	a	a	a	a	a	h	h	h	c	h	c	c	a	a	h	h	a	h	h	a	h	h	h	h
chr2	AC2B0550	Unigene22266	338	C	T	R	36	13	47	a	h	c	a	h	h	a	h	c	a	h	c	h	h	a	a	a	a	a	a	a	h	h	h	c	h	c	c	a	a	h	h	a	h	h	a	h	a	h	h
chr2	AC2B0550	Unigene25927	323	A	G	O	35	14	47	a	h	c	a	h	h	a	h	c	a	h	c	h	h	a	a	a	a	a	a	a	h	h	h	c	h	c	c	a	a	h	h	a	h	h	a	h	a	h	h
chr2	AC2B0550	Unigene30030	875	G	A	R	35	14	47	a	h	c	a	h	h	a	h	c	a	h	c	h	h	a	a	a	a	a	a	a	h	h	h	c	h	c	c	a	a	h	h	a	h	h	a	h	a	h	h
chr2	AC2B0550	CL870.Contig3	356	A	G	R	36	14	46	a	h	c	a	h	h	a	h	c	a	h	c	h	h	a	a	a	a	a	a	a	h	h	h	c	h	c	c	a	a	h	h	a	h	h	a	h	a	h	h
chr2	AC2B0550	Unigene21631	527	T	C	R	34	14	48	a	h	c	a	h	h	a	h	c	a	h	c	h	h	a	a	a	a	a	a	a	h	h	h	c	h	c	c	a	a	h	h	a	h	h	a	h	a	h	h
chr2	AC2B0550	Unigene22983	447	G	A	R	36	14	46	a	h	c	a	h	h	a	h	c	a	h	c	h	h	a	a	a	a	a	a	a	h	h	h	c	h	c	c	a	a	h	h	a	h	h	a	h	a	h	h
chr2	AC2B0550	Unigene25076	261	T	C	O	36	14	46	a	h	c	a	h	h	a	h	c	a	h	c	h	h	a	a	a	a	a	a	a	h	h	h	c	h	c	c	a	a	h	h	a	h	h	a	h	a	h	h
chr2	AC2B0550	Unigene30676	427	T	C	O	36	14	46	a	h	h	a	h	h	a	h	c	a	h	c	h	h	a	a	a	a	a	a	a	h	c	h	c	h	c	c	a	a	h	h	a	h	h	a	h	a	h	h
chr2	AC2B0550	Unigene8322	160	A	G	R	36	14	46	a	h	c	a	h	h	a	h	c	a	h	c	h	h	a	a	a	a	a	a	a	h	h	h	c	h	c	c	a	a	h	h	a	h	h	a	h	a	h	h
chr2	AC2B0550	CL6802.Contig1	855	C	A	O	36	14	46	a	h	c	a	h	a	a	h	c	a	h	c	h	h	a	a	a	a	a	h	a	h	h	h	c	h	c	c	a	a	h	h	a	h	h	a	h	a	h	h
chr2	AC2B0550	Unigene39410	152	A	G	O	37	14	45	a	h	c	a	h	h	a	h	c	a	h	c	h	h	a	a	a	a	a	h	a	h	h	h	c	h	c	c	a	a	h	h	a	h	h	a	h	a	h	h
chr2	AC2B0550	Unigene7979	224	T	C	R	35	14	47	a	h	c	a	h	h	a	h	c	a	h	c	h	h	a	a	a	a	a	h	a	h	h	h	c	h	c	c	a	a	h	h	a	h	h	a	h	a	h	h
chr2	AC2B0550	Unigene9981	336	C	T	R	35	14	47	a	h	c	a	h	h	a	h	c	a	h	c	h	h	a	a	a	a	a	h	a	h	h	h	c	h	c	c	a	a	h	h	a	h	h	a	h	a	h	h
chr2	AC2B0550	Unigene26021	447	G	A	R	39	14	43	a	a	c	a	a	h	a	h	c	a	h	c	h	h	a	a	a	a	a	a	a	a	h	h	c	h	c	c	a	a	h	h	a	h	h	a	h	a	h	h
chr2	AC2B0560	Unigene27228	61	T	C	R	34	14	48	a	h	c	a	h	h	a	h	c	a	h	c	h	h	a	a	a	a	a	h	a	h	h	h	c	h	c	c	a	a	h	h	a	h	h	a	h	a	h	h
chr2	AC2B0560	Unigene23496	245	G	A	O	35	13	48	a	h	h	a	h	h	a	h	c	a	h	c	c	h	a	a	a	a	h	h	a	h	h	h	h	a	c	c	a	a	h	h	a	h	h	a	h	a	h	h
chr2	AC2B0560	CL3379.Contig2	159	G	A	R	33	14	49	a	h	c	a	h	h	a	h	c	a	h	c	h	h	a	a	a	h	h	h	a	h	h	h	c	h	c	c	a	a	h	h	a	h	h	a	h	a	h	h
chr2	AC2B0560	CL5254.Contig1	890	T	C	R	33	15	48	a	h	c	a	h	h	a	h	c	a	h	c	h	h	a	a	a	h	h	h	a	h	h	h	c	h	c	c	a	a	h	h	a	h	h	a	h	a	h	h
chr2	AC2B0560	CL5590.Contig1	86	C	T	R	33	14	49	a	h	c	a	h	h	a	h	c	a	h	c	h	h	a	a	a	h	h	h	a	h	h	h	c	h	c	c	a	a	h	h	a	h	h	a	h	a	h	h
chr2	AC2B0560	Unigene11459	283	C	T	R	33	14	49	a	h	c	a	h	h	a	h	c	a	h	c	h	h	a	a	a	h	h	h	a	h	h	h	c	h	c	c	a	a	h	h	a	h	h	a	h	a	h	h
chr2	AC2B0560	Unigene12586	525	G	A	O	33	15	48	a	h	c	a	c	h	a	h	c	a	h	c	h	h	a	a	a	h	h	h	a	h	h	h	c	h	c	c	a	a	h	h	a	h	h	a	h	a	h	h
chr2	AC2B0560	Unigene13093	198	A	G	O	45	12	39	a	h	c	a	h	h	a	a	c	a	h	c	a	a	a	a	a	h	a	h	a	a	h	h	c	h	h	h	a	a	h	a	a	h	h	a	a	a	h	h
chr2	AC2B0560	Unigene14535	117	T	G	S	33	14	49	a	h	c	a	h	h	a	h	c	a	h	c	h	h	a	a	a	h	h	h	a	h	h	h	c	h	c	c	a	a	h	h	a	h	h	a	h	a	h	h
chr2	AC2B0560	Unigene19156	60	A	T	S	33	14	49	a	h	c	a	h	h	a	h	c	a	h	c	h	h	a	a	a	h	h	h	a	h	h	h	c	h	c	c	a	a	h	h	a	h	h	a	h	a	h	h
chr2	AC2B0560	Unigene22057	1924	G	A	O	34	14	48	a	a	c	a	h	h	a	h	c	a	h	c	h	h	a	a	a	h	h	h	a	h	h	h	c	h	c	c	a	a	h	h	a	h	h	a	h	a	h	h
chr2	AC2B0560	Unigene22762	106	A	C	O	34	15	47	a	h	c	a	h	h	a	h	c	a	h	c	h	h	a	a	a	h	h	h	a	c	h	h	c	h	c	c	a	a	h	h	a	h	h	a	h	a	h	h
chr2	AC2B0560	Unigene22851	295	A	G	R	43	11	42	a	h	h	a	h	a	a	h	c	a	h	c	a	h	a	a	a	h	a	h	a	h	h	h	c	h	c	c	a	a	h	a	a	h	h	a	h	a	h	h
chr2	AC2B0560	Unigene23316	137	C	T	O	33	14	49	a	h	c	a	h	h	a	h	c	a	h	c	h	h	a	a	a	h	h	h	a	h	h	h	c	h	c	c	a	a	h	h	a	h	h	a	h	a	h	h
chr2	AC2B0560	Unigene23317	183	A	C	R	33	14	49	a	h	c	a	h	h	a	h	c	a	h	c	h	h	a	a	a	h	h	h	a	h	h	h	c	h	c	c	a	a	h	h	a	h	h	a	h	a	h	h
chr2	AC2B0560	Unigene24890	83	G	C	O	33	15	48	a	h	c	a	h	h	a	h	c	a	h	c	c	h	a	a	a	h	h	h	a	h	h	h	c	h	c	c	a	a	h	h	a	h	h	a	h	a	h	h
chr2	AC2B0560	Unigene27311	599	T	C	R	33	14	49	a	h	c	a	h	h	a	h	c	a	h	c	h	h	a	a	a	h	h	h	a	h	h	h	c	h	c	c	a	a	h	h	a	h	h	a	h	a	h	h
chr2	AC2B0560	Unigene27420	314	A	T	R	33	14	49	a	h	c	a	h	h	a	h	c	a	h	c	h	h	a	a	a	h	h	h	a	h	h	h	c	h	c	c	a	a	h	h	a	h	h	a	h	a	h	h
chr2	AC2B0560	Unigene28172	911	G	A	O	33	14	49	a	h	c	a	h	h	a	h	c	a	h	c	h	h	a	a	a	h	h	h	a	h	h	h	c	h	c	c	a	a	h	h	a	h	h	a	h	a	h	h
chr2	AC2B0560	Unigene28384	2017	T	C	O	34	13	49	a	h	c	a	h	h	a	h	c	a	h	c	a	h	a	a	a	h	h	h	a	h	h	h	c	h	c	c	a	a	h	h	a	h	h	a	h	a	h	h
chr2	AC2B0560	Unigene28507	769	T	C	R	33	14	49	a	h	c	a	h	h	a	h	c	a	h	c	h	h	a	a	a	h	h	h	a	h	h	h	c	h	c	c	a	a	h	h	a	h	h	a	h	a	h	h
chr2	AC2B0560	Unigene31829	113	T	C	R	33	15	48	a	h	c	a	h	h	a	h	c	a	h	c	h	h	a	a	a	h	h	h	a	h	h	h	c	h	c	c	a	a	h	h	a	h	h	a	h	a	h	h
chr2	AC2B0560	Unigene3217	47	C	G	R	33	14	49	a	h	c	a	h	h	a	h	c	a	h	c	h	h	a	a	a	h	h	h	a	h	h	h	c	h	c	c	a	a	h	h	a	h	h	a	h	a	h	h
chr2	AC2B0560	Unigene5189	244	T	C	O	32	14	50	a	h	c	h	h	a	a	h	c	a	h	c	h	c	h	a	a	h	h	h	a	h	h	h	c	h	c	c	a	a	h	h	a	h	h	a	h	a	h	h
chr2	AC2B0560	Unigene5564	53	C	T	O	33	14	49	a	h	c	a	h	h	a	h	c	a	h	c	h	h	a	a	a	h	h	h	a	h	h	h	c	h	c	c	a	a	h	h	a	h	h	a	h	a	h	h
chr2	AC2B0560	Unigene8316	256	T	C	O	32	14	50	a	h	c	a	h	h	a	h	c	a	h	c	h	h	a	a	h	h	h	h	a	h	h	h	c	h	c	c	a	a	h	h	a	h	h	a	h	a	h	h
chr2	AC2B0560	Unigene8525	1171	T	C	R	33	14	49	a	h	c	a	h	h	a	h	c	a	h	c	h	h	a	a	a	h	h	h	a	h	h	h	c	h	c	c	a	a	h	h	a	h	h	a	h	a	h	h
chr2	AC2B0560	Unigene9269	67	A	G	R	33	14	49	a	h	c	a	h	h	a	h	c	a	h	c	h	h	a	a	a	h	h	h	a	h	h	h	c	h	c	c	a	a	h	h	a	h	h	a	h	a	h	h
chr2	AC2B0560	Unigene9793	506	A	G	R	33	14	49	a	h	c	a	h	h	a	h	c	a	h	c	h	h	a	a	a	h	h	h	a	h	h	h	c	h	c	c	a	a	h	h	a	h	h	a	h	a	h	h
chr2	AC2B0560	CL1266.Contig2	351	T	C	O	33	15	48	a	h	c	a	h	h	a	h	c	a	h	c	h	h	a	a	a	h	h	h	a	h	c	h	c	h	c	c	a	a	h	h	a	h	h	a	h	a	h	h
chr2	AC2B0570	CL2111.Contig2	128	T	G	S	31	14	51	a	h	c	a	h	h	a	h	c	a	h	c	h	h	a	a	a	h	h	h	a	h	h	h	c	h	c	c	a	a	h	h	a	h	h	a	h	a	h	h
chr2	AC2B0570	Unigene19873	276	G	A	R	31	14	51	a	h	c	a	h	h	a	h	c	a	h	c	h	h	a	a	a	h	h	h	a	h	h	h	c	h	c	c	a	a	h	h	a	h	h	a	h	a	h	h
chr2	AC2B0570	Unigene21658	1587	T	C	R	31	14	51	a	h	c	a	h	h	a	h	c	a	h	c	h	h	a	a	a	h	h	h	a	h	h	h	c	h	c	c	a	a	h	h	a	h	h	a	h	a	h	h
chr2	AC2B0580	CL951.Contig1	759	C	T	O	33	16	47	a	h	c	h	h	a	a	h	c	a	h	c	c	a	a	a	a	h	h	h	a	h	h	h	c	h	c	c	a	a	h	h	a	h	h	a	h	a	h	h
chr2	AC2B0580	Unigene17890	182	A	C	R	30	14	52	a	h	c	h	h	h	a	h	c	a	h	c	h	h	a	a	a	h	h	h	a	h	h	h	c	h	c	c	a	a	h	h	a	h	h	a	h	a	h	h
chr2	AC2B0580	Unigene39454	55	A	T	O	32	14	50	a	h	c	h	h	h	a	h	c	a	h	c	h	a	a	a	a	h	h	h	a	h	a	h	c	h	c	c	a	a	h	h	a	h	h	a	h	a	h	h
chr2	AC2B0580	CL1823.Contig1	109	C	A	O	30	14	52	a	h	c	h	h	h	a	h	c	a	h	c	h	h	a	a	a	h	h	h	a	h	h	h	c	h	c	c	a	a	h	h	a	h	h	a	h	a	h	h
chr2	AC2B0580	CL810.Contig1	1727	T	A	O	30	14	52	a	h	c	h	h	h	a	h	c	a	h	c	h	h	a	a	a	h	h	h	a	h	h	h	c	h	c	c	a	a	h	h	a	h	h	a	h	a	h	h
chr2	AC2B0580	Unigene11867	382	T	C	R	30	15	51	a	h	c	h	h	h	a	h	c	a	h	c	h	h	a	a	a	h	h	h	a	h	h	h	c	h	c	c	a	a	h	h	a	h	h	a	h	a	h	h
chr2	AC2B0580	Unigene19153	188	A	G	O	31	14	51	a	h	c	h	h	h	a	h	c	a	a	c	h	h	a	a	a	h	h	h	a	h	h	h	c	h	c	c	a	a	h	h	a	h	h	a	h	a	h	h
chr2	AC2B0580	Unigene21035	745	G	T	R	30	14	52	a	h	c	h	h	h	a	h	c	a	h	c	h	h	a	a	a	h	h	h	a	h	h	h	c	h	c	c	a	a	h	h	a	h	h	a	h	a	h	h
chr2	AC2B0580	Unigene22390	954	T	C	R	29	15	52	a	h	c	h	h	h	a	h	c	a	h	c	h	h	a	a	a	h	h	h	a	h	h	h	c	h	c	c	a	a	h	h	a	h	h	a	h	a	h	h
chr2	AC2B0580	Unigene22392	76	A	C	R	30	14	52	a	h	c	h	h	h	a	h	c	a	h	c	h	h	a	a	a	h	h	h	a	h	h	h	c	h	c	c	a	a	h	h	a	h	h	a	h	a	h	h
chr2	AC2B0580	Unigene27306	1057	C	T	R	26	17	53	a	h	c	h	h	h	a	h	c	a	h	c	h	h	a	a	a	h	h	h	a	h	h	h	c	h	c	c	a	a	h	h	a	h	h	A	h	a	h	h
chr2	AC2B0580	Unigene27662	609	A	G	R	30	15	51	a	h	c	h	h	c	a	h	c	a	h	c	h	h	a	a	a	h	h	h	a	h	h	h	c	h	c	c	a	a	h	h	a	h	h	a	h	a	h	h
chr2	AC2B0580	Unigene9267	508	T	C	R	31	14	51	a	h	c	a	h	h	a	h	c	a	h	c	h	h	a	a	a	h	h	h	a	h	h	h	c	h	c	c	a	a	h	h	a	h	h	a	h	a	h	h
chr2	AC2B0580	CL2440.Contig2	1221	A	G	O	30	15	51	a	h	c	h	h	h	a	h	c	a	h	c	h	h	a	a	a	h	h	h	a	h	h	h	c	h	c	c	a	a	h	h	a	h	h	a	h	a	h	h
chr2	AC2B0580	CL2752.Contig1	342	T	C	O	33	15	48	a	h	c	h	h	h	a	h	c	a	h	c	h	a	a	a	a	h	h	h	a	h	h	c	c	a	c	c	a	a	h	h	a	h	h	a	h	a	h	h
chr2	AC2B0580	Unigene10683	43	G	T	S	30	15	51	a	h	c	h	h	h	a	h	c	a	h	c	h	h	a	a	a	h	h	h	a	h	h	h	c	h	c	c	a	a	h	h	a	h	h	a	h	a	h	h
chr2	AC2B0580	Unigene12197	397	C	T	R	30	16	50	a	h	c	h	h	h	a	h	c	a	h	c	h	h	a	a	a	h	h	h	a	h	h	h	c	h	c	c	a	a	h	h	a	h	h	a	h	a	h	h
chr2	AC2B0580	Unigene14970	45	T	C	R	31	16	49	a	h	c	h	h	h	a	h	c	a	h	c	h	h	a	a	a	h	h	h	a	h	h	h	c	h	c	c	a	a	h	h	a	h	h	a	h	a	h	h
chr2	AC2B0580	Unigene24453	1775	C	T	R	30	15	51	a	h	c	h	h	h	a	h	c	a	h	c	h	h	a	a	a	h	h	h	a	h	h	h	c	h	c	c	a	a	h	h	a	h	h	a	h	a	h	h
chr2	AC2B0580	Unigene24817	627	A	T	R	30	15	51	a	h	c	h	h	h	a	h	c	a	h	c	h	h	a	a	a	h	h	h	a	h	h	h	c	h	c	c	a	a	h	h	a	h	h	a	h	a	h	h
chr2	AC2B0580	Unigene25617	937	G	A	O	30	15	51	a	h	c	h	h	h	a	h	c	a	h	c	h	h	a	a	a	h	h	h	a	h	h	h	c	h	c	c	a	a	h	h	a	h	h	a	h	a	h	h
chr2	AC2B0580	Unigene28706	76	C	T	S	30	15	51	a	h	c	h	h	h	a	h	c	a	h	c	h	h	a	a	a	h	h	h	a	h	h	h	c	h	c	c	a	a	h	h	a	h	h	a	h	a	h	h
chr2	AC2B0580	Unigene35062	221	G	T	R	30	15	51	a	h	c	h	h	a	h	h	c	a	h	c	h	h	a	a	a	h	h	h	a	h	h	h	c	h	c	c	a	a	h	h	a	h	h	a	h	a	h	h
chr2	AC2B0580	Unigene3645	58	C	T	O	30	17	49	a	h	c	h	h	h	a	h	c	a	h	c	c	c	a	a	a	h	h	h	a	h	h	h	c	h	c	c	a	a	h	h	a	h	h	a	h	a	h	h
chr2	AC2B0580	CL700.Contig1	1288	T	C	R	31	15	50	a	h	c	h	h	h	a	h	c	a	h	c	h	h	a	a	a	h	h	h	a	h	h	h	c	h	c	c	a	a	h	h	a	h	h	a	h	a	h	h
chr2	AC2B0580	CL7066.Contig5	312	G	T	O	29	16	51	a	h	c	h	h	h	a	h	c	a	h	c	h	h	a	a	a	h	h	h	a	h	h	h	c	h	c	c	a	a	h	h	a	h	h	a	h	a	h	h
chr2	AC2B0580	Unigene21958	264	G	A	R	30	22	44	a	h	c	h	h	h	a	h	c	a	h	c	h	h	a	a	a	h	h	h	a	h	h	h	c	h	c	c	a	a	h	h	a	h	h	a	h	a	h	h
chr2	AC2B0580	Unigene22616	70	C	T	O	30	15	51	a	h	c	h	h	h	a	h	c	a	h	c	h	h	a	a	a	h	h	h	a	h	h	h	c	h	c	c	a	a	h	h	a	h	h	a	h	a	h	h
chr2	AC2B0580	Unigene22775	61	C	T	S	30	15	51	a	h	c	h	h	h	a	h	c	a	h	c	h	h	a	a	a	h	h	h	a	h	h	h	c	h	c	c	a	a	h	h	a	h	h	a	h	a	h	h
chr2	AC2B0580	Unigene24819	247	A	G	R	30	15	51	a	h	c	h	h	h	a	h	c	a	h	c	h	h	a	a	a	h	h	h	a	h	h	h	c	h	c	c	a	a	h	h	a	h	h	a	h	a	h	h
chr2	AC2B0580	Unigene5957	136	G	A	O	31	16	49	a	h	c	h	h	h	a	h	c	a	h	c	h	h	a	a	a	h	h	h	a	h	h	h	c	h	c	c	a	a	h	h	a	c	h	a	h	a	h	h
chr2	AC2B0580	Unigene8493	1139	T	C	R	30	15	51	a	h	c	h	h	h	a	h	c	a	h	c	h	h	a	a	a	h	h	h	a	h	h	h	c	h	c	c	a	a	h	h	a	h	h	a	h	a	h	h
chr2	AC2B0580	Unigene9428	243	T	A	O	30	15	51	a	h	c	h	h	h	a	h	c	a	h	c	h	h	a	a	a	h	h	h	a	h	h	h	c	h	c	c	a	a	h	h	a	h	h	a	h	a	h	h
chr2	AC2B0590	CL4468.Contig1	1039	G	A	R	29	15	52	a	h	c	h	h	h	a	h	c	a	h	c	h	h	h	a	a	h	h	h	a	h	h	h	c	h	c	c	a	a	h	h	a	h	h	a	h	a	h	h
chr2	AC2B0590	Unigene13856	1008	C	T	O	30	15	51	a	h	c	h	h	h	a	a	c	a	h	c	h	h	h	a	a	h	h	h	a	h	h	h	c	h	c	c	a	a	h	h	a	h	h	a	h	a	h	h
chr2	AC2B0590	Unigene25152	569	C	T	R	29	15	52	a	h	c	h	h	h	a	h	c	a	h	c	h	h	h	a	a	h	h	h	a	h	h	h	c	h	c	c	a	a	h	h	a	h	h	a	h	a	h	h
chr2	AC2B0590	CL3040.Contig1	310	C	T	R	29	14	53	a	h	c	h	h	h	a	h	c	a	h	c	h	h	h	a	a	h	h	h	a	h	h	h	c	h	c	c	a	a	h	h	a	h	h	a	h	a	h	h
chr2	AC2B0590	Unigene21871	256	T	C	O	27	16	53	a	h	c	h	h	c	a	h	c	h	h	c	h	h	h	h	a	h	h	h	a	h	h	h	c	h	c	c	a	a	h	h	a	h	h	a	h	a	h	h
chr2	AC2B0590	CL1604.Contig1	439	C	T	R	28	14	54	a	h	c	h	h	h	a	h	c	a	h	c	h	h	h	a	a	h	h	h	a	h	h	h	c	h	c	c	a	a	h	h	a	h	h	a	h	a	h	h
chr2	AC2B0590	CL2979.Contig1	181	A	G	O	28	14	54	a	h	c	h	h	h	a	h	c	a	h	c	h	h	h	a	a	h	h	h	a	h	h	h	c	h	c	c	a	a	h	h	a	h	h	a	h	a	h	h
chr2	AC2B0590	Unigene10079	718	C	T	O	27	14	55	a	h	c	h	h	h	a	a	c	a	h	c	h	h	h	a	a	h	h	h	a	h	h	h	c	h	c	c	a	a	h	h	a	h	h	a	h	a	h	h
chr2	AC2B0590	Unigene10080	339	T	G	R	28	14	54	a	h	c	h	h	h	a	h	c	a	h	c	h	h	h	a	a	h	h	h	a	h	h	h	c	h	c	c	a	a	h	h	a	h	h	a	h	a	h	h
chr2	AC2B0590	Unigene10961	966	A	G	O	28	15	53	a	c	c	h	h	h	a	h	c	a	h	c	h	h	h	a	a	h	h	h	a	h	h	h	c	h	h	c	a	a	h	h	a	h	h	a	h	a	h	h
chr2	AC2B0590	Unigene12096	1195	A	C	R	29	14	53	a	h	c	h	h	h	a	h	c	a	h	c	h	h	h	a	a	h	h	h	a	h	h	h	c	h	c	c	a	a	h	h	a	h	h	a	h	a	h	h
chr2	AC2B0590	Unigene12358	61	C	T	S	28	14	54	a	h	c	h	h	h	a	h	c	a	h	c	h	h	h	a	a	h	h	h	a	h	h	h	c	h	c	c	a	a	h	h	a	h	h	a	h	a	h	h
chr2	AC2B0590	Unigene12659	330	A	T	S	28	14	54	a	h	c	h	h	h	a	h	c	a	h	c	h	h	h	a	a	h	h	h	a	h	h	h	c	h	c	c	a	a	h	h	a	h	h	a	h	a	h	h
chr2	AC2B0590	Unigene13129	124	G	A	R	27	14	55	a	h	c	h	h	h	a	h	c	a	h	c	h	h	h	a	a	h	h	h	a	h	h	h	c	h	c	c	a	a	h	h	a	h	h	a	h	a	h	h
chr2	AC2B0590	Unigene13130	67	C	T	S	28	14	54	a	h	c	h	h	h	a	h	c	a	h	c	h	h	h	a	a	h	h	h	a	h	h	h	c	h	c	c	a	a	h	h	a	h	h	a	h	a	h	h
chr2	AC2B0590	Unigene15309	222	C	T	R	28	15	53	a	h	c	h	h	h	a	h	c	a	h	c	h	h	h	a	a	h	h	h	a	h	h	h	c	h	c	c	a	a	h	h	a	h	h	a	h	a	h	h
chr2	AC2B0590	Unigene25572	156	T	G	R	29	13	54	a	h	c	h	h	h	a	h	c	a	h	c	h	h	h	a	a	h	h	h	a	h	h	h	c	h	c	c	a	a	h	h	a	h	h	a	h	a	h	h
chr2	AC2B0590	Unigene25674	389	T	C	R	29	14	53	a	h	c	a	h	h	a	h	c	a	h	c	h	h	h	a	a	h	h	h	a	h	h	h	c	h	c	c	a	a	h	h	a	h	h	a	h	a	h	h
chr2	AC2B0590	Unigene27675	466	C	T	O	31	14	51	a	h	c	h	h	h	a	a	c	a	a	c	h	h	h	a	a	h	h	h	a	h	h	h	c	h	c	c	a	a	h	a	a	h	h	a	h	a	h	h
chr2	AC2B0590	Unigene27828	1274	A	T	R	28	13	55	a	h	c	h	h	h	a	h	c	a	h	c	h	h	h	a	a	h	h	h	a	h	h	h	c	h	c	c	a	a	h	h	a	h	h	a	h	a	h	h
chr2	AC2B0590	Unigene27887	965	G	A	S	28	14	54	a	h	c	h	h	h	a	h	c	a	h	c	h	h	h	a	a	h	h	h	a	h	h	h	c	h	c	c	a	a	h	h	a	h	h	a	h	a	h	h
chr2	AC2B0590	Unigene28041	705	T	C	R	28	14	54	a	h	c	h	h	h	a	h	c	a	h	c	h	h	h	a	a	h	h	h	a	h	h	h	c	h	c	c	a	a	h	h	a	h	h	a	h	a	h	h
chr2	AC2B0590	Unigene29270	493	C	T	O	34	17	45	a	a	c	h	h	h	a	h	c	a	a	c	h	h	h	a	a	h	h	h	a	h	h	h	c	h	c	c	a	a	h	h	a	c	h	a	h	a	h	h
chr2	AC2B0590	Unigene30014	183	G	C	R	28	14	54	a	h	c	h	h	h	a	h	c	a	h	c	h	h	h	a	a	h	h	h	a	h	h	h	c	h	c	c	a	a	h	h	a	h	h	a	h	a	h	h
chr2	AC2B0590	Unigene5190	201	G	A	R	31	15	50	a	h	h	h	h	h	a	h	c	a	h	c	a	a	h	a	a	h	c	h	a	h	h	h	c	h	c	c	a	a	h	h	a	h	h	a	h	a	h	h
chr2	AC2B0590	Unigene641	164	G	A	O	27	13	56	h	h	h	h	h	h	a	h	c	a	h	c	h	h	h	a	a	h	h	h	a	h	h	h	c	h	c	c	a	a	h	h	a	h	h	a	h	a	h	h
chr2	AC2B0590	Unigene671	1886	C	G	O	28	14	54	a	h	c	h	h	h	a	h	c	a	h	c	h	h	h	a	a	h	h	h	a	h	h	h	c	h	c	c	a	a	h	h	a	h	h	a	h	a	h	h
chr2	AC2B0590	Unigene7942	66	C	G	S	28	14	54	a	h	c	h	h	h	a	h	c	a	h	c	h	h	h	a	a	h	h	h	a	h	h	h	c	h	c	c	a	a	h	h	a	h	h	a	h	a	h	h
chr2	AC2B0590	Unigene8205	272	A	G	R	28	14	54	a	h	c	h	h	h	a	h	c	a	h	c	h	h	h	a	a	h	h	h	a	h	h	h	c	h	c	c	a	a	h	h	a	h	h	a	h	a	h	h
chr2	AC2B0590	Unigene9509	243	T	C	R	28	14	54	a	h	c	h	h	h	a	h	c	a	h	c	h	h	h	a	a	h	h	h	a	h	h	h	c	h	c	c	a	a	h	h	a	h	h	a	h	a	h	h
chr2	AC2B0590	Unigene17966	23	C	T	R	29	14	53	a	h	c	h	h	h	a	h	c	a	h	c	h	h	h	a	a	h	h	h	a	h	h	h	c	h	c	c	a	a	h	h	a	h	h	a	h	a	h	h
chr2	AC2B0590	Unigene19683	244	T	C	O	31	14	51	a	h	c	h	h	h	a	h	c	a	h	c	h	a	h	a	a	h	h	h	a	h	h	h	c	h	c	c	a	a	h	h	a	h	h	a	h	a	h	h
chr2	AC2B0600	CL2440.Contig4	219	T	C	O	29	13	54	a	h	c	h	h	h	a	h	c	a	h	c	h	h	h	a	a	h	h	h	a	h	h	h	c	h	c	h	a	a	h	h	a	h	h	a	h	a	h	h
chr2	AC2B0600	CL4672.Contig1	275	T	G	R	29	13	54	a	h	c	h	h	h	a	h	c	a	h	c	h	h	h	a	a	h	h	h	a	h	h	h	c	h	c	h	a	a	h	h	a	h	h	a	h	a	h	h
chr2	AC2B0600	CL4738.Contig2	573	A	T	O	29	14	53	a	h	c	h	h	h	a	h	c	a	h	c	h	h	h	a	a	h	h	h	a	h	h	h	c	h	c	h	a	a	h	h	a	h	h	a	h	a	h	h
chr2	AC2B0600	CL5688.Contig2	62	C	T	O	30	13	53	a	h	c	h	h	h	a	h	c	a	h	c	h	h	h	a	a	a	h	h	a	h	h	h	c	h	c	h	a	a	h	h	a	h	h	a	h	a	h	h
chr2	AC2B0600	CL5932.Contig2	209	C	T	R	29	13	54	a	h	c	h	h	h	a	h	c	a	h	c	h	h	h	a	a	h	h	h	a	h	h	h	c	h	c	h	a	a	h	h	a	h	h	a	h	a	h	h
chr2	AC2B0600	Unigene12069	325	T	C	R	29	13	54	a	h	c	h	h	h	a	h	c	a	h	c	h	h	h	a	a	h	h	h	a	h	h	h	c	h	c	h	a	a	h	h	a	h	h	a	h	a	h	h
chr2	AC2B0600	Unigene12070	599	T	C	O	29	13	54	a	h	c	h	h	h	a	h	c	a	h	c	h	h	h	a	a	h	h	h	a	h	h	h	c	h	c	h	a	a	h	h	a	h	h	a	h	a	h	h
chr2	AC2B0600	Unigene12523	1363	T	A	R	29	13	54	a	h	c	h	h	h	a	h	c	a	h	c	h	h	h	a	a	h	h	h	a	h	h	h	c	h	c	h	a	a	h	h	a	h	h	a	h	a	h	h
chr2	AC2B0600	Unigene12667	1003	T	C	O	29	13	54	a	h	c	h	h	h	a	h	c	a	h	c	h	h	h	a	a	h	h	h	a	h	h	h	c	h	c	h	a	a	h	h	a	h	h	a	h	a	h	h
chr2	AC2B0600	Unigene13526	1419	G	A	O	29	13	54	a	h	c	h	h	h	a	h	c	a	h	c	h	h	h	a	a	h	h	h	a	h	h	h	c	h	c	h	a	a	h	h	a	h	h	a	h	a	h	h
chr2	AC2B0600	Unigene26532	724	A	G	R	30	4	62	h	h	h	h	h	h	a	h	c	a	h	c	h	h	h	a	a	h	h	h	a	h	h	h	c	h	h	h	a	a	h	h	a	h	h	a	h	a	h	h
chr2	AC2B0600	Unigene7554	708	A	G	R	29	13	54	a	h	c	h	h	h	a	h	c	a	h	c	h	h	h	a	a	h	h	h	a	h	h	h	c	h	c	h	a	a	h	h	a	h	h	a	h	a	h	h
chr2	AC2B0600	Unigene7962	1890	T	C	R	29	13	54	a	h	c	h	h	h	a	h	c	a	h	c	h	h	h	a	a	h	h	h	a	h	h	h	c	h	c	h	a	a	h	h	a	h	h	a	h	a	h	h
chr2	AC2B0600	CL1238.Contig1	622	T	A	R	27	13	56	h	h	c	h	h	h	a	h	c	a	h	c	h	h	h	a	a	h	h	h	a	h	h	h	c	h	c	h	a	a	h	h	a	h	h	a	h	a	h	h
chr2	AC2B0600	Unigene35653	221	A	G	R	29	15	52	a	h	c	h	h	h	a	h	c	a	h	c	h	h	h	a	a	h	h	h	a	h	h	h	c	h	c	h	a	a	h	h	a	h	h	a	h	a	h	h
chr2	AC2B0600	Unigene40158	148	A	G	O	29	17	50	a	h	c	h	h	h	a	c	c	a	h	c	h	h	h	a	a	h	h	h	a	h	h	h	c	h	c	h	a	a	h	h	a	h	h	a	h	a	h	h
chr2	AC2B0600	CL2325.Contig1	109	T	C	S	29	15	52	a	h	c	h	h	c	a	h	c	a	h	c	h	h	h	a	a	h	h	h	a	h	h	h	c	h	c	h	a	a	h	h	a	h	h	a	h	a	h	h
chr2	AC2B0600	CL5575.Contig1	286	T	C	R	29	15	52	a	h	c	h	h	c	a	h	c	a	h	c	h	h	h	a	a	h	h	h	a	h	h	h	c	h	c	h	a	a	h	h	a	h	h	a	h	a	h	h
chr2	AC2B0600	Unigene11104	1079	T	A	O	29	15	52	a	h	c	h	h	c	a	h	c	a	h	c	h	h	h	a	a	h	h	h	a	h	h	h	c	h	c	h	a	a	h	h	a	h	h	a	h	a	h	h
chr2	AC2B0600	Unigene20598	73	A	G	R	29	15	52	a	h	c	h	h	c	a	h	c	a	h	c	h	h	h	a	a	h	h	h	a	h	h	h	c	h	c	h	a	a	h	h	a	h	h	a	h	a	h	h
chr2	AC2B0600	Unigene20937	3360	G	A	R	29	15	52	a	h	c	h	h	c	a	h	c	a	h	c	h	h	h	a	a	h	h	h	a	h	h	h	c	h	c	h	a	a	h	h	a	h	h	a	h	a	h	h
chr2	AC2B0600	Unigene22082	2060	A	G	R	29	15	52	a	h	c	h	h	c	a	h	c	a	h	c	h	h	h	a	a	h	h	h	a	h	h	h	c	h	c	h	a	a	h	h	a	h	h	a	h	a	h	h
chr2	AC2B0600	Unigene23418	244	T	C	S	29	15	52	a	h	c	h	h	c	a	h	c	a	h	c	h	h	h	a	a	h	h	h	a	h	h	h	c	h	c	h	a	a	h	h	a	h	h	a	h	a	h	h
chr2	AC2B0600	Unigene24003	740	C	G	O	29	15	52	a	h	c	h	h	c	a	h	c	a	h	c	h	h	h	a	a	h	h	h	a	h	h	h	c	h	c	h	a	a	h	h	a	h	h	a	h	a	h	h
chr2	AC2B0600	Unigene27267	668	T	C	S	29	15	52	a	h	c	h	h	c	a	h	c	a	h	c	h	h	h	a	a	h	h	h	a	h	h	h	c	h	c	h	a	a	h	h	a	h	h	a	h	a	h	h
chr2	AC2B0600	Unigene27510	1236	A	G	O	29	15	52	a	h	c	h	h	c	a	h	c	a	h	c	h	h	h	a	a	h	h	h	a	h	h	h	c	h	c	h	a	a	h	h	a	h	h	a	h	a	h	h
chr2	AC2B0600	Unigene27836	1239	A	G	R	29	15	52	a	h	c	h	h	c	a	h	c	a	h	c	h	h	h	a	a	h	h	h	a	h	h	h	c	h	c	h	a	a	h	h	a	h	h	a	h	a	h	h
chr2	AC2B0600	Unigene27968	136	G	A	O	29	15	52	a	h	c	h	h	c	a	h	c	a	h	c	h	h	h	a	a	h	h	h	a	h	h	h	c	h	c	h	a	a	h	h	a	h	h	a	h	a	h	h
chr2	AC2B0600	Unigene29647	209	G	C	R	29	15	52	a	h	c	h	h	c	a	h	c	a	h	c	h	h	h	a	a	h	h	h	a	h	h	h	c	h	c	h	a	a	h	h	a	h	h	a	h	a	h	h
chr2	AC2B0600	Unigene30714	161	C	T	R	30	14	52	a	h	c	h	h	c	a	h	c	a	h	c	h	h	h	a	a	h	h	h	a	h	h	h	c	h	c	h	a	a	h	h	a	h	h	a	h	a	h	h
chr2	AC2B0600	Unigene31853	84	G	A	R	30	16	50	a	h	c	h	h	c	a	h	c	a	h	c	h	h	h	a	a	h	h	h	a	h	h	h	c	h	c	h	a	a	h	h	a	h	h	a	h	a	h	h
chr2	AC2B0600	Unigene4676	221	C	A	O	29	15	52	a	h	c	h	h	c	a	h	c	a	h	c	h	h	h	a	a	h	h	h	a	h	h	h	c	h	c	h	a	a	h	h	a	h	h	a	h	a	h	h
chr2	AC2B0600	Unigene6382	918	T	A	O	32	16	48	a	h	c	a	h	c	a	h	c	a	h	c	h	h	a	a	a	h	c	h	a	h	h	h	c	h	c	h	a	a	h	h	a	h	h	a	h	a	h	h
chr2	AC2B0600	Unigene6934	345	G	A	O	30	18	48	a	h	c	h	h	c	a	h	c	a	h	c	h	h	h	a	a	h	h	h	a	h	h	h	c	h	c	h	a	a	h	c	a	h	h	a	h	a	h	h
chr2	AC2B0600	Unigene8873	400	C	A	R	29	15	52	a	h	c	h	h	c	a	h	c	a	h	c	h	h	h	a	a	h	h	h	a	h	h	h	c	h	c	h	a	a	h	h	a	h	h	a	h	a	h	h
chr2	AC2B0600	CL3561.Contig1	871	A	G	O	29	17	50	a	h	c	h	h	c	a	h	c	a	h	c	h	h	h	a	a	h	h	h	a	h	h	h	c	h	c	h	a	a	h	h	a	h	h	a	h	a	h	h
chr2	AC2B0600	CL6446.Contig1	1118	C	T	O	29	16	51	a	h	c	h	h	c	a	h	c	a	h	c	h	h	h	a	a	h	h	h	a	h	h	h	c	h	c	h	a	a	h	h	a	h	h	a	h	a	h	h
chr2	AC2B0600	Unigene21838	1054	G	A	R	28	16	52	h	h	c	h	h	c	a	h	c	a	h	c	h	h	h	a	a	h	h	h	a	h	h	h	c	h	c	h	a	a	h	h	a	h	h	a	h	a	h	h
chr2	AC2B0600	Unigene26508	806	A	G	O	28	16	52	h	h	c	h	h	c	a	h	c	a	h	c	h	h	h	a	a	h	h	h	a	h	h	h	c	h	c	h	a	a	h	h	a	h	h	a	h	a	h	h
chr2	AC2B0610	Unigene31992	55	C	T	R	41	16	39	a	a	c	h	h	c	a	h	h	a	c	c	h	h	h	a	a	h	h	a	a	h	h	h	c	h	c	a	a	a	h	h	a	h	h	a	h	a	a	a
chr2	AC2B0610	CL3763.Contig1	525	C	T	R	27	16	53	h	h	c	h	h	c	a	h	c	a	h	c	h	h	h	a	a	h	h	h	a	h	h	h	c	h	c	h	a	a	h	h	a	h	h	a	h	a	h	h
chr2	AC2B0610	CL4422.Contig1	262	T	C	S	27	16	53	h	h	c	h	h	c	a	h	c	a	h	c	h	h	h	a	a	h	h	h	a	h	h	h	c	h	c	h	a	a	h	h	a	h	h	a	h	a	h	h
chr2	AC2B0610	CL6061.Contig1	130	A	C	O	29	16	51	h	a	c	h	h	c	a	h	c	a	h	c	h	h	h	a	a	h	h	h	a	h	h	h	c	h	c	h	a	a	h	h	a	h	h	a	h	a	h	h
chr2	AC2B0610	Unigene12136	86	G	A	R	8	16	72	h	h	c	h	h	c	h	h	c	h	h	c	h	h	h	a	a	h	h	h	a	h	h	h	c	h	c	h	h	h	h	h	h	h	h	h	h	h	h	h
chr2	AC2B0610	Unigene14006	366	T	C	R	27	16	53	h	h	c	h	h	c	a	h	c	a	h	c	h	h	h	a	a	h	h	h	a	h	h	h	c	h	c	h	a	a	h	h	a	h	h	a	h	a	h	h
chr2	AC2B0610	Unigene22856	495	T	C	O	27	17	52	h	h	c	h	h	c	a	h	c	a	h	c	h	h	h	a	a	h	h	h	a	h	h	h	c	h	c	c	a	a	h	h	a	h	h	a	h	a	h	h
chr2	AC2B0610	Unigene27494	183	G	A	R	27	16	53	h	h	c	h	h	c	a	h	c	a	h	c	h	h	h	a	a	h	h	h	a	h	h	h	c	h	c	h	a	a	h	h	a	h	h	a	h	a	h	h
chr2	AC2B0610	Unigene28729	963	G	C	O	26	16	54	h	h	c	h	h	c	a	h	c	a	h	c	h	h	h	a	a	h	h	h	a	h	h	h	c	h	c	h	a	a	h	h	a	h	h	a	h	a	h	h
chr2	AC2B0610	Unigene30018	40	A	G	R	27	16	53	h	h	c	h	h	c	a	h	c	a	h	c	h	h	h	a	a	h	h	h	a	h	h	h	c	h	c	h	a	a	h	h	a	h	h	a	h	a	h	h
chr2	AC2B0610	Unigene32987	157	T	C	O	27	16	53	h	h	c	h	h	c	a	h	c	a	h	c	h	h	h	a	a	h	h	h	a	h	h	h	c	h	c	h	a	a	h	h	a	h	h	a	h	a	h	h
chr2	AC2B0610	Unigene38720	119	G	A	R	27	16	53	h	h	c	h	h	c	a	h	c	a	h	c	h	h	h	a	a	h	h	h	a	h	h	h	c	h	c	h	a	a	h	h	a	h	h	a	h	a	h	h
chr2	AC2B0610	Unigene8514	1262	T	C	R	27	16	53	h	h	c	h	h	c	a	h	c	a	h	c	h	h	h	a	a	h	h	h	a	h	h	h	c	h	c	h	a	a	h	h	a	h	h	a	h	a	h	h
chr2	AC2B0620	CL6950.Contig1	1568	T	C	R	28	16	52	h	h	c	h	h	c	a	h	c	a	h	c	h	h	h	a	a	h	h	h	a	h	h	h	c	h	c	h	a	a	h	h	a	h	h	a	h	a	h	h
chr2	AC2B0620	Unigene12087	22	A	G	S	28	16	52	h	h	c	h	h	c	a	h	c	a	h	c	h	h	h	a	a	h	h	h	a	h	h	h	c	h	c	h	a	a	h	h	a	h	h	a	h	a	h	h
chr2	AC2B0620	Unigene14407	34	G	A	O	28	16	52	h	h	c	h	h	c	a	h	c	a	h	c	h	h	h	a	a	h	h	h	a	h	h	h	c	h	c	h	a	a	h	h	a	h	h	a	h	a	h	h
chr2	AC2B0620	Unigene20050	1179	T	G	R	28	16	52	h	h	c	h	h	c	a	h	c	a	h	c	h	h	h	a	a	h	h	h	a	h	h	h	c	h	c	h	a	a	h	h	a	h	h	a	h	a	h	h
chr2	AC2B0620	Unigene23602	613	C	T	R	29	16	51	h	h	c	h	h	c	a	h	c	a	h	c	h	h	h	a	a	h	h	h	a	h	h	h	c	h	c	h	a	a	h	h	a	h	h	a	h	a	h	h
chr2	AC2B0620	Unigene24177	227	C	T	O	29	16	51	h	h	c	h	h	c	a	h	c	a	h	c	h	h	h	a	a	h	h	h	a	h	h	h	c	h	c	h	a	a	h	h	a	h	h	a	h	a	h	h
chr2	AC2B0620	Unigene28428	341	C	T	R	28	16	52	h	h	c	h	h	c	a	h	c	a	h	c	h	h	h	a	a	h	h	h	a	h	h	h	c	h	c	h	a	a	h	h	a	h	h	a	h	a	h	h
chr2	AC2B0620	Unigene4049	372	C	T	R	28	16	52	h	h	c	h	h	c	a	h	c	a	h	c	h	h	h	a	a	h	h	h	a	h	h	h	c	h	c	h	a	a	h	h	a	h	h	a	h	a	h	h
chr2	AC2B0630	CL3964.Contig1	589	A	G	R	30	17	49	h	h	c	h	h	c	a	h	c	a	h	c	h	h	h	a	a	h	h	h	a	h	h	h	c	h	c	h	a	a	h	h	a	h	h	a	h	a	h	h
chr2	AC2B0630	CL5398.Contig1	337	G	A	R	33	22	41	h	h	c	h	h	c	a	h	c	a	h	c	h	a	c	a	a	a	h	c	a	h	h	a	c	h	c	h	a	a	h	h	a	h	h	a	h	a	h	h
chr2	AC2B0630	CL6933.Contig1	518	C	T	R	30	17	49	h	h	c	h	h	c	a	h	c	a	h	c	h	h	h	a	a	h	h	h	a	h	h	h	c	h	c	h	a	a	h	h	a	h	h	a	h	a	h	h
chr2	AC2B0630	Unigene12681	251	A	G	R	30	17	49	h	h	c	h	h	c	a	h	c	a	h	c	h	h	h	a	a	h	h	h	a	h	h	h	c	h	c	h	a	a	h	h	a	h	h	a	h	a	h	h
chr2	AC2B0630	Unigene13629	1005	T	C	O	31	17	48	h	h	c	h	h	c	a	h	c	a	h	c	h	h	h	a	a	h	h	h	a	h	h	h	c	h	c	h	a	a	h	h	a	h	h	a	h	a	h	h
chr2	AC2B0630	Unigene17631	691	C	T	R	31	15	50	h	h	c	h	h	h	a	h	c	a	h	c	h	h	h	a	a	h	h	h	a	h	h	h	c	h	c	h	a	a	h	h	a	h	h	a	h	a	h	h
chr2	AC2B0630	Unigene17632	290	G	A	R	37	17	42	h	a	c	h	a	c	a	h	c	a	h	c	h	h	h	a	a	h	h	h	a	h	h	h	c	h	c	h	a	a	h	h	a	h	h	a	h	a	h	h
chr2	AC2B0630	Unigene28080	1287	T	C	R	30	17	49	h	h	c	h	h	c	a	h	c	a	h	c	h	h	h	a	a	h	h	h	a	h	h	h	c	h	c	h	a	a	h	h	a	h	h	a	h	a	h	h
chr2	AC2B0630	Unigene30063	65	A	T	S	30	17	49	h	h	c	h	h	c	a	h	c	a	h	c	h	h	h	a	a	h	h	h	a	h	h	h	c	h	c	h	a	a	h	h	a	h	h	a	h	a	h	h
chr2	AC2B0630	Unigene32142	478	C	T	O	34	17	45	h	h	c	h	h	c	a	h	c	a	h	c	h	h	h	a	a	h	h	h	a	h	h	h	c	h	c	h	a	a	h	h	a	h	h	a	a	a	h	h
chr2	AC2B0630	Unigene32618	95	T	C	R	29	17	50	h	h	c	h	h	c	a	h	c	a	h	c	h	h	h	a	a	h	h	h	a	h	h	h	c	h	c	h	a	a	h	h	a	h	h	a	h	a	h	h
chr2	AC2B0630	Unigene38966	131	C	G	R	30	17	49	h	h	c	h	h	c	a	h	c	a	h	c	h	h	h	a	a	h	h	h	a	h	h	h	c	h	c	h	a	a	h	h	a	h	h	a	h	a	h	h
chr2	AC2B0630	Unigene3907	466	A	G	O	31	19	46	h	h	c	h	h	c	a	h	c	a	h	c	h	h	h	a	a	h	a	h	a	c	c	h	c	h	c	h	a	a	h	h	a	h	h	a	h	a	h	h
chr2	AC2B0630	Unigene5961	72	A	T	R	30	17	49	h	h	c	h	h	c	a	h	c	a	h	c	h	h	h	a	a	h	h	h	a	h	h	h	c	h	c	h	a	a	h	h	a	h	h	a	h	a	h	h
chr2	AC2B0640	CL2391.Contig1	96	T	A	O	9	14	73	h	h	c	a	h	a	a	h	c	h	h	c	h	a	a	a	h	h	h	h	a	h	h	h	c	h	c	c	h	h	h	h	h	h	h	h	h	h	h	h
chr2	AC2B0640	CL2729.Contig1	211	A	G	R	29	18	49	h	h	c	h	h	c	a	h	c	a	c	c	h	h	h	a	a	h	h	h	a	h	h	h	c	h	c	h	a	a	h	h	a	h	h	a	h	a	h	h
chr2	AC2B0640	CL28.Contig2	450	C	A	R	30	17	49	h	h	c	h	h	c	a	h	c	a	c	c	h	h	h	a	a	h	h	h	a	h	h	h	c	h	c	h	a	a	h	h	a	h	h	a	h	a	h	h
chr2	AC2B0640	CL2858.Contig2	221	A	G	O	30	17	49	h	h	c	h	h	c	a	h	c	a	c	c	h	h	h	a	a	h	h	h	a	h	h	h	c	h	c	h	a	a	h	h	a	h	h	a	h	a	h	h
chr2	AC2B0640	CL2991.Contig2	661	T	A	O	30	17	49	h	h	c	h	h	c	a	h	c	a	c	c	h	h	h	a	a	h	h	h	a	h	h	h	c	h	c	h	a	a	h	h	a	h	h	a	h	a	h	h
chr2	AC2B0640	CL3032.Contig2	739	A	G	R	30	17	49	h	h	c	h	h	c	a	h	c	a	c	c	h	h	h	a	a	h	h	h	a	h	h	h	c	h	c	h	a	a	h	h	a	h	h	a	h	a	h	h
chr2	AC2B0640	CL396.Contig1	525	C	T	O	30	17	49	h	h	c	h	h	c	a	h	c	a	c	c	h	h	h	a	a	h	h	h	a	h	h	h	c	h	c	h	a	a	h	h	a	h	h	a	h	a	h	h
chr2	AC2B0640	CL426.Contig1	2068	G	A	R	30	17	49	h	h	c	h	h	c	a	h	c	a	c	c	h	h	h	a	a	h	h	h	a	h	h	h	c	h	c	h	a	a	h	h	a	h	h	a	h	a	h	h
chr2	AC2B0640	CL5092.Contig1	1569	A	T	O	30	17	49	h	h	c	h	h	c	a	h	c	a	c	c	h	h	h	a	a	h	h	h	a	h	h	h	c	h	c	h	a	a	h	h	a	h	h	a	h	a	h	h
chr2	AC2B0640	CL5154.Contig1	348	T	A	R	30	17	49	h	h	c	h	h	c	a	h	c	a	c	c	h	h	h	a	a	h	h	h	a	h	h	h	c	h	c	h	a	a	h	h	a	h	h	a	h	a	h	h
chr2	AC2B0640	CL5815.Contig1	155	C	T	R	30	17	49	h	h	c	h	h	c	a	h	c	a	c	c	h	h	h	a	a	h	h	h	a	h	h	h	c	h	c	h	a	a	h	h	a	h	h	a	h	a	h	h
chr2	AC2B0640	CL602.Contig1	110	G	C	O	31	19	46	h	h	c	h	h	c	a	h	c	a	c	c	h	h	h	a	a	h	h	h	a	h	h	h	c	h	c	h	a	a	h	h	a	h	h	a	h	a	h	h
chr2	AC2B0640	CL971.Contig1	964	T	C	R	30	17	49	h	h	c	h	h	c	a	h	c	a	c	c	h	h	h	a	a	h	h	h	a	h	h	h	c	h	c	h	a	a	h	h	a	h	h	a	h	a	h	h
chr2	AC2B0640	Unigene10230	329	T	G	R	30	17	49	h	h	c	h	h	c	a	h	c	a	c	c	h	h	h	a	a	h	h	h	a	h	h	h	c	h	c	h	a	a	h	h	a	h	h	a	h	a	h	h
chr2	AC2B0640	Unigene12787	250	T	C	R	29	17	50	h	h	c	h	h	c	a	h	c	a	c	c	h	h	h	a	a	h	h	h	a	h	h	h	c	h	c	h	a	a	h	h	a	h	h	a	h	a	h	h
chr2	AC2B0640	Unigene12788	705	G	A	R	30	17	49	h	h	c	h	h	c	a	h	c	a	c	c	h	h	h	a	a	h	h	h	a	h	h	h	c	h	c	h	a	a	h	h	a	h	h	a	h	a	h	h
chr2	AC2B0640	Unigene16337	535	A	G	O	31	19	46	h	h	c	c	h	c	a	h	c	a	c	c	h	h	h	a	a	h	h	h	a	c	h	h	c	h	c	a	a	a	h	h	a	h	h	a	h	a	h	h
chr2	AC2B0640	Unigene19303	322	A	T	O	30	17	49	h	h	c	h	h	c	a	h	c	a	c	c	h	h	h	a	a	h	h	h	a	h	h	h	c	h	c	h	a	a	h	h	a	h	h	a	h	a	h	h
chr2	AC2B0640	Unigene23435	304	T	G	R	29	17	50	h	h	c	h	h	c	a	h	c	a	c	c	h	h	h	a	a	h	h	h	a	h	h	h	c	h	c	h	a	a	h	h	a	h	h	a	h	a	h	h
chr2	AC2B0640	Unigene25252	239	A	T	O	30	17	49	h	h	c	h	h	c	a	h	c	a	c	c	h	h	h	a	a	h	h	h	a	h	h	h	c	h	c	h	a	a	h	h	a	h	h	a	h	a	h	h
chr2	AC2B0640	Unigene25553	1261	A	G	R	30	17	49	h	h	c	h	h	c	a	h	c	a	c	c	h	h	h	a	a	h	h	h	a	h	h	h	c	h	c	h	a	a	h	h	a	h	h	a	h	a	h	h
chr2	AC2B0640	Unigene27224	240	C	T	O	31	12	53	a	h	c	h	h	h	a	h	c	a	h	c	h	h	a	a	a	h	h	h	a	h	a	h	h	h	c	h	a	a	h	h	a	h	h	a	h	a	h	h
chr2	AC2B0640	Unigene27713	239	C	T	R	30	17	49	h	h	c	h	h	c	a	h	c	a	c	c	h	h	h	a	a	h	h	h	a	h	h	h	c	h	c	h	a	a	h	h	a	h	h	a	h	a	h	h
chr2	AC2B0640	Unigene27849	802	A	C	O	30	17	49	h	h	c	h	h	c	a	h	c	a	c	c	h	h	h	a	a	h	h	h	a	h	h	h	c	h	c	h	a	a	h	h	a	h	h	a	h	a	h	h
chr2	AC2B0640	Unigene28142	2972	G	A	S	30	17	49	h	h	c	h	h	c	a	h	c	a	c	c	h	h	h	a	a	h	h	h	a	h	h	h	c	h	c	h	a	a	h	h	a	h	h	a	h	a	h	h
chr2	AC2B0640	Unigene29747	303	T	A	R	30	17	49	h	h	c	h	h	c	a	h	c	a	c	c	h	h	h	a	a	h	h	h	a	h	h	h	c	h	c	h	a	a	h	h	a	h	h	a	h	a	h	h
chr2	AC2B0640	Unigene5055	84	C	A	O	30	17	49	h	h	c	h	h	c	a	h	c	a	c	c	h	h	h	a	a	h	h	h	a	h	h	h	c	h	c	h	a	a	h	h	a	h	h	a	h	a	h	h
chr2	AC2B0640	Unigene5056	88	T	C	O	30	16	50	h	h	c	h	h	c	a	h	c	a	c	c	h	h	h	a	a	h	h	h	a	h	h	h	c	h	c	h	a	a	h	h	a	h	h	a	h	a	h	h
chr2	AC2B0640	Unigene7614	305	A	G	R	30	17	49	h	h	c	h	h	c	a	h	c	a	c	c	h	h	h	a	a	h	h	h	a	h	h	h	c	h	c	h	a	a	h	h	a	h	h	a	h	a	h	h
chr2	AC2B0640	Unigene7615	233	T	C	R	30	17	49	h	h	c	h	h	c	a	h	c	a	c	c	h	h	h	a	a	h	h	h	a	h	h	h	c	h	c	h	a	a	h	h	a	h	h	a	h	a	h	h
chr2	AC2B0640	Unigene7642	677	A	G	R	30	17	49	h	h	c	h	h	c	a	h	c	a	c	c	h	h	h	a	a	h	h	h	a	h	h	h	c	h	c	h	a	a	h	h	a	h	h	a	h	a	h	h
chr2	AC2B0640	Unigene8835	243	T	C	R	30	17	49	h	h	c	h	h	c	a	h	c	a	c	c	h	h	h	a	a	h	h	h	a	h	h	h	c	h	c	h	a	a	h	h	a	h	h	a	h	a	h	h
chr2	AC2B0640	Unigene25609	1262	C	T	R	3	21	72	h	h	c	h	h	c	a	c	c	h	c	c	h	h	h	a	a	h	h	h	a	h	h	h	c	h	c	h	a	a	h	h	a	h	h	a	h	a	h	h
chr2	AC2B0640	Unigene5740	97	G	C	R	31	17	48	h	h	c	h	h	c	a	h	c	a	c	c	h	h	h	a	a	h	h	h	a	h	h	h	c	h	c	h	a	a	h	h	a	h	h	a	h	a	h	h
chr2	AC2B0640	Unigene10127	666	G	T	R	31	17	48	h	h	c	h	h	c	a	h	c	a	c	c	h	h	h	a	a	h	h	h	a	h	h	h	c	a	c	h	a	a	h	h	a	h	h	a	h	a	h	h
chr2	AC2B0640	CL4623.Contig1	1542	G	A	O	32	16	48	h	h	c	h	h	c	a	h	c	a	c	c	h	h	h	a	a	h	h	h	a	h	h	h	c	a	c	h	a	a	h	a	a	h	h	a	h	a	h	h
chr2	AC2B0640	Unigene21971	76	A	G	R	31	16	49	h	h	c	h	h	c	a	h	c	a	c	c	h	h	h	a	a	h	h	h	a	h	h	h	c	a	c	h	a	a	h	h	a	h	h	a	h	a	h	h
chr2	AC2B0640	Unigene24188	70	T	C	O	31	17	48	c	h	c	h	h	c	a	h	c	a	c	c	h	h	h	a	a	h	h	h	a	h	h	h	c	a	c	h	a	a	h	h	a	h	h	a	h	a	h	h
chr2	AC2B0640	Unigene28152	438	G	C	O	31	16	49	h	h	c	h	h	c	a	h	c	a	c	c	h	h	h	a	a	h	h	h	a	h	h	h	c	a	c	h	a	a	h	h	a	h	h	a	h	a	h	h
chr2	AC2B0640	Unigene3879	79	A	G	O	31	16	49	h	h	c	h	h	c	a	h	c	a	c	c	h	h	h	a	a	h	h	h	a	h	h	h	c	a	c	h	a	a	h	h	a	h	h	a	h	a	h	h
chr2	AC2B0640	Unigene21972	220	A	C	R	31	15	50	h	h	c	h	h	c	a	h	c	a	h	c	h	h	h	a	a	h	h	h	a	h	h	h	c	a	c	h	a	a	h	h	a	h	h	a	h	a	h	h
chr2	AC2B0640	Unigene21973	391	C	G	R	31	15	50	h	h	c	h	h	c	a	h	c	a	h	c	h	h	h	a	a	h	h	h	a	h	h	h	c	a	c	h	a	a	h	h	a	h	h	a	h	a	h	h
chr2	AC2B0650	Unigene13057	209	C	A	O	32	16	48	h	h	c	h	h	c	a	h	c	a	c	c	h	h	h	a	a	h	h	h	a	h	h	h	c	a	c	h	a	a	h	h	a	h	h	a	h	a	h	h
chr2	AC2B0650	Unigene27969	1076	T	C	O	33	16	47	h	h	c	h	h	c	a	h	c	a	c	c	h	h	h	a	a	a	h	h	a	h	h	h	c	a	c	h	a	a	h	h	a	h	h	a	h	a	h	h
chr2	AC2B0650	CL6899.Contig1	616	T	G	R	32	16	48	h	h	c	h	h	c	a	h	c	a	c	c	h	h	h	a	a	h	h	h	a	h	h	h	c	a	c	h	a	a	h	h	a	h	h	a	h	a	h	h
chr2	AC2B0650	CL94.Contig2	1365	A	G	O	32	16	48	h	h	c	h	h	c	a	h	c	a	c	c	h	h	h	a	a	h	h	h	a	h	h	h	c	a	c	h	a	a	h	h	a	h	h	a	h	a	h	h
chr2	AC2B0650	Unigene13381	441	A	T	R	32	16	48	h	h	c	h	h	c	a	h	c	a	c	c	h	h	h	a	a	h	h	h	a	h	h	h	c	a	c	h	a	a	h	h	a	h	h	a	h	a	h	h
chr2	AC2B0650	Unigene27801	583	T	A	O	32	16	48	h	h	c	h	h	c	a	h	c	a	c	c	h	h	h	a	a	h	h	h	a	h	h	h	c	a	c	h	a	a	h	h	a	h	h	a	h	a	h	h
chr2	AC2B0650	Unigene27948	194	T	C	R	32	16	48	h	h	c	h	h	c	a	h	c	a	c	c	h	h	h	a	a	h	h	h	a	h	h	h	c	a	c	h	a	a	h	h	a	h	h	a	h	a	h	h
chr2	AC2B0650	Unigene28719	107	T	C	O	30	16	50	h	h	c	h	h	c	a	h	c	a	c	c	h	h	h	a	h	h	h	h	a	h	h	h	c	a	c	h	h	a	h	h	a	h	h	a	h	a	h	h
chr2	AC2B0650	Unigene3257	492	A	G	O	32	17	47	h	h	c	h	h	c	a	h	c	a	c	c	h	h	h	a	a	h	h	h	a	h	h	h	c	a	c	h	a	a	h	h	a	h	h	a	h	a	h	h
chr2	AC2B0650	Unigene10506	812	A	G	R	37	16	43	h	h	c	h	h	c	a	h	c	a	c	c	a	h	h	a	a	h	h	h	a	h	h	h	c	a	c	h	a	a	h	h	a	h	h	a	h	a	h	h
chr2	AC2B0650	Unigene7784	186	T	C	R	31	16	49	h	h	c	h	h	c	a	h	c	a	c	c	h	h	h	a	a	h	h	h	a	h	h	h	c	a	c	h	a	a	h	h	a	h	h	a	h	a	h	h
chr2	AC2B0650	Unigene21665	1380	T	C	O	33	15	48	h	h	c	h	h	c	a	h	c	a	a	c	h	h	h	a	a	h	h	h	a	h	h	h	c	a	c	h	a	a	h	h	a	h	h	a	h	a	h	h
chr2	AC2B0650	Unigene22482	495	C	T	O	32	17	47	h	h	c	h	h	c	a	c	c	a	c	c	h	h	h	a	a	h	h	h	a	h	h	h	c	a	c	h	a	a	h	h	a	h	h	a	h	a	h	h
chr2	AC2B0650	Unigene22666	123	T	G	R	32	16	48	h	h	c	h	h	c	a	h	c	a	c	c	h	h	h	a	a	h	h	h	a	h	h	h	c	a	c	h	a	a	h	h	a	h	h	a	h	a	h	h
chr2	AC2B0650	Unigene28210	819	A	T	R	32	15	49	h	h	c	h	h	c	a	h	c	a	h	c	h	h	h	a	a	h	h	h	a	h	h	h	c	a	c	h	a	a	h	h	a	h	h	a	h	a	h	h
chr2	AC2B0650	Unigene15432	18	T	C	R	33	15	48	h	h	c	h	h	c	a	h	c	a	h	c	a	h	h	a	a	h	h	h	a	h	h	h	c	a	c	h	a	a	h	h	a	h	h	a	h	a	h	h
chr2	AC2B0650	Unigene21602	370	G	A	R	28	14	54	h	h	c	h	h	c	a	h	c	a	h	c	h	h	h	a	a	h	h	h	a	h	h	h	c	h	c	h	a	a	h	h	a	h	h	a	h	a	h	h
chr2	AC2B0650	Unigene27875	221	G	A	R	31	15	50	h	h	c	h	h	c	a	h	c	a	h	c	h	h	h	a	a	h	h	h	a	h	h	h	c	a	c	h	a	a	h	h	a	h	h	a	h	a	h	h
chr2	AC2B0650	Unigene32583	85	A	G	R	31	15	50	h	h	c	h	h	c	a	h	c	a	h	c	h	h	h	a	a	h	h	h	a	h	h	h	c	a	c	h	a	a	h	h	a	h	h	a	h	a	h	h
chr2	AC2B0650	CL5469.Contig2	141	T	C	O	30	15	51	h	h	c	h	h	c	a	h	c	a	h	c	h	h	h	a	a	h	h	h	a	h	h	h	c	a	c	h	a	a	h	h	a	h	h	a	h	a	h	h
chr2	AC2B0650	Unigene18135	295	T	C	R	30	15	51	h	h	c	h	h	c	a	h	c	a	h	c	h	h	h	a	a	h	h	h	a	h	h	h	c	a	c	h	a	a	h	h	a	h	h	a	h	a	h	h
chr2	AC2B0650	Unigene18940	123	T	C	R	30	15	51	h	h	c	h	h	c	a	h	c	a	h	c	h	h	h	a	a	h	h	h	a	h	h	h	c	a	c	h	a	a	h	h	a	h	h	a	h	a	h	h
chr2	AC2B0650	Unigene18134	153	C	T	O	31	16	49	h	h	c	h	h	c	a	h	c	a	h	c	h	h	h	a	a	h	h	h	a	h	h	h	c	a	c	h	a	a	h	a	a	h	h	a	h	a	h	h
chr2	AC2B0650	CL579.Contig2	296	G	A	R	31	15	50	h	h	c	h	h	c	a	h	c	a	h	c	h	h	h	a	a	h	h	h	a	h	h	h	c	a	c	h	a	a	h	h	a	h	h	a	h	a	h	h
chr2	AC2B0650	CL5188.Contig1	398	T	C	R	32	15	49	h	h	c	h	h	c	a	h	c	a	h	c	h	h	h	a	a	h	h	h	a	h	h	h	c	a	c	h	a	a	h	h	a	h	h	a	h	a	h	h
chr2	AC2B0650	Unigene22288	228	T	C	R	32	16	48	h	h	c	h	h	c	a	h	c	a	h	c	h	h	h	a	a	h	h	h	a	h	h	h	c	a	c	h	a	a	h	h	a	h	h	a	h	a	h	h
chr2	AC2B0650	Unigene27787	850	G	A	R	32	15	49	h	h	c	h	h	c	a	h	c	a	h	c	h	h	h	a	a	h	h	h	a	h	h	h	c	a	c	h	a	a	h	h	a	h	h	a	h	a	h	h
chr2	AC2B0650	CL655.Contig1	472	T	C	R	32	16	48	h	h	c	h	h	c	a	h	c	a	h	c	c	h	h	a	a	h	h	h	a	h	h	h	c	a	c	h	a	a	h	h	a	h	h	a	h	a	h	h
chr2	AC2B0650	CL3565.Contig4	767	G	A	R	32	16	48	h	h	c	h	h	c	a	h	c	a	h	c	a	h	h	a	a	h	h	h	a	h	h	h	c	a	c	h	a	a	h	c	a	h	h	a	h	a	h	h
chr2	AC2B0650	CL3694.Contig2	124	T	G	R	32	16	48	h	h	c	h	h	c	a	h	c	a	h	c	a	h	h	a	a	h	h	h	a	h	h	h	c	a	c	h	a	a	h	c	a	h	h	a	h	a	h	h
chr2	AC2B0650	CL4074.Contig2	390	T	C	O	32	15	49	h	h	c	h	h	c	a	h	c	a	h	c	a	h	h	a	a	h	h	h	a	h	h	h	c	a	c	h	a	a	h	h	a	h	h	a	h	a	h	h
chr2	AC2B0650	CL4740.Contig1	966	T	C	S	32	16	48	h	h	c	h	h	c	a	h	c	a	h	c	a	h	h	a	a	h	h	h	a	h	h	h	c	a	c	h	a	a	h	c	a	h	h	a	h	a	h	h
chr2	AC2B0650	Unigene22841	657	T	C	O	33	15	48	h	h	c	h	h	c	a	h	c	a	h	c	a	h	h	a	a	h	h	h	a	h	h	h	c	a	c	h	a	a	h	h	a	h	h	a	h	a	h	h
chr2	AC2B0650	Unigene23405	175	A	G	S	32	16	48	h	h	c	h	h	c	a	h	c	a	h	c	a	h	h	a	a	h	h	h	a	h	h	h	c	a	c	h	a	a	h	c	a	h	h	a	h	a	h	h
chr2	AC2B0650	Unigene25754	376	A	T	R	35	22	39	h	a	c	h	h	a	a	a	c	h	h	c	a	a	h	a	h	h	h	a	a	h	a	a	c	a	c	c	a	h	h	c	c	h	h	a	c	h	h	h
chr2	AC2B0650	Unigene29938	645	G	A	S	32	16	48	h	h	c	h	h	c	a	h	c	a	h	c	a	h	h	a	a	h	h	h	a	h	h	h	c	a	c	h	a	a	h	c	a	h	h	a	h	a	h	h
chr2	AC2B0650	Unigene9129	1335	G	T	O	33	15	48	h	h	c	h	h	c	a	h	c	a	h	c	a	h	h	a	a	a	h	h	a	h	h	h	c	a	c	h	a	a	h	h	a	h	h	a	h	a	h	h
chr2	AC2B0660	CL2511.Contig1	2102	G	A	R	32	16	48	h	a	c	h	h	c	a	h	c	a	h	c	a	h	h	a	a	h	h	h	h	h	h	h	c	a	c	h	a	a	h	c	a	h	h	a	h	a	h	h
chr2	AC2B0660	CL4485.Contig1	252	T	C	R	33	16	47	h	a	c	h	h	c	a	h	c	a	h	c	a	h	h	a	a	h	h	h	h	h	h	h	c	a	c	h	a	a	h	c	a	h	h	a	h	a	h	h
chr2	AC2B0660	CL5904.Contig1	309	C	T	R	30	16	50	h	h	c	h	h	c	a	h	c	a	h	h	a	h	h	a	a	h	h	h	h	h	h	h	c	a	c	h	a	a	h	c	a	h	h	a	h	a	h	h
chr2	AC2B0660	CL6191.Contig1	1257	G	A	S	32	16	48	h	a	c	h	h	c	a	h	c	a	h	c	a	h	h	a	a	h	h	h	h	h	h	h	c	a	c	h	a	a	h	c	a	h	h	a	h	a	h	h
chr2	AC2B0660	CL6947.Contig1	61	C	G	R	31	16	49	h	a	c	h	h	c	a	h	c	a	h	c	a	h	h	a	a	h	h	h	h	h	h	h	c	a	c	h	a	a	h	c	a	h	h	a	h	a	h	h
chr2	AC2B0660	Unigene13864	166	C	T	O	32	16	48	h	a	c	h	h	c	a	h	c	a	h	c	a	h	h	a	a	h	h	h	h	h	h	h	c	a	c	h	a	a	h	c	a	h	h	a	h	a	h	h
chr2	AC2B0660	Unigene21491	565	C	A	O	31	16	49	h	a	c	h	h	c	a	h	c	a	h	c	a	h	h	a	a	h	h	h	h	h	h	h	c	h	c	h	a	a	h	c	a	h	h	a	h	a	h	h
chr2	AC2B0660	Unigene23010	76	A	G	O	33	15	48	a	a	c	h	h	c	a	h	c	a	h	c	h	h	h	a	a	h	h	h	h	h	h	h	c	a	h	h	a	a	h	c	a	h	h	a	h	a	h	h
chr2	AC2B0660	Unigene23374	98	A	C	O	32	17	47	h	a	c	h	h	c	a	h	c	a	h	c	a	h	h	a	a	h	h	h	c	h	h	h	c	a	c	h	a	a	h	c	a	h	h	a	h	a	h	h
chr2	AC2B0660	Unigene28522	295	G	A	S	32	16	48	h	a	c	h	h	c	a	h	c	a	h	c	a	h	h	a	a	h	h	h	h	h	h	h	c	a	c	h	a	a	h	c	a	h	h	a	h	a	h	h
chr2	AC2B0660	Unigene29091	226	T	C	O	32	17	47	h	a	c	h	h	c	a	h	c	a	h	c	a	h	h	a	a	h	h	h	h	h	h	h	c	a	c	c	a	a	h	c	a	h	h	a	h	a	h	h
chr2	AC2B0660	CL1317.Contig1	166	T	C	R	35	16	45	h	a	c	h	h	c	a	h	c	a	h	c	a	h	h	a	a	h	h	h	h	h	h	h	c	a	c	h	a	a	h	c	a	h	h	a	h	a	h	h
chr2	AC2B0660	CL3965.Contig2	79	A	G	R	32	16	48	h	a	c	h	h	c	a	h	c	a	h	c	a	h	h	a	a	h	h	h	h	h	h	h	c	a	c	h	a	a	h	c	a	h	h	a	h	a	h	h
chr2	AC2B0660	CL5960.Contig2	847	C	T	R	31	16	49	h	a	c	h	h	c	a	h	c	a	h	c	a	h	h	a	a	h	h	h	h	h	h	h	c	a	c	h	a	a	h	c	a	h	h	a	h	a	h	h
chr2	AC2B0660	Unigene11046	1166	G	A	R	32	16	48	h	a	c	h	h	c	a	h	c	a	h	c	a	h	h	a	a	h	h	h	h	h	h	h	c	a	c	h	a	a	h	c	a	h	h	a	h	a	h	h
chr2	AC2B0660	Unigene13865	240	A	G	R	33	16	47	a	a	c	h	h	c	a	h	c	a	h	c	a	h	h	a	a	h	h	h	h	h	h	h	c	a	c	h	a	a	h	c	a	h	h	a	h	a	h	h
chr2	AC2B0660	Unigene21490	722	C	T	O	32	17	47	h	a	c	h	h	c	a	h	c	a	a	c	a	h	h	a	a	h	h	h	h	h	h	h	c	a	c	h	a	a	h	c	a	h	h	a	h	a	h	h
chr2	AC2B0660	Unigene251	282	G	A	S	32	16	48	h	a	c	h	h	c	a	h	c	a	h	c	a	h	h	a	a	h	h	h	h	h	h	h	c	a	c	h	a	a	h	c	a	h	h	a	h	a	h	h
chr2	AC2B0660	Unigene27210	719	A	G	O	32	16	48	h	a	c	h	h	c	a	h	c	a	h	c	a	h	h	a	a	h	h	h	h	h	h	h	c	a	c	h	a	a	h	c	a	h	h	a	h	a	h	h
chr2	AC2B0660	Unigene28128	24	A	G	S	32	16	48	h	a	c	h	h	c	a	h	c	a	h	c	a	h	h	a	a	h	h	h	h	h	h	h	c	a	c	h	a	a	h	c	a	h	h	a	h	a	h	h
chr2	AC2B0660	Unigene4664	1017	T	C	R	32	17	47	h	a	c	h	h	c	a	h	c	a	h	c	a	h	h	a	a	h	h	h	h	h	h	h	c	a	c	h	a	a	h	c	a	h	h	a	h	a	h	h
chr2	AC2B0660	Unigene8240	130	T	G	O	35	20	41	h	a	c	h	h	c	a	h	c	a	h	c	a	h	c	a	a	c	a	c	h	h	h	h	c	a	c	h	a	a	h	c	a	h	h	a	h	a	c	h
chr2	AC2B0670	CL914.Contig1	530	G	A	O	31	15	50	h	h	c	h	h	c	a	h	c	a	h	c	h	h	h	a	a	h	h	h	h	h	h	h	c	a	c	h	a	a	h	h	a	h	h	a	h	a	h	h
chr2	AC2B0670	Unigene21171	112	A	C	R	31	16	49	h	h	c	h	h	c	a	h	c	a	h	c	a	h	h	a	a	h	h	h	h	h	h	h	c	a	c	h	a	a	h	c	a	h	h	a	h	a	h	h
chr2	AC2B0670	Unigene3823	102	T	C	S	31	16	49	h	h	c	h	h	c	a	h	c	a	h	c	a	h	h	a	a	h	h	h	h	h	h	h	c	a	c	h	a	a	h	c	a	h	h	a	h	a	h	h
chr2	AC2B0670	Unigene10649	281	G	A	R	32	16	48	h	h	c	h	h	c	a	h	c	a	h	c	a	h	h	a	a	h	h	h	h	h	h	h	c	a	h	h	a	a	h	c	a	h	h	a	h	a	h	h
chr2	AC2B0670	Unigene27700	757	G	A	R	33	16	47	h	h	c	h	a	c	a	h	c	a	h	c	a	h	h	a	a	h	h	h	h	h	h	h	c	a	h	h	a	a	h	c	a	h	a	a	h	a	h	h
chr2	AC2B0670	Unigene32608	203	G	A	O	33	16	47	h	h	c	h	a	c	a	h	c	a	h	c	a	h	h	a	a	h	h	h	h	h	h	h	c	a	h	h	a	a	h	c	a	h	a	a	h	a	h	h
chr2	AC2B0680	CL2539.Contig2	445	C	T	R	35	16	45	h	h	c	h	a	c	a	h	c	a	a	c	a	h	h	a	a	h	a	h	h	h	h	h	c	a	h	h	a	a	h	c	a	h	a	a	h	a	h	h
chr2	AC2B0680	Unigene11762	847	G	A	O	36	15	45	h	h	c	h	a	c	a	h	c	a	a	c	a	h	h	a	a	h	a	h	h	h	h	h	c	a	h	h	a	a	h	c	a	h	a	a	h	a	h	h
chr2	AC2B0680	Unigene7669	168	G	C	R	34	15	47	h	h	c	h	a	c	a	h	c	a	a	c	a	h	h	a	a	h	a	h	h	h	h	h	c	a	h	h	a	a	h	c	a	h	a	a	h	a	h	h
chr2	AC2B0680	CL2539.Contig1	555	C	T	R	40	17	39	h	h	c	h	a	c	a	h	c	a	a	c	a	h	h	a	a	h	a	h	h	h	h	h	c	a	h	h	a	a	h	c	a	h	a	a	h	a	h	h
chr2	AC2B0680	Unigene25596	137	C	A	R	33	16	47	h	h	c	h	a	c	a	h	c	a	a	c	a	h	h	a	a	h	a	h	h	h	h	h	c	a	h	h	a	a	h	c	a	h	a	a	h	a	h	h
chr2	AC2B0680	CL2103.Contig2	942	A	G	R	32	16	48	h	h	c	h	a	c	a	h	c	a	a	c	a	h	h	a	a	h	a	h	h	h	h	h	c	a	h	h	a	h	h	c	a	h	a	a	h	a	h	h
chr2	AC2B0680	CL535.Contig1	165	T	A	O	32	17	47	h	h	c	h	a	c	a	h	c	a	a	c	a	h	h	a	a	h	a	h	h	c	h	h	c	a	h	h	a	h	h	c	a	h	a	a	h	a	h	h
chr2	AC2B0680	Unigene28237	1171	G	A	R	32	16	48	h	h	c	h	a	c	a	h	c	a	a	c	a	h	h	a	a	h	a	h	h	h	h	h	c	a	h	h	a	h	h	c	a	h	a	a	h	a	h	h
chr2	AC2B0680	Unigene5345	374	C	T	O	32	16	48	h	h	c	h	a	c	a	h	c	a	a	c	a	h	h	a	a	h	a	h	h	h	h	h	c	a	h	h	a	h	h	c	a	h	a	a	h	a	h	h
chr2	AC2B0680	Unigene9861	176	G	A	R	32	16	48	h	h	c	h	a	c	a	h	c	a	a	c	a	h	h	a	a	h	a	h	h	h	h	h	c	a	h	h	a	h	h	c	a	h	a	a	h	a	h	h
chr2	AC2B0680	CL5075.Contig1	436	C	T	R	37	16	43	h	h	c	h	a	c	a	a	c	a	a	c	a	h	a	a	a	h	a	h	h	a	h	h	c	a	h	a	a	h	h	c	a	h	a	a	h	a	h	h
chr2	AC2B0680	Unigene26756	345	T	C	R	33	16	47	h	h	c	h	a	c	a	h	c	a	a	c	a	h	h	a	a	h	a	h	h	h	h	h	c	a	h	h	a	h	h	c	a	h	a	a	h	a	h	h
chr2	AC2B0680	Unigene27631	1010	A	G	S	33	16	47	h	h	c	h	a	c	a	h	c	a	a	c	a	h	h	a	a	h	a	h	h	h	h	h	c	a	h	h	a	h	h	c	a	h	a	a	h	a	h	h
chr2	AC2B0680	Unigene29946	62	T	G	R	34	17	45	h	h	c	h	a	c	a	a	c	a	a	c	a	h	h	a	a	h	a	h	h	h	h	h	c	a	h	h	a	h	h	c	a	h	a	a	h	a	h	h
chr2	AC2B0680	Unigene27405	535	G	A	O	34	18	44	c	h	c	h	a	c	a	h	c	a	a	c	a	h	h	a	a	h	a	h	h	h	h	h	c	a	h	h	a	h	h	c	a	h	a	a	h	a	h	c
chr2	AC2B0680	Unigene5797	231	G	A	O	34	19	43	h	h	c	h	a	c	a	h	c	a	a	c	a	h	h	a	a	h	a	h	h	c	h	h	c	a	a	h	a	h	h	c	a	h	a	a	h	a	c	c
chr2	AC2B0680	CL1278.Contig5	547	A	G	R	33	17	46	h	h	c	h	a	c	a	h	c	a	a	c	a	h	h	a	a	h	a	h	h	h	h	h	c	a	h	h	a	h	h	c	a	h	a	a	h	a	h	c
chr2	AC2B0680	Unigene9704	190	A	G	O	33	17	46	h	h	c	h	a	c	a	h	c	a	a	c	a	h	h	a	a	h	a	h	h	h	h	h	c	a	h	h	a	h	h	c	a	h	a	a	h	a	h	c
chr2	AC2B0690	Unigene30668	151	C	T	S	32	16	48	h	h	c	h	a	c	a	h	c	a	a	c	a	h	h	a	h	h	a	h	h	h	h	h	c	a	h	h	a	h	h	c	a	h	a	a	h	a	h	h
chr2	AC2B0690	Unigene27830	90	A	G	R	33	16	47	h	h	c	h	a	c	a	h	c	a	a	c	a	h	h	a	h	h	a	h	h	h	h	h	c	a	h	h	a	h	h	c	a	h	a	a	h	a	h	c
chr2	AC2B0690	Unigene8539	915	A	T	O	32	16	48	h	h	c	h	a	c	a	h	c	a	a	c	a	h	h	a	h	h	a	h	h	h	h	h	c	a	h	h	a	h	h	c	a	h	a	a	h	a	h	c
chr2	AC2B0690	Unigene28997	188	G	T	R	31	16	49	h	h	c	h	a	c	a	h	c	a	h	c	a	h	h	a	h	h	a	h	h	h	h	h	c	a	h	h	a	h	h	c	a	h	a	a	h	a	h	c
[truncated: 56 more columns]

## Sheet: chr3
chr_No	genotype block	unigene_code	position	DHA	DHC	Rliability code	DHA homo	DHC homo	hetero	2	7	9	34	48	56	59	68	91	95	98	101	108	110	112	113	119	121	138	143	146	151	153	159	162	174	182	183	185	8	12	15	25	26	28	29	33	35	36	41
chr3	AC3B0010	CL4565.Contig1	158	T	C	O	21	30	45	a	c	h	h	c	c	h	a	a	a	h	c	h	a	h	h	a	h	h	c	a	a	c	h	h	h	h	h	h	h	h	h	a	h	a	h	c	a	c	h
chr3	AC3B0010	Unigene11893	364	A	G	S	21	30	45	a	c	h	h	c	c	h	a	a	a	h	c	h	a	h	h	a	h	h	c	a	a	c	h	h	h	h	h	h	h	h	h	a	h	a	h	c	a	c	h
chr3	AC3B0010	Unigene11894	252	T	G	O	21	28	47	a	c	h	h	h	c	h	a	a	a	h	c	h	a	h	h	a	h	h	c	a	a	c	h	h	h	h	h	h	h	h	h	a	h	a	h	c	a	c	h
chr3	AC3B0010	Unigene12526	736	T	C	O	23	30	43	a	c	h	h	c	c	h	a	a	a	h	c	h	a	h	h	a	h	h	c	a	a	c	a	h	h	a	h	h	h	h	h	a	h	a	h	c	a	c	h
chr3	AC3B0010	Unigene14002	249	G	C	O	21	30	45	a	c	h	h	c	c	h	a	a	a	h	c	h	a	h	h	a	h	h	c	a	a	c	h	h	h	h	h	h	h	h	h	a	h	a	h	c	a	c	h
chr3	AC3B0010	Unigene27910	176	G	A	S	21	30	45	a	c	h	h	c	c	h	a	a	a	h	c	h	a	h	h	a	h	h	c	a	a	c	h	h	h	h	h	h	h	h	h	a	h	a	h	c	a	c	h
chr3	AC3B0010	Unigene30225	280	A	C	R	21	30	45	a	c	h	h	c	c	h	a	a	a	h	c	h	a	h	h	a	h	h	c	a	a	c	h	h	h	h	h	h	h	h	h	a	h	a	h	c	a	c	h
chr3	AC3B0010	Unigene7777	479	T	C	R	21	31	44	a	c	h	h	c	c	h	a	a	a	h	c	h	a	h	c	a	h	h	c	a	a	c	h	h	h	h	h	h	h	h	h	a	h	a	h	c	a	c	h
chr3	AC3B0010	Unigene9645	662	G	A	O	21	30	45	a	c	h	h	c	c	h	a	a	a	h	c	h	a	h	h	a	h	h	c	a	a	c	h	h	h	h	h	h	h	h	h	a	h	a	h	c	a	c	h
chr3	AC3B0010	Unigene30840	578	A	G	R	22	29	45	a	c	h	h	c	c	h	a	a	a	h	c	h	a	h	h	a	h	h	c	a	a	c	h	h	h	h	h	h	h	h	h	a	h	a	h	c	a	c	h
chr3	AC3B0020	Unigene1033	1327	T	C	R	21	26	49	a	c	c	h	c	c	h	h	a	a	h	c	h	a	h	h	a	h	h	c	a	a	c	h	h	h	h	h	h	h	h	h	a	h	a	h	c	a	c	h
chr3	AC3B0020	Unigene19814	271	G	T	S	21	27	48	a	c	c	h	c	c	h	h	a	a	h	c	h	a	h	h	a	h	h	c	a	a	c	h	h	h	h	h	h	h	h	h	a	h	a	h	c	a	c	h
chr3	AC3B0020	Unigene27367	326	C	T	O	21	27	48	a	c	c	h	c	c	h	h	a	a	h	c	h	a	h	h	a	h	h	c	a	a	c	h	h	h	h	h	h	h	h	h	a	h	a	h	c	a	c	h
chr3	AC3B0020	Unigene27481	203	T	A	S	21	27	48	a	c	c	h	c	c	h	h	a	a	h	c	h	a	h	h	a	h	h	c	a	a	c	h	h	h	h	h	h	h	h	h	a	h	a	h	c	a	c	h
chr3	AC3B0030	Unigene8481	41	C	T	R	22	26	48	a	c	c	h	c	c	h	h	a	a	h	h	h	a	h	h	a	h	h	c	a	a	c	h	h	h	h	c	h	h	h	h	a	h	a	h	c	a	c	h
chr3	AC3B0030	Unigene28183	94	C	T	S	21	26	49	a	c	c	h	c	c	h	h	a	a	h	c	h	a	h	h	a	h	h	c	a	a	c	h	h	h	h	c	h	h	h	h	a	h	a	h	c	a	c	h
chr3	AC3B0040	Unigene21618	896	C	G	O	21	24	51	a	h	c	h	c	c	h	h	a	a	h	c	h	a	h	h	a	h	h	c	a	a	c	h	h	h	h	c	h	h	h	h	a	h	a	h	c	a	c	h
chr3	AC3B0040	Unigene6009	501	G	A	O	20	24	52	a	h	c	h	c	c	h	h	a	a	h	c	h	a	h	h	a	h	h	c	a	a	c	h	h	h	h	c	h	h	h	h	a	h	a	h	c	a	c	h
chr3	AC3B0040	Unigene9131	1129	G	A	R	20	24	52	a	h	c	h	c	c	h	h	a	a	h	c	h	a	h	h	a	h	h	c	a	a	c	h	h	h	h	c	h	h	h	h	a	h	a	h	c	a	c	h
chr3	AC3B0040	CL2508.Contig2	448	T	C	S	21	25	50	a	h	c	h	c	c	h	h	a	a	h	c	h	a	h	h	a	h	h	c	a	a	c	h	h	h	h	c	h	h	h	h	a	h	a	h	c	a	c	h
chr3	AC3B0040	CL6769.Contig2	128	T	C	R	21	25	50	a	h	c	h	c	c	h	h	a	a	h	c	h	a	h	h	a	h	h	c	a	a	c	h	h	h	h	c	h	h	h	h	a	h	a	h	c	a	c	h
chr3	AC3B0040	Unigene30124	127	G	A	R	24	24	48	a	h	c	h	c	c	h	h	a	a	h	c	a	a	h	h	a	h	h	c	a	a	c	h	h	h	h	c	h	h	h	h	a	h	a	h	c	a	c	h
chr3	AC3B0040	Unigene5894	472	A	T	O	21	25	50	a	h	c	h	c	c	h	h	a	a	h	c	h	a	h	h	a	h	h	c	a	a	c	h	h	h	h	c	h	h	h	h	a	h	a	h	c	a	c	h
chr3	AC3B0040	Unigene9831	608	T	A	O	21	26	49	a	h	c	h	c	c	h	h	a	a	h	c	h	a	h	h	a	h	h	c	a	a	c	h	h	h	c	c	h	h	h	h	a	h	a	h	c	a	c	h
chr3	AC3B0040	Unigene21195	887	T	C	R	22	25	49	a	h	c	h	c	c	h	h	a	a	h	c	h	a	h	h	a	h	h	c	a	a	c	h	h	h	h	c	h	h	h	h	a	h	a	h	c	a	c	h
chr3	AC3B0040	Unigene21196	46	C	T	O	24	26	46	a	h	c	h	c	c	h	h	a	a	h	c	h	a	h	h	a	h	h	c	a	a	c	h	h	h	h	c	h	h	h	h	a	h	a	h	c	a	c	a
chr3	AC3B0040	CL3934.Contig3	1320	T	C	O	22	24	50	a	h	c	h	c	c	h	h	a	a	h	c	h	a	h	h	a	h	h	c	a	a	c	h	h	h	h	c	h	h	h	h	a	h	a	h	h	a	c	h
chr3	AC3B0040	Unigene19456	85	G	A	O	23	25	48	a	h	c	h	c	c	h	h	a	a	h	c	h	a	h	h	a	h	h	c	a	a	c	h	h	h	h	c	h	h	h	h	a	h	a	h	h	a	c	h
chr3	AC3B0040	CL1408.Contig1	120	C	G	O	26	23	47	a	h	c	a	c	c	h	h	a	a	h	c	h	a	h	h	a	h	h	c	a	a	c	a	a	h	a	c	h	h	h	h	a	h	a	h	h	a	c	h
chr3	AC3B0040	Unigene26055	557	A	G	R	21	31	44	a	h	c	h	c	c	h	h	a	a	h	c	h	a	h	h	a	h	h	c	a	a	c	h	h	h	h	c	h	h	h	h	a	h	a	h	h	a	c	h
chr3	AC3B0040	CL194.Contig1	112	G	C	R	22	23	51	a	h	c	h	c	c	h	h	a	a	h	c	h	a	h	h	a	h	h	c	a	a	c	h	h	h	h	c	h	h	h	h	a	h	a	h	h	a	c	h
chr3	AC3B0040	CL2718.Contig3	51	A	T	R	23	24	49	a	h	c	h	c	c	h	h	a	a	h	c	c	a	h	a	a	h	h	c	a	a	c	h	h	h	h	c	h	h	h	h	a	h	a	h	h	a	c	h
chr3	AC3B0040	CL3915.Contig1	519	G	C	R	22	23	51	a	h	c	h	c	c	h	h	a	a	h	c	h	a	h	h	a	h	h	c	a	a	c	h	h	h	h	c	h	h	h	h	a	h	a	h	h	a	c	h
chr3	AC3B0040	Unigene8741	109	A	G	O	22	23	51	a	h	c	h	c	c	h	h	a	a	h	c	h	a	h	h	a	h	h	c	a	a	c	h	h	h	h	c	h	h	h	h	a	h	a	h	h	a	c	h
chr3	AC3B0050	Unigene32429	111	G	A	R	21	23	52	a	h	c	h	c	c	h	h	a	a	h	c	h	a	h	h	a	h	h	c	h	a	c	h	h	h	h	c	h	h	h	h	a	h	a	h	h	a	c	h
chr3	AC3B0050	Unigene33304	100	T	A	O	21	23	52	a	h	c	h	c	c	h	h	a	a	h	c	h	a	h	h	a	h	h	c	h	a	c	h	h	h	h	c	h	h	h	h	a	h	a	h	h	a	c	h
chr3	AC3B0050	Unigene4868	129	T	G	O	3	22	71	a	h	c	h	c	c	h	h	h	h	h	c	h	h	h	h	h	h	h	c	h	h	c	h	h	a	h	c	h	h	h	h	h	h	h	h	h	h	h	h
chr3	AC3B0050	Unigene21139	340	C	T	S	22	23	51	a	h	c	h	c	c	h	h	a	a	h	c	h	a	h	h	a	h	h	c	h	a	c	h	h	h	h	c	h	h	h	h	a	h	a	h	h	a	c	h
chr3	AC3B0050	Unigene27997	710	G	A	O	22	23	51	a	h	c	h	c	c	h	h	a	a	h	c	h	a	h	h	a	h	h	c	h	a	c	h	h	h	h	c	h	h	h	h	a	h	a	h	h	a	c	h
chr3	AC3B0050	Unigene13139	744	C	G	R	24	23	49	a	h	c	h	c	c	h	h	a	a	h	c	h	a	h	h	a	h	h	c	h	a	c	h	h	a	h	c	h	h	h	h	a	h	a	h	h	a	c	h
chr3	AC3B0060	Unigene8491	93	A	T	O	24	21	51	a	h	c	h	c	h	h	h	a	a	h	c	h	a	h	h	a	h	h	c	h	a	c	h	h	h	h	c	h	h	h	h	a	h	a	h	h	a	c	h
chr3	AC3B0060	CL6849.Contig1	48	T	C	O	24	23	49	a	h	c	h	c	c	h	h	a	a	h	c	h	a	h	h	a	h	h	c	h	a	c	h	h	h	h	c	h	h	h	h	a	h	a	h	h	a	c	h
chr3	AC3B0060	Unigene10348	304	T	C	O	24	23	49	a	h	c	h	c	c	h	h	a	a	h	c	h	a	h	h	a	h	h	c	h	a	c	h	h	h	h	c	h	h	h	h	a	h	a	h	h	a	c	h
chr3	AC3B0060	Unigene11160	1105	C	T	R	24	23	49	a	h	c	h	c	c	h	h	a	a	h	c	h	a	h	h	a	h	h	c	h	a	c	h	h	h	h	c	h	h	h	h	a	h	a	h	h	a	c	h
chr3	AC3B0060	Unigene13974	3344	C	T	S	24	23	49	a	h	c	h	c	c	h	h	a	a	h	c	h	a	h	h	a	h	h	c	h	a	c	h	h	h	h	c	h	h	h	h	a	h	a	h	h	a	c	h
chr3	AC3B0060	Unigene21975	218	C	T	R	24	23	49	a	h	c	h	c	c	h	h	a	a	h	c	h	a	h	h	a	h	h	c	h	a	c	h	h	h	h	c	h	h	h	h	a	h	a	h	h	a	c	h
chr3	AC3B0060	Unigene22355	231	C	T	S	24	23	49	a	h	c	h	c	c	h	h	a	a	h	c	h	a	h	h	a	h	h	c	h	a	c	h	h	h	h	c	h	h	h	h	a	h	a	h	h	a	c	h
chr3	AC3B0060	Unigene25495	1349	C	A	S	24	23	49	a	h	c	h	c	c	h	h	a	a	h	c	h	a	h	h	a	h	h	c	h	a	c	h	h	h	h	c	h	h	h	h	a	h	a	h	h	a	c	h
chr3	AC3B0060	Unigene27175	211	C	T	O	24	23	49	a	h	c	h	c	c	h	h	a	a	h	c	h	a	h	h	a	h	h	c	h	a	c	h	h	h	h	c	h	h	h	h	a	h	a	h	h	a	c	h
chr3	AC3B0060	Unigene27193	153	G	A	S	24	23	49	a	h	c	h	c	c	h	h	a	a	h	c	h	a	h	h	a	h	h	c	h	a	c	h	h	h	h	c	h	h	h	h	a	h	a	h	h	a	c	h
chr3	AC3B0060	Unigene28071	693	C	T	S	24	23	49	a	h	c	h	c	c	h	h	a	a	h	c	h	a	h	h	a	h	h	c	h	a	c	h	h	h	h	c	h	h	h	h	a	h	a	h	h	a	c	h
chr3	AC3B0060	Unigene28256	81	G	A	S	24	23	49	a	h	c	h	c	c	h	h	a	a	h	c	h	a	h	h	a	h	h	c	h	a	c	h	h	h	h	c	h	h	h	h	a	h	a	h	h	a	c	h
chr3	AC3B0060	Unigene576	497	A	C	S	24	23	49	a	h	c	h	c	c	h	h	a	a	h	c	h	a	h	h	a	h	h	c	h	a	c	h	h	h	h	c	h	h	h	h	a	h	a	h	h	a	c	h
chr3	AC3B0060	Unigene609	1265	C	T	R	25	24	47	a	h	c	h	c	c	h	c	a	a	h	c	h	a	h	h	a	h	h	c	h	a	c	h	h	h	h	c	h	h	h	h	a	h	a	h	h	a	c	h
chr3	AC3B0060	Unigene9166	4480	A	G	S	24	23	49	a	h	c	h	c	c	h	h	a	a	h	c	h	a	h	h	a	h	h	c	h	a	c	h	h	h	h	c	h	h	h	h	a	h	a	h	h	a	c	h
chr3	AC3B0060	CL2357.Contig1	208	A	T	O	26	24	46	a	h	c	h	c	c	h	h	a	a	h	c	h	a	h	h	a	h	a	c	h	a	c	h	h	h	h	c	h	h	h	h	a	h	a	c	h	a	c	h
chr3	AC3B0070	CL6029.Contig3	723	C	G	S	24	22	50	a	h	c	h	h	c	h	h	a	a	h	c	h	a	h	h	a	h	h	c	h	a	c	h	h	h	h	c	h	h	h	h	a	h	a	h	h	a	c	h
chr3	AC3B0070	Unigene23615	276	A	G	S	24	22	50	a	h	c	h	h	c	h	h	a	a	h	c	h	a	h	h	a	h	h	c	h	a	c	h	h	h	h	c	h	h	h	h	a	h	a	h	h	a	c	h
chr3	AC3B0070	Unigene25012	121	C	T	S	24	22	50	a	h	c	h	h	c	h	h	a	a	h	c	h	a	h	h	a	h	h	c	h	a	c	h	h	h	h	c	h	h	h	h	a	h	a	h	h	a	c	h
chr3	AC3B0070	Unigene27480	500	C	A	S	24	22	50	a	h	c	h	h	c	h	h	a	a	h	c	h	a	h	h	a	h	h	c	h	a	c	h	h	h	h	c	h	h	h	h	a	h	a	h	h	a	c	h
chr3	AC3B0070	Unigene29099	207	A	G	S	24	22	50	a	h	c	h	h	c	h	h	a	a	h	c	h	a	h	h	a	h	h	c	h	a	c	h	h	h	h	c	h	h	h	h	a	h	a	h	h	a	c	h
chr3	AC3B0070	Unigene30432	360	G	A	R	23	22	51	a	h	c	h	h	c	h	h	a	a	h	c	h	a	h	h	a	h	h	c	h	a	c	h	h	h	h	c	h	h	h	h	a	h	a	h	h	a	c	h
chr3	AC3B0070	Unigene6002	341	C	T	R	24	22	50	a	h	c	h	h	c	h	h	a	a	h	c	h	a	h	h	a	h	h	c	h	a	c	h	h	h	h	c	h	h	h	h	a	h	a	h	h	a	c	h
chr3	AC3B0080	CL1987.Contig1	803	A	C	R	19	22	55	a	h	c	h	h	c	h	h	a	a	h	c	h	a	h	h	a	h	h	c	h	a	c	h	h	h	h	c	h	h	h	h	h	h	a	h	h	a	c	h
chr3	AC3B0080	Unigene12428	96	C	T	R	22	22	52	a	h	c	h	h	c	h	h	a	a	h	c	h	a	h	h	a	h	h	c	h	a	c	h	h	h	h	c	h	h	h	h	h	h	a	h	h	a	c	h
chr3	AC3B0080	Unigene13773	804	G	A	S	22	22	52	a	h	c	h	h	c	h	h	a	a	h	c	h	a	h	h	a	h	h	c	h	a	c	h	h	h	h	c	h	h	h	h	h	h	a	h	h	a	c	h
chr3	AC3B0080	Unigene19815	171	A	G	R	35	29	32	a	a	c	a	a	c	a	h	a	a	c	c	a	a	a	a	a	a	a	c	a	h	c	h	a	a	a	c	a	c	h	c	h	h	a	h	h	a	c	h
chr3	AC3B0080	Unigene24737	2025	C	T	O	22	22	52	a	h	c	h	h	c	h	h	a	a	h	c	h	a	h	h	a	h	h	c	h	a	c	h	h	h	h	c	h	h	h	h	h	h	a	h	h	a	c	h
chr3	AC3B0080	Unigene26416	386	T	C	R	22	22	52	a	h	c	h	h	c	h	h	a	a	h	c	h	a	h	h	a	h	h	c	h	a	c	h	h	h	h	c	h	h	h	h	h	h	a	h	h	a	c	h
chr3	AC3B0080	Unigene26422	648	C	G	S	22	22	52	a	h	c	h	h	c	h	h	a	a	h	c	h	a	h	h	a	h	h	c	h	a	c	h	h	h	h	c	h	h	h	h	h	h	a	h	h	a	c	h
chr3	AC3B0080	Unigene27897	2507	T	A	O	23	22	51	a	h	c	h	h	c	h	h	a	a	h	c	a	a	h	h	a	h	h	c	h	a	c	h	h	h	h	c	h	h	h	h	h	h	a	h	h	a	c	h
chr3	AC3B0080	Unigene6910	144	G	A	R	23	27	46	a	h	c	h	h	c	h	h	a	a	h	c	h	a	h	a	a	h	h	c	h	a	c	h	h	h	h	h	h	h	h	c	c	h	a	h	h	a	c	h
chr3	AC3B0080	Unigene7848	238	C	A	R	24	23	49	a	h	c	h	h	c	h	h	a	a	h	c	h	a	h	h	a	h	h	c	h	a	c	h	h	h	h	c	h	h	h	h	h	h	a	h	h	a	c	h
chr3	AC3B0080	Unigene8262	808	C	T	O	22	22	52	a	h	c	h	h	c	h	h	a	a	h	c	h	a	h	h	a	h	h	c	h	a	c	h	h	h	h	c	h	h	h	h	h	h	a	h	h	a	c	h
chr3	AC3B0090	Unigene23643	272	A	G	O	26	23	47	a	h	c	h	h	c	a	h	a	a	c	h	h	a	a	h	a	h	h	h	a	a	c	h	h	a	h	c	h	h	h	h	a	h	a	h	c	a	c	h
chr3	AC3B0090	Unigene37870	101	C	T	R	22	21	53	a	h	c	h	h	c	h	h	a	a	h	c	h	a	h	h	a	h	h	h	h	a	c	h	h	h	h	c	h	h	h	h	h	h	a	h	h	a	c	h
chr3	AC3B0090	CL37.Contig1	841	T	G	S	22	22	52	a	h	c	h	h	c	h	c	a	a	h	c	h	a	h	h	a	h	h	h	h	a	c	h	h	h	h	c	h	h	h	h	h	h	a	h	h	a	c	h
chr3	AC3B0090	Unigene10	657	C	T	S	22	22	52	a	h	c	h	h	c	h	c	a	a	h	c	h	a	h	h	a	h	h	h	h	a	c	h	h	h	h	c	h	h	h	h	h	h	a	h	h	a	c	h
chr3	AC3B0090	Unigene29517	453	A	G	O	22	24	50	a	h	c	h	h	c	h	c	a	a	c	c	h	a	h	h	a	h	h	h	h	a	c	h	h	h	h	c	h	h	h	h	h	h	a	h	h	a	c	h
chr3	AC3B0090	Unigene37681	34	C	A	R	22	22	52	a	h	c	h	h	c	h	c	a	a	h	c	h	a	h	h	a	h	h	h	h	a	c	h	h	h	h	c	h	h	h	h	h	h	a	h	h	a	c	h
chr3	AC3B0100	CL726.Contig1	173	T	C	R	21	22	53	a	h	c	h	h	c	h	c	a	a	h	c	h	a	h	h	a	h	h	h	h	a	c	h	h	h	h	c	h	h	h	h	h	h	a	h	h	a	c	h
chr3	AC3B0100	Unigene12507	406	T	A	O	21	22	53	a	h	c	h	h	c	h	c	a	a	h	c	h	a	h	h	a	h	h	h	h	a	c	h	h	h	h	c	h	h	h	h	h	h	a	h	h	a	c	h
chr3	AC3B0100	Unigene13336	256	A	G	O	10	27	59	h	a	c	h	h	c	h	c	a	a	h	c	h	h	h	h	h	h	h	h	h	a	c	h	h	h	h	c	h	h	h	c	h	h	a	h	h	h	c	h
chr3	AC3B0100	Unigene17405	222	A	G	O	22	22	52	a	h	c	h	h	c	h	c	a	a	h	c	h	a	h	h	a	a	h	h	h	a	c	h	h	h	h	c	h	h	h	h	h	h	a	h	h	a	c	h
chr3	AC3B0100	Unigene17407	155	G	A	R	20	22	54	h	h	c	h	h	c	h	c	a	a	h	c	h	a	h	h	a	h	h	h	h	a	c	h	h	h	h	c	h	h	h	h	h	h	a	h	h	a	c	h
chr3	AC3B0100	Unigene18932	247	A	G	R	22	24	50	a	h	c	h	h	c	h	c	a	a	h	c	h	a	h	h	a	h	h	h	h	a	c	h	h	h	h	c	h	h	h	h	h	h	a	h	h	a	c	h
chr3	AC3B0100	Unigene27272	266	G	A	S	21	22	53	a	h	c	h	h	c	h	c	a	a	h	c	h	a	h	h	a	h	h	h	h	a	c	h	h	h	h	c	h	h	h	h	h	h	a	h	h	a	c	h
chr3	AC3B0100	Unigene30079	79	G	A	R	21	22	53	a	h	c	h	h	c	h	c	a	a	h	c	h	a	h	h	a	h	h	h	h	a	c	h	h	h	h	c	h	h	h	h	h	h	a	h	h	a	c	h
chr3	AC3B0110	CL3671.Contig1	363	T	A	O	20	20	56	a	h	c	h	h	c	h	c	a	a	h	c	h	a	h	h	a	h	h	h	h	a	c	h	h	h	h	c	h	h	h	h	h	h	a	h	h	a	c	h
chr3	AC3B0110	Unigene12217	511	G	A	O	20	20	56	a	h	c	h	h	c	h	c	a	a	h	c	h	a	h	h	a	h	h	h	h	a	c	h	h	h	h	c	h	h	h	h	h	h	a	h	h	a	c	h
chr3	AC3B0110	Unigene22790	58	G	A	R	21	21	54	a	h	c	h	h	c	h	c	a	a	h	c	h	a	h	h	a	a	h	h	h	a	c	h	h	h	h	c	h	h	h	h	h	h	a	h	h	a	c	h
chr3	AC3B0110	Unigene2796	27	G	T	S	20	20	56	a	h	c	h	h	c	h	c	a	a	h	c	h	a	h	h	a	h	h	h	h	a	c	h	h	h	h	c	h	h	h	h	h	h	a	h	h	a	c	h
chr3	AC3B0110	Unigene541	766	G	A	R	20	29	47	a	h	c	c	h	c	h	c	a	a	h	c	h	a	h	h	a	c	h	h	c	a	c	h	c	c	h	c	c	h	h	c	h	h	a	h	h	a	c	h
chr3	AC3B0120	CL1758.Contig3	362	C	T	S	20	21	55	a	h	c	h	h	c	h	c	a	a	h	c	h	a	h	h	a	h	h	h	h	a	c	h	h	h	h	c	h	h	c	h	h	h	a	h	h	a	c	h
chr3	AC3B0120	Unigene11229	237	G	C	S	20	21	55	a	h	c	h	h	c	h	c	a	a	h	c	h	a	h	h	a	h	h	h	h	a	c	h	h	h	h	c	h	h	c	h	h	h	a	h	h	a	c	h
chr3	AC3B0120	Unigene9583	435	G	T	O	22	21	53	a	h	c	h	h	c	h	c	a	a	h	c	h	a	h	h	a	h	h	h	a	a	c	h	h	h	h	c	h	h	c	h	h	h	a	h	h	a	c	h
chr3	AC3B0130	CL1681.Contig1	190	T	C	S	21	21	54	a	h	c	h	h	c	h	c	a	a	h	c	h	a	h	h	a	h	h	h	h	a	c	h	h	h	h	c	h	h	c	h	h	h	a	h	h	a	c	h
chr3	AC3B0130	CL4860.Contig2	565	T	A	O	21	22	53	a	h	c	h	h	c	h	c	a	a	h	c	h	a	h	h	a	h	h	h	h	a	c	h	h	h	h	c	h	h	c	h	h	h	a	h	h	a	c	h
chr3	AC3B0130	Unigene23888	193	A	G	O	24	21	51	a	h	c	h	h	c	h	c	a	a	h	c	h	a	h	h	a	h	h	h	h	a	c	h	h	h	a	c	h	h	c	a	h	h	a	h	h	a	c	h
chr3	AC3B0130	Unigene28744	307	T	G	O	21	21	54	a	h	c	h	h	c	h	c	a	a	h	c	h	a	h	h	a	h	h	h	h	a	c	h	h	h	h	c	h	h	c	h	h	h	a	h	h	a	c	h
chr3	AC3B0140	CL5172.Contig3	394	T	C	O	25	22	49	a	h	c	h	h	c	a	c	a	a	h	c	h	a	h	h	a	h	h	h	h	a	c	h	h	h	h	c	h	h	c	h	h	h	a	h	h	a	c	h
chr3	AC3B0140	CL6248.Contig1	17	A	G	S	22	21	53	a	h	c	h	h	c	a	c	a	a	h	c	h	a	h	h	a	h	h	h	h	a	c	h	h	h	h	c	h	h	c	h	h	h	a	h	h	a	c	h
chr3	AC3B0140	CL853.Contig5	668	G	C	O	23	21	52	a	h	c	h	h	c	a	c	a	a	h	c	h	a	h	h	a	h	h	h	h	a	c	a	h	h	h	c	h	h	c	h	h	h	a	h	h	a	c	h
chr3	AC3B0140	Unigene24391	82	A	G	O	23	21	52	a	h	c	h	h	c	a	c	a	a	h	c	h	a	h	h	a	h	h	h	h	a	c	h	h	h	h	c	h	h	c	h	h	h	a	h	h	a	c	h
chr3	AC3B0150	CL1976.Contig1	530	T	C	S	22	21	53	a	h	c	h	h	c	a	c	a	a	h	c	h	a	h	h	a	h	h	h	h	a	c	h	h	h	h	c	h	h	c	h	h	h	a	h	h	a	c	h
chr3	AC3B0150	CL472.Contig1	54	A	C	S	22	21	53	a	h	c	h	h	c	a	c	a	a	h	c	h	a	h	h	a	h	h	h	h	a	c	h	h	h	h	c	h	h	c	h	h	h	a	h	h	a	c	h
chr3	AC3B0150	CL5858.Contig1	220	G	A	S	22	21	53	a	h	c	h	h	c	a	c	a	a	h	c	h	a	h	h	a	h	h	h	h	a	c	h	h	h	h	c	h	h	c	h	h	h	a	h	h	a	c	h
chr3	AC3B0150	CL741.Contig1	960	C	T	S	22	21	53	a	h	c	h	h	c	a	c	a	a	h	c	h	a	h	h	a	h	h	h	h	a	c	h	h	h	h	c	h	h	c	h	h	h	a	h	h	a	c	h
chr3	AC3B0150	Unigene21391	180	C	T	S	22	21	53	a	h	c	h	h	c	a	c	a	a	h	c	h	a	h	h	a	h	h	h	h	a	c	h	h	h	h	c	h	h	c	h	h	h	a	h	h	a	c	h
chr3	AC3B0150	Unigene27354	201	T	C	S	22	21	53	a	h	c	h	h	c	a	c	a	a	h	c	h	a	h	h	a	h	h	h	h	a	c	h	h	h	h	c	h	h	c	h	h	h	a	h	h	a	c	h
chr3	AC3B0150	Unigene27841	103	C	G	S	22	21	53	a	h	c	h	h	c	a	c	a	a	h	c	h	a	h	h	a	h	h	h	h	a	c	h	h	h	h	c	h	h	c	h	h	h	a	h	h	a	c	h
chr3	AC3B0150	Unigene8797	999	A	G	R	22	21	53	a	h	c	h	h	c	a	c	a	a	h	c	h	a	h	h	a	h	h	h	h	a	c	h	h	h	h	c	h	h	c	h	h	h	a	h	h	a	c	h
chr3	AC3B0150	Unigene9095	124	G	A	O	22	21	53	a	h	c	h	h	c	a	c	a	a	h	c	h	a	h	h	a	h	h	h	h	a	c	h	h	h	h	c	h	h	c	h	h	h	a	h	h	a	c	h
chr3	AC3B0160	CL2913.Contig1	171	C	T	R	23	22	51	a	h	c	h	h	c	a	c	a	a	h	c	h	a	h	a	a	h	h	h	h	a	c	h	h	h	h	c	h	h	c	h	h	h	a	h	h	a	c	h
chr3	AC3B0160	Unigene13571	774	A	G	S	22	22	52	a	h	c	h	h	c	a	c	a	a	h	c	h	a	h	h	a	h	h	h	h	a	c	h	h	h	h	c	h	h	c	h	h	h	a	h	h	a	c	h
chr3	AC3B0160	Unigene19616	275	A	G	R	21	24	51	a	h	c	h	h	c	a	c	a	a	h	c	h	a	h	h	a	h	h	h	h	a	c	h	h	h	h	c	c	h	c	h	h	h	a	h	h	a	c	h
chr3	AC3B0160	Unigene23871	897	C	T	O	22	22	52	a	h	c	h	h	c	a	c	a	a	h	c	h	a	h	h	a	h	h	h	h	a	c	h	h	h	h	c	h	h	c	h	h	h	a	h	h	a	c	h
chr3	AC3B0160	Unigene27428	76	G	A	S	22	22	52	a	h	c	h	h	c	a	c	a	a	h	c	h	a	h	h	a	h	h	h	h	a	c	h	h	h	h	c	h	h	c	h	h	h	a	h	h	a	c	h
chr3	AC3B0170	CL1124.Contig1	118	T	A	S	22	22	52	a	h	c	h	h	c	a	c	a	h	h	c	h	a	h	h	a	h	h	h	h	a	c	h	h	h	h	c	h	h	c	h	h	h	a	h	h	a	c	h
chr3	AC3B0170	CL1676.Contig1	341	C	T	S	22	22	52	a	h	c	h	h	c	a	c	a	h	h	c	h	a	h	h	a	h	h	h	h	a	c	h	h	h	h	c	h	h	c	h	h	h	a	h	h	a	c	h
chr3	AC3B0170	CL2922.Contig1	264	C	A	O	5	24	67	a	h	c	h	h	c	a	c	h	h	h	c	h	a	h	h	a	h	h	h	h	h	c	c	c	h	h	c	h	h	c	h	h	h	h	h	h	h	c	h
chr3	AC3B0170	CL3817.Contig2	65	A	G	R	22	22	52	a	h	c	h	h	c	a	c	a	h	h	c	h	a	h	h	a	h	h	h	h	a	c	h	h	h	h	c	h	h	c	h	h	h	a	h	h	a	c	h
chr3	AC3B0170	CL3976.Contig1	396	G	A	R	22	22	52	a	h	c	h	h	c	a	c	a	h	h	c	h	a	h	h	a	h	h	h	h	a	c	h	h	h	h	c	h	h	c	h	h	h	a	h	h	a	c	h
chr3	AC3B0170	CL6365.Contig1	224	A	T	O	22	22	52	a	h	c	h	h	c	a	c	a	h	h	c	h	a	h	h	a	h	h	h	h	a	c	h	h	h	h	c	h	h	c	h	h	h	a	h	h	a	c	h
chr3	AC3B0170	Unigene10531	583	T	C	O	22	22	52	a	h	c	h	h	c	a	c	a	h	h	c	h	a	h	h	a	h	h	h	h	a	c	h	h	h	h	c	h	h	c	h	h	h	a	h	h	a	c	h
chr3	AC3B0170	Unigene28629	339	T	C	O	23	22	51	a	a	c	h	h	c	a	c	a	h	h	c	h	a	h	h	a	h	h	h	h	a	c	h	h	h	h	c	h	h	c	h	h	h	a	h	h	a	c	h
chr3	AC3B0170	Unigene31568	120	T	A	O	21	22	53	a	h	c	h	h	c	a	c	a	h	h	c	h	a	h	h	a	h	h	h	h	a	c	h	h	h	h	c	h	h	c	h	h	h	a	h	h	a	c	h
chr3	AC3B0180	CL6869.Contig2	793	T	G	R	22	21	53	a	h	c	h	h	c	a	c	a	h	h	c	h	a	h	h	a	h	h	h	h	a	h	h	h	h	h	c	h	h	c	h	h	h	a	h	h	a	c	h
chr3	AC3B0180	CL6869.Contig3	60	A	G	O	22	21	53	a	h	c	h	h	c	a	c	a	h	h	c	h	a	h	h	a	h	h	h	h	a	h	h	h	h	h	c	h	h	c	h	h	h	a	h	h	a	c	h
chr3	AC3B0180	Unigene11997	593	A	G	S	22	21	53	a	h	c	h	h	c	a	c	a	h	h	c	h	a	h	h	a	h	h	h	h	a	h	h	h	h	h	c	h	h	c	h	h	h	a	h	h	a	c	h
chr3	AC3B0180	Unigene12617	86	G	A	R	22	21	53	a	h	c	h	h	c	a	c	a	h	h	c	h	a	h	h	a	h	h	h	h	a	h	h	h	h	h	c	h	h	c	h	h	h	a	h	h	a	c	h
chr3	AC3B0180	Unigene28991	505	G	A	O	22	21	53	a	h	c	h	h	c	a	c	a	h	h	c	h	a	h	h	a	h	h	h	h	a	h	h	h	h	h	c	h	h	c	h	h	h	a	h	h	a	c	h
chr3	AC3B0180	Unigene29192	600	G	A	O	21	20	55	a	h	c	h	h	h	a	c	a	h	h	c	h	a	h	h	h	h	h	h	h	a	h	h	h	h	h	c	h	h	c	h	h	h	a	h	h	a	c	h
chr3	AC3B0180	Unigene29208	136	A	T	S	22	21	53	a	h	c	h	h	c	a	c	a	h	h	c	h	a	h	h	a	h	h	h	h	a	h	h	h	h	h	c	h	h	c	h	h	h	a	h	h	a	c	h
chr3	AC3B0180	Unigene3396	277	T	C	O	23	25	48	a	h	c	h	h	c	a	c	a	h	c	c	h	a	h	h	a	c	h	h	h	a	h	h	h	h	h	c	h	h	c	h	h	h	a	h	h	a	c	h
chr3	AC3B0180	Unigene4753	483	T	C	O	22	21	53	a	h	c	h	h	c	a	c	a	h	h	c	h	a	h	h	a	h	h	h	h	a	h	h	h	h	h	c	h	h	c	h	h	h	a	h	h	a	c	h
chr3	AC3B0180	Unigene8287	983	T	C	S	22	21	53	a	h	c	h	h	c	a	c	a	h	h	c	h	a	h	h	a	h	h	h	h	a	h	h	h	h	h	c	h	h	c	h	h	h	a	h	h	a	c	h
chr3	AC3B0180	Unigene9168	106	G	A	O	22	21	53	a	h	c	h	h	c	a	c	a	h	h	c	h	a	h	h	a	h	h	h	h	a	h	h	h	h	h	c	h	h	c	h	h	h	a	h	h	a	c	h
chr3	AC3B0190	Unigene12609	104	A	C	R	23	20	53	a	h	c	h	h	c	a	c	a	h	h	c	h	a	h	h	a	h	h	h	h	a	h	h	h	h	h	c	h	h	c	h	h	h	a	h	h	a	c	h
chr3	AC3B0190	Unigene28137	204	T	C	S	22	22	52	a	h	c	h	h	c	a	c	a	h	h	c	h	a	h	h	a	h	h	h	h	a	h	h	h	h	h	c	h	h	c	h	h	c	a	h	h	a	c	h
chr3	AC3B0200	Unigene11572	123	T	C	S	22	19	55	a	h	c	h	h	c	a	c	a	h	h	c	h	a	h	h	a	h	h	h	h	a	h	h	h	h	h	c	h	h	c	h	h	h	a	h	h	a	c	h
chr3	AC3B0200	Unigene16397	250	G	A	R	22	19	55	a	h	c	h	h	c	a	c	a	h	h	c	h	a	h	h	a	h	h	h	h	a	h	h	h	h	h	c	h	h	c	h	h	h	a	h	h	a	c	h
chr3	AC3B0200	Unigene28692	918	T	A	R	22	19	55	a	h	c	h	h	c	a	c	a	h	h	c	h	a	h	h	a	h	h	h	h	a	h	h	h	h	h	c	h	h	c	h	h	h	a	h	h	a	c	h
chr3	AC3B0200	Unigene33042	132	T	C	O	22	19	55	a	h	c	h	h	c	a	c	a	h	h	c	h	a	h	h	a	h	h	h	h	a	h	h	h	h	h	c	h	h	c	h	h	h	a	h	h	a	c	h
chr3	AC3B0200	Unigene8209	132	A	C	S	22	19	55	a	h	c	h	h	c	a	c	a	h	h	c	h	a	h	h	a	h	h	h	h	a	h	h	h	h	h	c	h	h	c	h	h	h	a	h	h	a	c	h
chr3	AC3B0210	CL147.Contig2	1910	A	G	O	21	18	57	h	h	c	h	h	c	a	h	a	h	h	h	h	a	h	h	a	h	h	c	h	a	h	h	h	h	h	c	h	h	c	h	h	h	a	h	h	a	c	h
chr3	AC3B0210	CL1582.Contig1	40	G	A	S	21	19	56	h	h	c	h	h	c	a	c	a	h	h	h	h	a	h	h	a	h	h	c	h	a	h	h	h	h	h	c	h	h	c	h	h	h	a	h	h	a	c	h
chr3	AC3B0210	CL1632.Contig1	445	T	C	S	21	19	56	h	h	c	h	h	c	a	c	a	h	h	h	h	a	h	h	a	h	h	c	h	a	h	h	h	h	h	c	h	h	c	h	h	h	a	h	h	a	c	h
chr3	AC3B0210	CL3097.Contig1	25	C	T	S	21	19	56	h	h	c	h	h	c	a	c	a	h	h	h	h	a	h	h	a	h	h	c	h	a	h	h	h	h	h	c	h	h	c	h	h	h	a	h	h	a	c	h
chr3	AC3B0210	CL4426.Contig2	62	A	T	O	21	19	56	h	h	c	h	h	c	a	c	a	h	h	h	h	a	h	h	a	h	h	c	h	a	h	h	h	h	h	c	h	h	c	h	h	h	a	h	h	a	c	h
chr3	AC3B0210	CL5981.Contig1	359	C	T	R	59	18	19	h	h	c	h	h	c	a	c	a	h	h	h	h	a	h	h	a	h	h	c	h	a	h	h	h	h	h	c	h	h	c	h	h	h	a	h	h	a	c	h
chr3	AC3B0210	CL7050.Contig2	2473	T	C	O	21	19	56	h	h	c	h	h	c	a	c	a	h	h	h	h	a	h	h	a	h	h	c	h	a	h	h	h	h	h	c	h	h	c	h	h	h	a	h	h	a	c	h
chr3	AC3B0210	Unigene11007	178	C	T	O	22	19	55	h	h	c	h	h	c	a	c	a	h	h	h	h	a	h	h	a	h	h	c	h	a	h	h	h	h	h	c	h	h	c	a	h	h	a	h	h	a	c	h
chr3	AC3B0210	Unigene11078	197	C	T	S	21	19	56	h	h	c	h	h	c	a	c	a	h	h	h	h	a	h	h	a	h	h	c	h	a	h	h	h	h	h	c	h	h	c	h	h	h	a	h	h	a	c	h
chr3	AC3B0210	Unigene11824	517	A	G	R	21	20	55	h	h	c	h	h	c	a	c	a	h	h	h	h	a	h	h	a	h	h	c	h	a	h	h	h	h	h	c	h	h	c	h	h	h	a	h	h	a	c	h
chr3	AC3B0210	Unigene12191	1554	C	T	R	21	19	56	h	h	c	h	h	c	a	c	a	h	h	h	h	a	h	h	a	h	h	c	h	a	h	h	h	h	h	c	h	h	c	h	h	h	a	h	h	a	c	h
chr3	AC3B0210	Unigene12263	554	C	T	O	23	21	52	h	h	c	h	h	c	a	c	a	h	h	a	h	a	h	a	a	h	h	c	h	a	h	h	h	h	h	c	h	h	c	h	h	h	a	h	h	a	c	h
chr3	AC3B0210	Unigene12300	227	G	A	O	21	19	56	h	h	c	h	h	c	a	c	a	h	h	h	h	a	h	h	a	h	h	c	h	a	h	h	h	h	h	c	h	h	c	h	h	h	a	h	h	a	c	h
chr3	AC3B0210	Unigene18509	53	T	C	O	21	19	56	h	h	c	h	h	c	a	c	a	h	h	h	h	a	h	h	a	h	h	c	h	a	h	h	h	h	h	c	h	h	c	h	h	h	a	h	h	a	c	h
chr3	AC3B0210	Unigene18510	371	C	T	O	21	19	56	h	h	c	h	h	c	a	c	a	h	h	h	h	a	h	h	a	h	h	c	h	a	h	h	h	h	h	c	h	h	c	h	a	h	a	h	h	a	c	h
chr3	AC3B0210	Unigene18803	985	C	T	S	21	19	56	h	h	c	h	h	c	a	c	a	h	h	h	h	a	h	h	a	h	h	c	h	a	h	h	h	h	h	c	h	h	c	h	h	h	a	h	h	a	c	h
chr3	AC3B0210	Unigene18805	173	A	T	O	21	20	55	h	h	c	h	h	c	a	c	a	h	h	h	h	a	h	h	a	h	h	c	h	a	h	h	h	h	h	c	h	h	c	h	h	h	a	h	h	a	c	h
chr3	AC3B0210	Unigene24980	572	G	A	R	21	18	57	h	h	c	h	h	c	a	c	a	h	h	h	h	a	h	h	a	h	h	c	h	a	h	h	h	h	h	c	h	h	c	h	h	h	a	h	h	a	c	h
chr3	AC3B0210	Unigene27313	577	T	C	S	22	18	56	h	h	c	h	h	c	a	c	a	h	h	h	h	a	h	h	a	h	h	c	h	a	h	h	h	h	h	c	h	h	c	h	h	h	a	h	h	a	c	h
chr3	AC3B0210	Unigene27633	965	T	C	R	21	19	56	h	h	c	h	h	c	a	c	a	h	h	h	h	a	h	h	a	h	h	c	h	a	h	h	h	h	h	c	h	h	c	h	h	h	a	h	h	a	c	h
chr3	AC3B0210	Unigene27729	139	A	G	S	21	19	56	h	h	c	h	h	c	a	c	a	h	h	h	h	a	h	h	a	h	h	c	h	a	h	h	h	h	h	c	h	h	c	h	h	h	a	h	h	a	c	h
chr3	AC3B0210	Unigene27730	710	A	G	R	21	19	56	h	h	c	h	h	c	a	c	a	h	h	h	h	a	h	h	a	h	h	c	h	a	h	h	h	h	h	c	h	h	c	h	h	h	a	h	h	a	c	h
chr3	AC3B0210	Unigene27767	48	T	C	S	21	19	56	h	h	c	h	h	c	a	c	a	h	h	h	h	a	h	h	a	h	h	c	h	a	h	h	h	h	h	c	h	h	c	h	h	h	a	h	h	a	c	h
chr3	AC3B0210	Unigene27821	138	T	C	S	21	19	56	h	h	c	h	h	c	a	c	a	h	h	h	h	a	h	h	a	h	h	c	h	a	h	h	h	h	h	c	h	h	c	h	h	h	a	h	h	a	c	h
chr3	AC3B0210	Unigene28049	1201	T	C	O	21	19	56	h	h	c	h	h	c	a	c	a	h	h	h	h	a	h	h	a	h	h	c	h	a	h	h	h	h	h	c	h	h	c	h	h	h	a	h	h	a	c	h
chr3	AC3B0210	Unigene28184	744	C	T	O	21	19	56	h	h	c	h	h	c	a	c	a	h	h	h	h	a	h	h	a	h	h	c	h	a	h	h	h	h	h	c	h	h	c	h	h	h	a	h	h	a	c	h
chr3	AC3B0210	Unigene30779	140	G	C	R	21	19	56	h	h	c	h	h	c	a	c	a	h	h	h	h	a	h	h	a	h	h	c	h	a	h	h	h	h	h	c	h	h	c	h	h	h	a	h	h	a	c	h
chr3	AC3B0210	Unigene30934	285	T	A	O	23	19	54	a	h	c	h	h	c	a	c	a	h	h	h	h	a	h	h	a	h	h	c	h	a	h	h	h	h	a	c	h	h	c	h	h	h	a	h	h	a	c	h
chr3	AC3B0210	Unigene32002	122	T	C	R	21	20	55	h	h	c	h	h	c	a	c	a	h	h	h	h	a	h	h	a	h	h	c	h	a	h	h	h	h	h	c	h	h	c	h	h	h	a	h	h	a	c	h
chr3	AC3B0210	Unigene6717	136	T	G	R	21	19	56	h	h	c	h	h	c	a	c	a	h	h	h	h	a	h	h	a	h	h	c	h	a	h	h	h	h	h	c	h	h	c	h	h	h	a	h	h	a	c	h
chr3	AC3B0210	Unigene6718	273	C	T	R	20	21	55	h	h	c	h	h	c	a	c	a	h	h	h	h	a	h	h	a	h	h	c	h	a	h	h	h	h	h	c	h	h	c	h	h	h	a	h	h	a	c	h
chr3	AC3B0210	Unigene8173	494	A	G	S	21	19	56	h	h	c	h	h	c	a	c	a	h	h	h	h	a	h	h	a	h	h	c	h	a	h	h	h	h	h	c	h	h	c	h	h	h	a	h	h	a	c	h
chr3	AC3B0210	Unigene9518	917	A	G	O	21	19	56	h	h	c	h	h	c	a	c	a	h	h	h	h	a	h	h	a	h	h	c	h	a	h	h	h	h	h	c	h	h	c	h	h	h	a	h	h	a	c	h
chr3	AC3B0220	Unigene10312	338	G	T	R	21	18	57	h	h	c	h	h	c	a	c	a	h	h	h	h	a	h	h	a	h	h	c	h	a	h	h	h	h	h	c	h	h	c	h	h	h	a	h	h	a	c	h
chr3	AC3B0220	Unigene13199	1021	A	G	O	24	19	53	h	h	c	h	a	c	a	c	a	h	h	h	a	a	h	h	a	h	h	c	h	a	h	h	h	h	h	c	h	h	c	h	h	h	a	h	h	a	c	h
chr3	AC3B0220	Unigene13436	333	G	A	R	21	18	57	h	h	c	h	h	c	a	c	a	h	h	h	h	a	h	h	a	h	h	c	h	a	h	h	h	h	h	c	h	h	c	h	h	h	a	h	h	a	c	h
chr3	AC3B0220	Unigene24858	193	A	G	O	21	10	65	h	h	h	h	h	c	a	h	a	h	h	h	h	a	h	h	a	h	h	c	h	a	h	h	h	h	h	c	h	h	h	h	h	h	a	h	h	a	h	h
chr3	AC3B0220	Unigene28501	332	C	T	S	21	18	57	h	h	c	h	h	c	a	c	a	h	h	h	h	a	h	h	a	h	h	c	h	a	h	h	h	h	h	c	h	h	c	h	h	h	a	h	h	a	c	h
chr3	AC3B0220	Unigene35275	168	G	T	R	22	19	55	h	h	c	h	h	c	a	c	a	h	h	h	h	a	h	h	a	h	h	c	h	a	h	h	h	h	h	c	h	h	c	h	h	h	a	h	h	a	c	h
chr3	AC3B0220	Unigene4479	271	G	C	S	21	18	57	h	h	c	h	h	c	a	c	a	h	h	h	h	a	h	h	a	h	h	c	h	a	h	h	h	h	h	c	h	h	c	h	h	h	a	h	h	a	c	h
chr3	AC3B0220	Unigene7077	294	A	G	O	21	17	58	h	h	c	h	h	h	a	c	a	h	h	h	h	a	h	h	a	h	h	c	h	a	h	h	h	h	h	c	h	h	c	h	h	h	a	h	h	a	c	h
chr3	AC3B0230	Unigene21896	842	G	T	O	28	30	38	c	a	c	c	h	c	a	c	a	a	c	c	h	a	a	a	a	a	c	c	h	a	h	a	c	c	c	c	a	h	c	h	h	h	a	h	h	a	c	h
chr3	AC3B0230	Unigene13030	1627	A	G	R	20	19	57	h	h	c	h	h	c	a	c	a	h	h	h	h	a	h	h	a	h	h	c	h	a	h	c	h	h	h	c	h	h	c	h	h	h	a	h	h	a	c	h
chr3	AC3B0230	Unigene10337	684	A	G	S	21	18	57	h	h	c	h	h	c	a	c	a	h	h	h	h	a	h	h	a	h	h	c	h	a	h	c	h	h	c	c	h	h	c	h	h	a	a	h	h	a	c	h
chr3	AC3B0230	CL5085.Contig2	281	A	T	O	21	22	53	h	c	c	c	h	c	a	c	a	h	h	h	h	a	c	h	a	h	h	c	h	a	h	c	h	h	c	c	h	h	c	h	h	a	a	h	h	a	c	h
chr3	AC3B0230	Unigene10839	339	T	C	O	22	21	53	h	h	c	h	h	c	a	c	a	h	h	h	h	a	h	h	a	h	h	c	c	a	c	c	h	h	c	c	a	h	c	h	h	a	a	h	h	a	c	h
chr3	AC3B0230	Unigene11301	347	A	G	O	21	19	56	h	h	c	h	h	c	a	c	a	h	h	h	h	a	h	h	a	h	h	c	h	a	h	c	h	h	c	c	h	h	c	h	h	a	a	h	h	a	c	h
chr3	AC3B0230	Unigene29827	547	A	C	O	21	19	56	h	h	c	h	h	c	a	c	a	h	h	h	h	a	c	h	a	h	h	c	c	a	h	h	h	h	c	c	h	h	c	h	h	a	a	h	h	a	c	h
chr3	AC3B0230	CL818.Contig1	38	C	A	R	22	18	56	h	h	c	a	h	c	a	c	a	h	h	h	h	a	h	h	a	h	h	c	h	a	a	c	h	h	c	c	h	h	c	h	h	a	a	h	h	a	c	h
chr3	AC3B0230	Unigene4395	141	A	G	R	21	18	57	h	h	c	a	h	c	a	c	a	h	h	h	h	a	h	h	a	h	h	c	h	a	h	c	h	h	c	c	h	h	c	h	h	a	a	h	h	a	c	h
chr3	AC3B0240	CL6764.Contig1	1324	C	G	O	24	19	53	h	h	c	a	h	c	a	c	a	h	h	h	h	a	h	h	a	h	h	c	h	a	h	c	a	h	c	c	h	h	c	h	h	a	a	h	h	a	c	h
chr3	AC3B0240	CL3859.Contig2	483	C	G	R	26	19	51	h	h	c	a	h	c	a	c	a	h	h	h	h	a	h	a	a	h	h	c	h	a	h	c	a	h	c	c	h	h	c	h	h	a	a	h	h	a	c	h
chr3	AC3B0240	CL6080.Contig2	273	T	C	R	26	19	51	h	h	c	a	h	c	a	c	a	h	h	h	h	a	h	a	a	h	h	c	h	a	h	c	a	h	c	c	h	h	c	h	h	a	a	h	h	a	c	h
chr3	AC3B0240	Unigene12513	643	A	G	S	26	19	51	h	h	c	a	h	c	a	c	a	h	h	h	h	a	h	a	a	h	h	c	h	a	h	c	a	h	c	c	h	h	c	h	h	a	a	h	h	a	c	h
chr3	AC3B0240	Unigene12645	1007	A	T	S	26	19	51	h	h	c	a	h	c	a	c	a	h	h	h	h	a	h	a	a	h	h	c	h	a	h	c	a	h	c	c	h	h	c	h	h	a	a	h	h	a	c	h
chr3	AC3B0240	Unigene28517	118	G	A	S	26	19	51	h	h	c	a	h	c	a	c	a	h	h	h	h	a	h	a	a	h	h	c	h	a	h	c	a	h	c	c	h	h	c	h	h	a	a	h	h	a	c	h
chr3	AC3B0240	Unigene6613	612	T	G	O	26	22	48	c	h	c	a	h	c	a	c	a	h	h	h	h	a	h	a	a	h	h	c	h	a	h	c	a	h	c	c	h	h	c	h	h	a	a	h	h	a	c	h
chr3	AC3B0240	Unigene9854	40	G	A	O	27	19	50	h	h	c	a	h	c	a	c	a	h	h	h	h	a	h	a	a	h	h	c	h	a	h	c	a	h	c	c	h	h	c	h	h	a	a	h	h	a	c	h
chr3	AC3B0250	CL3910.Contig1	346	T	G	O	51	17	28	h	a	c	a	h	c	a	c	a	h	h	h	h	a	a	a	a	h	h	h	a	a	h	c	a	h	c	a	h	a	c	a	h	a	a	a	h	a	c	a
chr3	AC3B0250	CL3502.Contig1	2078	G	T	O	27	18	51	h	h	c	a	h	c	a	c	a	h	h	h	h	a	h	a	a	h	h	c	h	a	h	c	a	h	c	h	h	h	c	h	h	a	a	h	h	a	c	h
chr3	AC3B0250	CL5186.Contig2	416	C	G	S	27	18	51	h	h	c	a	h	c	a	c	a	h	h	h	h	a	h	a	a	h	h	c	h	a	h	c	a	h	c	h	h	h	c	h	h	a	a	h	h	a	c	h
chr3	AC3B0250	CL651.Contig2	47	T	A	O	27	18	51	h	h	c	a	h	c	a	c	a	h	h	h	h	a	h	a	a	h	h	c	h	a	h	c	a	h	c	h	h	h	c	h	h	a	a	h	h	a	c	h
chr3	AC3B0250	CL6712.Contig1	91	A	T	S	27	18	51	h	h	c	a	h	c	a	c	a	h	h	h	h	a	h	a	a	h	h	c	h	a	h	c	a	h	c	h	h	h	c	h	h	a	a	h	h	a	c	h
chr3	AC3B0250	Unigene11721	67	C	T	S	27	18	51	h	h	c	a	h	c	a	c	a	h	h	h	h	a	h	a	a	h	h	c	h	a	h	c	a	h	c	h	h	h	c	h	h	a	a	h	h	a	c	h
chr3	AC3B0250	Unigene13288	147	C	T	O	28	19	49	h	h	c	a	h	c	a	c	a	h	h	h	h	a	a	a	a	h	h	c	h	a	h	c	a	h	c	h	h	h	c	h	h	a	a	h	h	a	c	h
chr3	AC3B0250	Unigene13932	364	G	A	R	28	18	50	h	h	c	a	h	c	a	c	a	h	h	h	h	a	h	a	a	h	h	c	h	a	h	c	a	h	c	h	h	h	c	h	h	a	a	h	h	a	c	h
chr3	AC3B0250	Unigene19727	521	T	C	O	28	17	51	h	h	c	a	h	c	a	h	a	h	h	h	h	a	h	a	a	h	h	c	h	a	h	c	a	h	c	h	h	h	c	h	h	a	a	h	h	a	c	h
chr3	AC3B0250	Unigene29302	407	G	C	R	29	19	48	h	h	c	a	h	c	a	c	a	h	h	h	h	a	h	a	a	h	h	c	h	a	h	c	a	h	h	h	h	h	c	h	h	a	a	h	h	a	c	h
chr3	AC3B0250	Unigene4138	158	C	T	S	27	17	52	h	h	c	a	h	c	a	c	a	h	h	h	h	a	h	a	a	h	h	c	h	a	h	c	a	h	h	h	h	h	c	h	h	a	a	h	h	a	c	h
chr3	AC3B0250	Unigene605	325	C	T	R	27	17	52	h	h	c	a	h	c	a	c	a	h	h	h	h	a	h	a	a	h	h	c	h	a	h	c	a	h	c	h	h	h	c	h	h	a	a	h	h	a	c	h
chr3	AC3B0250	Unigene729	213	T	C	O	28	20	48	h	h	c	a	h	c	a	c	a	h	a	h	h	a	h	a	a	h	h	c	h	a	h	c	a	h	c	h	h	h	c	h	h	a	a	h	h	a	c	h
chr3	AC3B0250	Unigene10589	260	T	C	O	28	17	51	h	h	c	a	h	c	a	c	a	h	h	h	h	a	h	a	a	h	h	c	h	a	h	c	a	a	c	h	h	h	c	h	h	a	a	h	h	a	c	h
chr3	AC3B0250	Unigene9938	80	T	A	R	28	18	50	h	h	c	a	h	c	a	c	a	h	h	h	h	a	h	a	a	h	h	c	h	a	c	c	a	a	c	h	h	h	c	h	h	a	a	h	h	a	c	h
chr3	AC3B0250	Unigene9939	72	T	G	O	29	22	45	h	h	c	a	h	c	a	c	a	h	h	h	h	a	h	a	a	h	h	c	h	a	h	c	a	a	c	h	h	h	c	h	h	a	a	h	h	a	c	c
chr3	AC3B0260	CL4825.Contig1	231	T	C	O	27	19	50	h	h	c	a	c	c	h	c	a	h	h	h	c	a	h	a	a	h	h	c	h	h	h	c	a	a	c	h	h	h	c	h	h	a	a	h	h	a	c	h
chr3	AC3B0260	Unigene12791	73	A	G	O	31	17	48	h	h	c	a	h	c	a	c	a	h	h	h	h	a	h	a	a	h	h	c	h	a	h	c	a	a	c	h	h	h	c	h	h	a	a	h	h	a	c	h
chr3	AC3B0260	Unigene12792	495	G	A	O	29	17	50	h	h	c	a	h	c	a	c	a	h	h	h	h	a	h	a	a	h	h	c	h	a	h	c	a	a	c	h	h	h	c	h	h	a	a	h	h	a	c	h
chr3	AC3B0260	Unigene28801	167	T	C	S	29	17	50	h	h	c	a	h	c	a	c	a	h	h	h	h	a	h	a	a	h	h	c	h	a	h	c	a	a	c	h	h	h	c	h	h	a	a	h	h	a	c	h
chr3	AC3B0260	Unigene5647	401	A	T	O	30	17	49	h	h	c	a	h	c	a	c	a	h	h	h	h	a	h	a	a	a	h	c	h	a	h	c	a	a	c	h	h	h	c	h	h	a	a	h	h	a	c	h
chr3	AC3B0260	Unigene8678	140	G	A	O	32	11	53	h	h	c	a	h	h	a	h	a	h	h	h	h	a	h	a	a	h	h	h	h	a	h	h	a	a	h	h	h	h	c	h	h	a	a	h	h	a	c	h
chr3	AC3B0270	Unigene7137	202	T	A	O	30	22	44	h	a	c	a	c	c	h	h	a	h	c	h	a	h	c	a	h	h	a	c	c	c	h	h	a	h	h	h	h	c	c	c	h	a	a	c	h	h	a	h
chr3	AC3B0270	CL3404.Contig2	533	C	A	O	42	18	36	h	h	c	a	h	c	a	c	a	h	h	a	h	a	h	a	a	h	a	c	h	a	h	c	a	h	c	h	h	a	c	a	a	a	a	a	h	a	c	h
chr3	AC3B0270	CL128.Contig3	1121	C	T	O	31	17	48	h	h	c	a	h	c	a	c	a	h	h	h	h	a	h	a	a	h	a	c	h	a	h	c	a	a	c	h	a	h	c	h	h	a	a	h	h	a	c	h
chr3	AC3B0270	CL135.Contig1	317	G	A	R	30	17	49	h	h	c	a	h	c	a	c	a	h	h	h	h	a	h	a	a	h	a	c	h	a	h	c	a	a	c	h	h	h	c	h	h	a	a	h	h	a	c	h
chr3	AC3B0270	Unigene26133	579	T	A	R	30	17	49	h	h	c	a	h	c	a	c	a	h	h	h	h	a	h	a	a	h	a	c	h	a	h	c	a	a	c	h	h	h	c	h	h	a	a	h	h	a	c	h
chr3	AC3B0270	Unigene3221	380	T	C	R	31	17	48	h	h	c	a	h	c	a	c	a	h	h	h	h	a	h	a	a	h	a	c	h	a	h	c	a	a	c	h	h	a	c	h	h	a	a	h	h	a	c	h
chr3	AC3B0270	Unigene4684	561	A	G	S	30	17	49	h	h	c	a	h	c	a	c	a	h	h	h	h	a	h	a	a	h	a	c	h	a	h	c	a	a	c	h	h	h	c	h	h	a	a	h	h	a	c	h
chr3	AC3B0280	Unigene10250	456	A	G	S	31	17	48	h	a	c	a	h	c	a	c	a	h	h	h	h	a	h	a	a	h	a	c	h	a	h	c	a	a	c	h	h	h	c	h	h	a	a	h	h	a	c	h
chr3	AC3B0280	Unigene27802	175	C	A	R	31	17	48	h	a	c	a	h	c	a	c	a	h	h	h	h	a	h	a	a	h	a	c	h	a	h	c	a	a	c	h	h	h	c	h	h	a	a	h	h	a	c	h
chr3	AC3B0290	CL4728.Contig1	663	T	C	R	30	20	46	h	a	c	a	h	c	a	c	a	h	c	h	h	a	h	a	a	h	a	c	h	a	h	c	a	a	c	h	h	h	c	h	h	a	a	c	h	a	c	h
chr3	AC3B0290	CL5415.Contig1	243	G	A	S	30	19	47	h	a	c	a	h	c	a	c	a	h	c	h	h	a	h	a	a	h	a	c	h	a	h	c	a	a	c	h	h	h	c	h	h	a	a	c	h	a	c	h
chr3	AC3B0290	Unigene13878	203	A	G	O	30	19	47	h	a	c	a	h	c	a	c	a	h	c	h	h	a	h	a	a	h	a	c	h	a	h	c	a	a	c	h	h	h	c	h	h	a	a	c	h	a	c	h
chr3	AC3B0290	Unigene22949	539	G	A	R	30	19	47	h	a	c	a	h	c	a	c	a	h	c	h	h	a	h	a	a	h	a	c	h	a	h	c	a	a	c	h	h	h	c	h	h	a	a	c	h	a	c	h
chr3	AC3B0290	Unigene26865	492	C	T	O	41	3	52	h	a	h	a	h	h	h	h	a	h	c	h	h	a	h	a	a	h	a	c	h	a	h	c	a	a	a	h	h	h	h	a	h	a	a	h	h	a	h	h
chr3	AC3B0300	CL1207.Contig1	1084	G	A	R	29	19	48	h	a	c	a	h	c	a	c	a	h	c	h	h	h	h	a	a	h	a	c	h	a	h	c	a	a	c	h	h	h	c	h	h	a	a	c	h	a	c	h
chr3	AC3B0300	CL5091.Contig2	947	A	T	S	29	19	48	h	a	c	a	h	c	a	c	a	h	c	h	h	h	h	a	a	h	a	c	h	a	h	c	a	a	c	h	h	h	c	h	h	a	a	c	h	a	c	h
chr3	AC3B0300	CL5530.Contig1	264	G	A	O	29	20	47	h	a	c	a	h	c	a	c	a	h	c	h	h	h	h	a	a	h	a	c	h	a	h	c	a	a	c	h	h	h	c	h	h	a	a	c	h	a	c	h
chr3	AC3B0300	CL5926.Contig1	379	C	T	R	29	19	48	h	a	c	a	h	c	a	c	a	h	c	h	h	h	h	a	a	h	a	c	h	a	h	c	a	a	c	h	h	h	c	h	h	a	a	c	h	a	c	h
chr3	AC3B0300	Unigene10712	690	C	G	S	29	19	48	h	a	c	a	h	h	a	c	a	h	c	h	h	h	h	a	a	h	a	c	h	a	h	c	a	a	c	h	h	h	c	h	h	a	a	c	h	a	c	h
chr3	AC3B0300	Unigene13212	275	G	T	S	29	19	48	h	a	c	a	h	c	a	c	a	h	c	h	h	h	h	a	a	h	a	c	h	a	h	c	a	a	c	h	h	h	c	h	h	a	a	c	h	a	c	h
chr3	AC3B0300	Unigene13559	648	T	G	R	31	19	46	h	a	c	a	h	c	a	h	a	h	c	h	h	h	h	a	a	h	a	c	h	a	h	c	a	a	h	h	h	h	c	h	h	a	a	c	h	a	c	h
chr3	AC3B0300	Unigene16665	127	A	G	O	40	18	38	h	a	c	a	h	c	a	c	a	h	c	h	h	h	h	a	a	h	a	c	h	a	h	c	a	a	c	h	h	h	c	h	a	a	a	h	h	a	c	h
chr3	AC3B0300	Unigene18026	74	G	A	S	29	19	48	h	a	c	a	h	c	a	c	a	h	c	h	h	h	h	a	a	h	a	c	h	a	h	c	a	a	c	h	h	h	c	h	h	a	a	c	h	a	c	h
chr3	AC3B0300	Unigene20619	54	C	T	O	29	19	48	h	a	c	a	h	c	a	c	a	h	c	h	h	h	h	a	a	h	a	c	h	a	h	c	a	a	c	h	h	h	c	h	h	a	a	c	h	a	c	h
chr3	AC3B0300	Unigene21059	76	A	T	S	29	19	48	h	a	c	a	h	c	a	c	a	h	c	h	h	h	h	a	a	h	a	c	h	a	h	c	a	a	c	h	h	h	c	h	h	a	a	c	h	a	c	h
chr3	AC3B0300	Unigene23709	947	G	A	O	30	19	47	h	a	c	a	a	c	a	c	a	h	h	h	h	h	h	h	a	h	a	c	h	a	h	c	a	a	c	h	a	h	c	h	h	a	a	c	h	a	c	h
chr3	AC3B0300	Unigene25794	233	C	T	S	29	19	48	h	a	c	a	h	c	a	c	a	h	c	h	h	h	h	a	a	h	a	c	h	a	h	c	a	a	c	h	h	h	c	h	h	a	a	c	h	a	c	h
chr3	AC3B0300	Unigene26366	276	G	C	S	29	19	48	h	a	c	a	h	c	a	c	a	h	c	h	h	h	h	a	a	h	a	c	h	a	h	c	a	a	c	h	h	h	c	h	h	a	a	c	h	a	c	h
chr3	AC3B0300	Unigene29404	17	G	A	S	31	19	46	h	a	c	a	h	c	a	c	a	h	c	h	h	h	h	a	a	h	a	c	h	a	h	c	a	a	c	h	h	h	c	h	h	a	a	c	h	a	c	h
chr3	AC3B0300	Unigene5161	970	G	A	O	31	19	46	c	a	h	a	h	c	a	c	a	h	c	h	h	h	h	a	a	h	a	c	h	a	h	c	a	a	c	h	a	h	c	h	h	a	a	c	h	a	c	h
chr3	AC3B0310	Unigene23275	603	T	A	O	30	20	46	h	a	c	a	h	c	a	c	a	h	c	h	h	h	h	a	a	h	a	c	h	a	h	c	a	a	c	h	h	h	c	h	h	a	a	c	h	a	c	h
chr3	AC3B0310	Unigene27294	51	G	A	O	30	20	46	h	a	c	a	h	c	a	c	a	h	c	h	h	h	h	a	a	h	a	c	h	a	h	c	a	a	c	h	h	h	c	h	h	a	a	c	h	a	c	h
chr3	AC3B0310	Unigene6060	1437	A	T	O	30	21	45	h	a	c	a	h	c	a	c	a	h	c	h	h	h	h	a	a	h	a	c	h	a	h	c	a	a	c	h	h	h	c	h	h	a	a	c	h	a	c	h
chr3	AC3B0310	Unigene7922	236	G	A	S	30	20	46	h	a	c	a	h	c	a	c	a	h	c	h	h	h	h	a	a	h	a	c	h	a	h	c	a	a	c	h	h	h	c	h	h	a	a	c	h	a	c	h
chr3	AC3B0320	CL2641.Contig2	68	A	C	R	31	20	45	h	a	c	a	h	c	a	c	a	h	c	h	h	h	h	a	a	h	a	c	h	a	h	c	a	a	c	h	h	h	c	h	h	a	a	c	h	a	c	h
chr3	AC3B0320	Unigene11490	294	G	T	S	31	20	45	h	a	c	a	h	c	a	c	a	h	c	h	h	h	h	a	a	h	a	c	h	a	h	c	a	a	c	h	h	h	c	h	h	a	a	c	h	a	c	h
chr3	AC3B0330	CL2168.Contig1	420	C	T	R	30	20	46	h	a	c	a	h	c	a	c	a	h	c	h	h	h	h	a	a	h	a	c	h	a	h	c	a	a	c	h	h	h	c	h	h	a	a	c	h	a	c	h
chr3	AC3B0330	Unigene13782	825	C	A	O	30	19	47	h	a	c	a	h	c	a	c	a	h	c	h	h	h	h	a	a	h	a	c	h	a	h	c	a	a	h	h	h	h	c	h	h	a	a	c	h	a	c	h
chr3	AC3B0330	Unigene10436	204	G	A	S	31	20	45	h	a	c	a	a	c	a	c	a	h	c	h	h	h	h	a	a	h	a	c	h	a	h	c	a	a	h	h	h	h	c	h	h	a	a	c	h	a	c	h
chr3	AC3B0340	Unigene10457	630	A	G	O	30	20	46	h	a	c	a	h	c	h	c	a	h	c	h	h	h	h	a	a	h	a	c	h	a	h	c	a	a	h	h	h	h	c	h	h	a	a	c	h	a	c	h
chr3	AC3B0340	CL983.Contig1	445	G	T	O	30	22	44	h	a	c	a	c	c	h	c	a	h	c	h	h	h	h	a	a	h	a	c	h	a	h	c	a	a	c	a	h	h	c	h	h	a	a	c	h	a	c	h
chr3	AC3B0340	CL3550.Contig1	110	G	C	S	29	20	47	h	a	c	a	h	c	h	c	a	h	c	h	h	h	h	a	a	h	a	c	h	a	h	c	a	a	h	h	h	h	c	h	h	a	a	c	h	a	c	h
chr3	AC3B0340	CL5641.Contig1	279	C	T	R	29	20	47	h	a	c	a	h	c	h	c	a	h	c	h	h	h	h	a	a	h	a	c	h	a	h	c	a	a	h	h	h	h	c	h	h	a	a	c	h	a	c	h
chr3	AC3B0340	Unigene18847	198	A	G	R	29	20	47	h	a	c	a	h	c	h	c	a	h	c	h	h	h	h	a	a	h	a	c	h	a	h	c	a	a	h	h	h	h	c	h	h	a	a	c	h	a	c	h
chr3	AC3B0340	Unigene3999	525	A	T	S	29	20	47	h	a	c	a	h	c	h	c	a	h	c	h	h	h	h	a	a	h	a	c	h	a	h	c	a	a	h	h	h	h	c	h	h	a	a	c	h	a	c	h
chr3	AC3B0350	Unigene12167	502	A	G	S	28	21	47	h	a	c	a	h	c	h	c	a	h	c	h	h	h	c	a	a	h	a	c	h	h	h	c	a	a	h	h	h	h	c	h	h	a	a	c	h	a	c	h
chr3	AC3B0360	Unigene7560	527	A	T	O	28	21	47	h	a	c	a	h	c	h	c	a	h	c	h	h	h	c	a	a	h	a	c	h	h	h	c	a	a	h	h	h	h	c	h	h	a	a	c	h	a	c	h
chr3	AC3B0360	CL2608.Contig3	682	A	G	R	28	21	47	h	a	c	a	h	c	h	c	a	h	c	h	h	h	c	a	a	h	a	c	h	h	h	c	a	a	h	h	h	h	c	h	h	a	a	c	h	a	c	h
chr3	AC3B0360	Unigene6113	330	G	A	S	28	20	48	h	a	c	a	h	c	h	c	a	h	c	h	h	h	c	a	a	h	a	c	h	c	h	c	a	a	h	h	h	h	c	h	h	a	a	c	h	a	c	h
chr3	AC3B0370	Unigene18242	174	A	G	O	29	21	46	h	a	c	a	h	c	h	c	a	h	c	h	h	h	c	a	a	h	a	c	h	h	h	c	a	a	h	h	h	c	c	h	h	a	a	c	h	a	c	h
chr3	AC3B0370	Unigene18241	31	C	T	R	29	22	45	h	a	c	a	h	c	h	c	a	h	c	h	h	h	c	a	a	h	a	c	h	c	h	c	a	a	h	h	h	c	c	h	h	a	a	c	h	a	c	h
chr3	AC3B0370	Unigene18243	43	G	A	S	29	22	45	h	a	c	a	h	c	h	c	a	h	c	h	h	h	c	a	a	h	a	c	h	c	h	c	a	a	h	h	h	c	c	h	h	a	a	c	h	a	c	h
chr3	AC3B0370	CL4840.Contig1	1433	T	C	O	29	22	45	h	a	c	a	h	c	h	c	a	h	c	h	h	h	c	a	a	h	a	c	h	c	h	c	a	h	h	h	h	c	c	h	h	a	a	c	h	a	c	h
chr3	AC3B0370	Unigene25267	547	T	C	R	29	22	45	h	a	c	a	h	c	h	c	a	h	c	h	h	h	c	a	a	h	a	c	h	c	h	c	a	h	h	h	h	c	c	h	h	a	a	c	h	a	c	h
chr3	AC3B0370	Unigene29869	273	G	A	O	26	22	48	h	a	c	a	h	c	h	c	a	h	c	h	h	h	c	h	a	h	a	c	h	c	h	c	a	h	h	h	h	c	c	h	h	a	a	c	h	a	c	h
chr3	AC3B0380	CL2788.Contig2	67	C	T	O	29	22	45	h	a	c	a	h	c	h	c	a	h	c	h	h	h	c	a	a	h	a	c	h	c	h	c	a	h	h	h	h	c	c	h	h	a	a	c	h	a	c	h
chr3	AC3B0380	CL302.Contig2	103	T	A	R	29	23	44	h	a	c	a	h	c	h	c	a	h	c	h	h	h	c	a	a	h	h	c	a	c	h	c	a	h	h	h	h	c	c	h	h	a	a	c	h	a	c	h
chr3	AC3B0380	CL3421.Contig1	416	A	G	R	30	23	43	h	a	c	a	h	c	h	c	a	h	c	h	h	h	c	a	a	h	a	c	h	c	h	c	a	h	h	h	h	c	c	h	h	a	a	c	h	a	c	h
chr3	AC3B0380	CL6255.Contig1	236	C	T	O	29	23	44	h	a	c	a	h	c	h	c	a	h	c	h	h	h	c	a	a	h	a	c	h	c	h	c	a	h	h	h	h	c	c	h	h	a	a	c	h	a	c	h
chr3	AC3B0380	Unigene10755	763	G	A	S	29	23	44	h	a	c	a	h	c	h	c	a	h	c	h	h	h	c	a	a	h	a	c	h	c	h	c	a	h	h	h	h	c	c	h	h	a	a	c	h	a	c	h
chr3	AC3B0380	Unigene11406	286	G	C	R	29	23	44	h	a	c	a	h	c	h	c	a	h	c	h	h	h	c	a	a	h	a	c	h	c	h	c	a	h	h	h	h	c	c	h	h	a	a	c	h	a	c	h
chr3	AC3B0380	Unigene21016	604	A	G	S	29	23	44	h	a	c	a	h	c	h	c	a	h	c	h	h	h	c	a	a	h	a	c	h	c	h	c	a	h	h	h	h	c	c	h	h	a	a	c	h	a	c	h
chr3	AC3B0380	Unigene21052	340	C	T	S	29	23	44	h	a	c	a	h	c	h	c	a	h	c	h	h	h	c	a	a	h	a	c	h	c	h	c	a	h	h	h	h	c	c	h	h	a	a	c	h	a	c	h
chr3	AC3B0380	Unigene22130	82	A	T	O	29	23	44	h	a	c	a	h	c	h	c	a	h	c	h	h	h	c	a	a	h	a	c	h	c	h	c	a	h	h	h	h	c	c	h	h	a	a	c	h	a	c	h
chr3	AC3B0380	Unigene32530	53	T	G	R	63	19	14	h	a	c	a	h	c	h	c	a	h	c	h	h	h	c	a	a	h	a	c	h	c	h	c	a	h	h	h	h	c	c	h	h	a	a	c	h	a	c	h
chr3	AC3B0390	CL3191.Contig3	405	A	C	S	29	22	45	h	a	c	a	h	c	h	c	a	h	c	h	h	h	c	a	a	h	a	c	h	c	h	c	a	h	h	h	h	c	c	h	h	a	a	c	h	a	c	h
chr3	AC3B0390	Unigene13040	376	C	T	R	29	22	45	h	a	c	a	h	c	h	c	a	h	c	h	h	h	c	a	a	h	a	c	h	c	h	c	a	h	h	h	h	c	c	h	h	a	a	c	h	a	c	h
chr3	AC3B0390	Unigene13195	85	C	T	O	32	22	42	h	a	c	a	h	c	h	c	a	h	c	h	h	h	c	a	a	h	a	c	h	c	h	c	a	h	h	h	h	c	c	h	h	a	a	c	a	a	c	h
chr3	AC3B0390	Unigene20710	284	A	T	O	31	22	43	h	a	c	a	h	c	a	c	a	h	c	h	h	a	c	a	a	h	a	c	h	c	h	c	a	h	h	h	h	c	c	h	h	a	a	c	h	a	c	h
chr3	AC3B0390	Unigene21140	537	C	T	S	29	22	45	h	a	c	a	h	c	h	c	a	h	c	h	h	h	c	a	a	h	a	c	h	c	h	c	a	h	h	h	h	c	c	h	h	a	a	c	h	a	c	h
chr3	AC3B0390	Unigene3404	327	A	C	R	29	22	45	h	a	c	a	h	c	h	c	a	h	c	h	h	h	c	a	a	h	a	c	h	c	h	c	a	h	h	h	h	c	c	h	h	a	a	c	h	a	c	h
chr3	AC3B0390	Unigene726	825	T	C	S	29	22	45	h	a	c	a	h	c	h	c	a	h	c	h	h	h	c	a	a	h	a	c	h	c	h	c	a	h	h	h	h	c	c	h	h	a	a	c	h	a	c	h
chr3	AC3B0400	Unigene11026	300	G	A	O	30	22	44	h	a	c	a	h	c	h	c	a	h	c	h	h	h	c	a	a	h	a	c	h	c	h	c	a	h	h	h	h	c	c	h	h	a	a	c	h	a	c	h
chr3	AC3B0400	Unigene11027	112	G	A	S	29	22	45	h	a	c	a	h	c	h	c	a	h	c	h	h	h	c	a	a	h	a	c	h	c	h	c	a	h	h	h	h	c	c	h	h	a	a	c	h	a	c	h
chr3	AC3B0400	Unigene27685	598	A	T	O	29	23	44	h	a	c	a	c	c	h	c	a	h	c	h	h	h	c	a	a	h	a	c	h	c	h	c	a	h	h	h	h	c	c	h	h	a	a	c	h	a	c	h
chr3	AC3B0400	Unigene7890	1026	G	A	O	28	23	45	h	a	c	a	c	c	h	c	a	h	c	h	h	h	c	a	a	h	h	c	h	c	h	c	a	h	h	h	h	c	c	h	h	a	a	c	h	a	c	h
chr3	AC3B0410	CL1967.Contig1	275	C	T	R	30	23	43	h	a	c	a	c	c	h	c	a	h	c	a	h	h	c	a	a	h	a	c	h	c	h	c	a	h	h	h	h	c	c	h	h	a	a	c	h	a	c	h
chr3	AC3B0410	CL3312.Contig3	305	G	A	S	30	23	43	h	a	c	a	c	c	h	c	a	h	c	a	h	h	c	a	a	h	a	c	h	c	h	c	a	h	h	h	h	c	c	h	h	a	a	c	h	a	c	h
chr3	AC3B0410	Unigene28618	142	C	T	R	30	23	43	h	a	c	a	c	c	h	c	a	h	c	a	h	h	c	a	a	h	a	c	h	c	h	c	a	h	h	h	h	c	c	h	h	a	a	c	h	a	c	h
chr3	AC3B0410	Unigene30154	15	T	C	R	30	23	43	h	a	c	a	c	c	h	c	a	h	c	a	h	h	c	a	a	h	a	c	h	c	h	c	a	h	h	h	h	c	c	h	h	a	a	c	h	a	c	h
chr3	AC3B0420	CL4952.Contig2	183	C	T	O	30	22	44	h	a	c	a	c	c	h	c	a	h	c	a	h	h	c	a	a	h	a	c	h	c	h	c	a	h	h	h	h	c	c	h	h	a	a	c	h	a	h	h
chr3	AC3B0420	Unigene28918	341	T	C	S	30	22	44	h	a	c	a	c	c	h	c	a	h	c	a	h	h	c	a	a	h	a	c	h	c	h	c	a	h	h	h	h	c	c	h	h	a	a	c	h	a	h	h
chr3	AC3B0420	Unigene6923	315	T	A	O	29	22	45	h	a	c	a	c	c	h	c	a	h	c	h	h	h	c	a	a	h	a	c	h	c	h	c	a	h	h	h	h	c	c	h	h	a	a	c	h	a	h	h
chr3	AC3B0430	CL1327.Contig1	764	G	T	O	29	22	45	h	a	c	a	c	c	h	c	a	h	c	h	h	h	c	a	a	h	a	c	h	c	h	c	a	h	h	h	h	c	c	a	h	a	a	c	h	a	h	h
chr3	AC3B0430	Unigene11204	286	A	G	O	28	22	46	h	a	c	a	c	c	h	c	a	h	c	h	h	h	c	a	a	h	a	c	h	c	h	c	a	h	h	h	h	c	c	h	h	a	a	c	h	a	h	h
chr3	AC3B0430	Unigene11209	87	T	A	S	28	22	46	h	a	c	a	c	c	h	c	a	h	c	h	h	h	c	a	a	h	a	c	h	c	h	c	a	h	h	h	h	c	c	h	h	a	a	c	h	a	h	h
chr3	AC3B0430	Unigene17682	48	T	C	O	28	22	46	h	a	c	a	c	c	h	c	a	h	c	h	h	h	c	a	a	h	a	c	h	c	h	c	a	h	h	h	h	c	c	h	h	a	a	c	h	a	h	h
chr3	AC3B0430	Unigene277	70	T	C	O	28	22	46	h	a	c	a	c	c	h	c	a	h	c	h	h	h	c	a	a	h	a	c	h	c	h	c	a	h	h	h	h	c	c	h	h	a	a	c	h	a	h	h
chr3	AC3B0440	CL2520.Contig1	121	C	G	O	29	23	44	h	a	c	a	c	c	h	c	a	h	c	h	h	h	c	a	a	h	a	c	c	c	h	c	a	h	h	h	h	c	c	h	h	a	a	c	h	h	a	h
chr3	AC3B0440	CL3986.Contig2	1348	T	C	O	28	23	45	h	a	c	a	c	h	h	c	a	h	c	h	h	h	c	a	a	h	a	c	c	c	h	c	a	h	h	h	h	c	c	h	h	a	a	c	h	h	a	h
chr3	AC3B0440	CL5527.Contig2	46	A	G	R	29	23	44	h	a	c	a	c	c	h	c	a	h	c	h	h	h	c	a	a	h	a	c	c	c	h	c	a	h	h	h	h	c	c	h	h	a	a	c	h	h	a	h
chr3	AC3B0440	Unigene11427	128	G	A	S	29	23	44	h	a	c	a	c	c	h	c	a	h	c	h	h	h	c	a	a	h	a	c	c	c	h	c	a	h	h	h	h	c	c	h	h	a	a	c	h	h	a	h
chr3	AC3B0440	Unigene21594	17	A	G	O	30	23	43	h	a	c	a	c	c	h	c	a	h	c	h	h	h	c	a	a	h	a	c	c	c	h	c	a	h	h	h	h	c	c	h	h	a	a	c	h	h	a	h
chr3	AC3B0440	Unigene24203	237	A	G	S	29	23	44	h	a	c	a	c	c	h	c	a	h	c	h	h	h	c	a	a	h	a	c	c	c	h	c	a	h	h	h	h	c	c	h	h	a	a	c	h	h	a	h
chr3	AC3B0440	Unigene27576	386	G	A	R	29	23	44	h	a	c	a	c	c	h	c	a	h	c	h	h	h	c	a	a	h	a	c	c	c	h	c	a	h	h	h	h	c	c	h	h	a	a	c	h	h	a	h
chr3	AC3B0440	Unigene28236	454	T	A	S	29	23	44	h	a	c	a	c	c	h	c	a	h	c	h	h	h	c	a	a	h	a	c	c	c	h	c	a	h	h	h	h	c	c	h	h	a	a	c	h	h	a	h
chr3	AC3B0440	Unigene683	1197	A	G	S	29	23	44	h	a	c	a	c	c	h	c	a	h	c	h	h	h	c	a	a	h	a	c	c	c	h	c	a	h	h	h	h	c	c	h	h	a	a	c	h	h	a	h
chr3	AC3B0450	Unigene24204	591	C	T	R	29	24	43	h	a	c	a	c	c	h	h	a	h	c	h	h	h	c	a	a	h	a	c	c	c	h	c	a	h	h	h	h	c	c	h	h	a	a	c	h	h	a	h
chr3	AC3B0450	Unigene37793	170	T	C	O	30	23	43	h	a	c	a	c	c	h	c	a	h	c	a	h	h	c	a	a	h	a	c	h	c	h	c	a	h	h	h	h	c	c	h	h	a	a	c	h	a	c	h
chr3	AC3B0450	Unigene39024	53	G	A	O	28	22	46	h	a	c	a	c	c	h	c	a	h	c	h	h	h	c	a	a	h	a	c	h	c	h	c	a	h	h	h	h	c	c	h	h	a	a	c	h	a	h	h
chr3	AC3B0450	CL1051.Contig3	83	G	A	R	31	24	41	c	a	c	a	c	c	h	c	a	h	c	h	h	h	c	a	a	h	a	c	c	c	h	c	a	h	h	h	h	c	c	h	h	a	a	c	a	h	a	h
chr3	AC3B0450	CL1628.Contig3	234	C	T	S	31	23	42	h	a	c	a	c	c	h	c	a	h	c	h	h	h	c	a	a	h	a	c	c	c	h	c	a	h	h	h	h	c	c	h	h	a	a	c	a	h	a	h
chr3	AC3B0450	CL3914.Contig1	1039	T	A	R	31	22	43	h	a	c	a	c	c	h	c	a	h	c	h	h	h	c	a	a	h	a	c	c	c	h	c	a	h	h	h	h	h	c	h	h	a	a	c	a	h	a	h
chr3	AC3B0450	CL5116.Contig2	713	T	A	O	31	23	42	h	a	c	a	c	c	h	c	a	h	c	h	h	h	c	a	a	h	a	c	c	c	h	c	a	h	h	h	h	c	c	h	h	a	a	c	a	h	a	h
chr3	AC3B0450	Unigene14615	53	C	T	O	31	23	42	h	a	c	a	c	c	h	c	a	h	c	h	h	h	c	a	a	h	a	c	c	c	h	c	a	h	h	h	h	c	c	h	h	a	a	c	a	h	a	h
chr3	AC3B0460	CL6404.Contig2	103	T	G	O	32	24	40	h	a	c	a	c	c	h	c	a	h	c	h	h	h	c	a	a	h	a	c	c	c	a	c	a	a	h	h	h	c	c	h	h	a	a	c	a	h	h	h
chr3	AC3B0460	Unigene11491	382	C	T	R	30	24	42	h	a	c	a	c	c	h	c	a	h	c	h	h	h	c	a	a	h	a	c	c	c	h	c	a	c	h	h	h	c	c	h	h	a	a	c	a	h	a	h
chr3	AC3B0460	Unigene12120	470	A	C	R	31	23	42	h	a	c	a	c	c	h	c	a	h	c	h	h	h	c	a	a	h	a	c	c	c	h	c	a	h	h	h	h	c	c	h	h	a	a	c	a	h	a	h
chr3	AC3B0460	Unigene30433	17	T	C	S	31	23	42	h	a	c	a	c	c	h	c	a	h	c	h	h	h	c	a	a	h	a	c	c	c	h	c	a	h	h	h	h	c	c	h	h	a	a	c	a	h	a	h
chr3	AC3B0460	Unigene4143	101	A	G	R	31	23	42	h	a	c	a	c	c	h	c	a	h	c	h	h	h	c	a	a	h	a	c	c	c	h	c	a	h	h	h	h	c	c	h	h	a	a	c	a	h	a	h
chr3	AC3B0460	Unigene5456	45	A	G	S	31	23	42	h	a	c	a	c	c	h	c	a	h	c	h	h	h	c	a	a	h	a	c	c	c	h	c	a	h	h	h	h	c	c	h	h	a	a	c	a	h	a	h
chr3	AC3B0460	Unigene5457	33	C	T	R	31	24	41	h	a	c	a	c	c	h	c	a	h	c	h	h	h	c	a	a	h	a	c	c	c	h	c	a	h	h	h	h	c	c	h	h	a	a	c	a	h	a	h
chr3	AC3B0460	Unigene6330	79	A	G	S	31	23	42	h	a	c	a	c	c	h	c	a	h	c	h	h	h	c	a	a	h	a	c	c	c	h	c	a	h	h	h	h	c	c	h	h	a	a	c	a	h	a	h
chr3	AC3B0470	Unigene11558	513	G	A	S	30	23	43	h	a	c	a	c	c	h	c	a	h	c	h	h	h	c	a	h	h	a	c	c	c	h	c	a	h	h	h	h	c	c	h	h	a	a	c	a	h	a	h
chr3	AC3B0470	Unigene23226	199	C	T	R	30	23	43	h	a	c	a	c	c	h	c	a	h	c	h	h	h	c	a	h	h	a	c	c	c	h	c	a	h	h	h	h	c	c	h	h	a	a	c	a	h	a	h
chr3	AC3B0480	Unigene7209	859	C	T	S	29	24	43	h	a	c	a	c	c	h	c	a	h	c	h	h	h	c	a	h	h	a	c	c	c	h	c	a	h	h	h	h	c	c	h	h	a	a	c	h	h	a	h
chr3	AC3B0490	Unigene10069	211	A	T	S	29	22	45	h	a	c	a	c	c	h	c	a	h	h	h	h	h	c	a	h	h	a	c	c	c	h	h	a	h	h	h	h	c	c	h	h	a	a	c	h	h	a	h
chr3	AC3B0490	Unigene18063	278	G	A	R	29	22	45	h	a	c	a	c	c	h	c	a	h	h	h	h	h	c	a	h	h	a	c	c	c	h	h	a	h	h	h	h	c	c	h	h	a	a	c	h	h	a	h
chr3	AC3B0490	Unigene18065	91	C	T	S	29	22	45	h	a	c	a	c	c	h	c	a	h	h	h	h	h	c	a	h	h	a	c	c	c	h	h	a	h	h	h	h	c	c	h	h	a	a	c	h	h	a	h
chr3	AC3B0500	Unigene13505	260	T	A	O	28	21	47	h	a	c	a	c	c	h	c	a	h	h	h	h	h	c	a	h	h	a	c	c	c	h	h	a	h	h	h	h	c	c	h	h	a	a	c	h	h	a	h
chr3	AC3B0500	Unigene25516	131	A	G	O	30	22	44	h	a	c	a	c	c	h	c	a	h	a	h	h	h	c	a	h	h	a	c	c	c	h	h	a	h	h	h	h	c	c	h	h	a	a	c	h	h	a	h
chr3	AC3B0500	CL5373.Contig1	1236	A	G	R	28	22	46	h	a	c	a	c	c	h	c	a	h	h	h	h	h	c	a	h	h	a	c	c	c	h	h	a	h	h	h	h	c	c	h	h	a	a	c	h	h	a	h
chr3	AC3B0500	Unigene13218	794	T	G	O	28	22	46	h	a	c	a	c	c	h	c	a	h	h	h	h	h	c	a	h	h	a	c	c	c	h	h	a	h	h	h	h	c	c	h	h	a	a	c	h	h	a	h
chr3	AC3B0500	Unigene27414	432	G	T	S	28	22	46	h	a	c	a	c	c	h	c	a	h	h	h	h	h	c	a	h	h	a	c	c	c	h	h	a	h	h	h	h	c	c	h	h	a	a	c	h	h	a	h
chr3	AC3B0500	Unigene12660	403	T	C	R	28	24	44	h	a	c	a	c	c	h	c	a	h	h	h	h	h	c	a	a	h	a	c	c	c	h	c	a	h	h	h	h	c	c	h	h	a	a	c	h	h	a	h
chr3	AC3B0510	CL2819.Contig4	127	A	T	R	30	14	52	h	a	c	a	c	c	h	c	a	h	h	h	h	h	h	a	h	h	a	h	h	h	h	h	a	h	h	h	h	c	c	h	h	a	a	c	h	h	a	h
chr3	AC3B0510	Unigene28953	457	T	G	S	28	20	48	h	a	c	a	c	c	h	h	a	h	h	h	h	h	c	a	h	h	a	c	c	c	h	h	a	h	h	h	h	c	c	h	h	a	a	c	h	h	a	h
chr3	AC3B0510	Unigene13956	841	C	T	R	27	20	49	h	a	c	a	c	c	h	h	a	h	h	h	h	h	c	a	a	h	a	c	c	c	h	h	a	h	h	h	h	c	c	h	h	a	a	c	h	h	a	h
chr3	AC3B0520	Unigene22873	211	G	A	O	30	20	46	h	a	c	a	c	c	h	h	a	h	h	h	a	h	c	a	h	h	a	c	c	c	h	h	a	h	h	h	h	c	c	h	h	a	a	c	h	h	a	h
chr3	AC3B0520	Unigene31884	830	T	C	S	30	20	46	h	a	c	a	c	c	h	h	a	h	h	h	a	h	c	a	h	h	a	c	c	c	h	h	a	h	h	h	h	c	c	h	h	a	a	c	h	h	a	h
chr3	AC3B0520	Unigene32167	260	C	A	S	31	20	45	h	a	c	a	c	c	h	h	a	h	h	h	a	h	c	a	h	h	a	c	c	c	h	h	a	h	h	h	h	c	c	h	h	a	a	c	h	h	a	h
chr3	AC3B0530	CL4565.Contig2	1513	G	A	S	30	17	49	h	a	c	a	c	h	h	h	a	h	h	h	a	h	c	a	h	h	a	c	c	c	h	h	a	h	h	h	h	c	c	h	h	a	a	c	h	h	a	h
chr3	AC3B0530	Unigene27521	371	C	A	R	30	17	49	h	a	c	a	c	h	h	h	a	h	h	h	a	h	c	a	h	h	a	c	c	c	h	h	a	h	h	h	h	c	c	h	h	a	a	c	h	h	a	h
chr3	AC3B0530	Unigene4549	960	T	C	S	30	17	49	h	a	c	a	c	h	h	h	a	h	h	h	a	h	c	a	h	h	a	c	c	c	h	h	a	h	h	h	h	c	c	h	h	a	a	c	h	h	a	h
chr3	AC3B0530	Unigene9228	135	A	T	O	30	17	49	h	a	c	a	c	h	h	h	a	a	h	h	a	a	c	a	h	h	a	c	c	c	h	h	a	h	h	h	h	c	c	h	h	a	a	c	h	h	a	h
chr3	AC3B0540	CL4651.Contig1	171	A	T	O	9	18	69	h	a	c	a	c	h	h	h	h	h	h	h	a	h	c	a	h	h	a	c	h	c	h	h	h	h	h	h	h	c	c	c	h	h	a	c	h	h	h	h
chr3	AC3B0540	CL5821.Contig2	549	T	C	S	29	18	49	h	a	c	a	c	h	h	h	a	h	h	h	a	h	c	a	h	h	a	c	h	c	h	h	a	h	h	h	h	c	c	c	h	a	a	c	h	h	a	h
chr3	AC3B0540	Unigene10479	621	T	G	O	29	18	49	h	a	c	a	c	h	h	h	a	h	h	h	a	h	c	a	h	h	a	c	h	c	h	h	a	h	h	h	h	c	c	c	h	a	a	c	h	h	a	h
chr3	AC3B0540	Unigene10809	60	T	C	O	12	18	66	h	h	c	a	c	h	h	h	h	h	h	h	a	h	c	a	h	h	a	c	h	c	h	h	a	h	h	h	h	c	c	c	h	a	h	c	h	h	a	h
chr3	AC3B0540	Unigene21718	83	A	G	O	29	6	61	h	a	c	a	c	h	h	h	a	h	h	h	a	h	c	a	h	h	a	c	h	h	h	h	a	h	h	h	h	h	c	h	h	a	a	h	h	h	a	h
chr3	AC3B0540	Unigene23419	253	G	A	R	29	18	49	h	a	c	a	c	h	h	h	a	h	h	h	a	h	c	a	h	h	a	c	h	c	h	h	a	h	h	h	h	c	c	c	h	a	a	c	h	h	a	h
chr3	AC3B0540	Unigene27411	594	G	C	S	29	18	49	h	a	c	a	c	h	h	h	a	h	h	h	a	h	c	a	h	h	a	c	h	c	h	h	a	h	h	h	h	c	c	c	h	a	a	c	h	h	a	h
chr3	AC3B0540	Unigene29491	37	G	T	S	29	18	49	h	a	c	a	c	h	h	h	a	h	h	h	a	h	c	a	h	h	a	c	h	c	h	h	a	h	h	h	h	c	c	c	h	a	a	c	h	h	a	h
chr3	AC3B0540	Unigene32849	315	G	T	O	29	18	49	h	a	c	a	c	h	h	h	a	h	h	h	a	h	c	a	h	h	a	c	h	c	h	h	a	h	h	h	h	c	c	c	h	a	a	c	h	h	a	h
chr3	AC3B0540	Unigene808	648	C	G	O	29	17	50	h	a	c	a	c	h	h	h	a	h	h	h	a	h	c	a	h	h	a	c	h	c	h	h	a	h	h	h	h	c	c	c	h	a	a	c	h	h	a	h
chr3	AC3B0540	Unigene10055	77	T	C	R	29	18	49	h	a	c	a	c	h	h	h	a	h	h	h	a	h	c	a	h	h	a	c	h	c	h	h	a	h	h	h	h	c	c	c	h	a	a	c	h	h	a	h
chr3	AC3B0540	Unigene12116	198	T	A	O	30	18	48	h	a	c	a	c	h	h	h	a	h	h	h	a	h	c	a	h	h	a	c	h	c	h	h	a	h	h	h	h	c	c	c	h	a	a	c	h	h	a	h
chr3	AC3B0550	CL1291.Contig2	1561	T	C	R	31	19	46	h	a	c	a	c	h	h	h	a	h	h	h	a	h	c	a	h	h	a	c	h	c	h	h	a	h	h	h	h	c	c	c	h	a	a	c	h	h	a	h
chr3	AC3B0550	Unigene12739	644	C	T	S	31	18	47	h	a	c	a	c	h	h	h	a	h	h	h	a	h	c	a	h	h	a	c	h	c	h	h	a	h	h	h	h	c	c	c	h	a	a	c	h	h	a	h
chr3	AC3B0550	Unigene22347	269	A	G	O	30	19	47	h	a	c	a	c	h	h	h	a	h	h	h	a	h	c	a	h	h	a	c	h	c	h	h	a	h	h	h	h	c	c	c	h	a	a	c	h	h	a	h
chr3	AC3B0550	Unigene25156	330	C	T	O	30	19	47	h	a	c	a	c	h	h	h	a	h	c	h	a	h	c	a	h	h	a	c	h	c	h	h	a	h	h	h	h	c	c	c	h	a	a	c	h	h	a	h
chr3	AC3B0550	Unigene26484	123	T	C	R	46	18	32	h	a	c	a	c	h	h	h	a	a	h	h	a	h	c	a	h	h	a	c	h	c	h	h	a	h	h	h	h	c	c	c	h	a	a	c	h	h	a	h
chr3	AC3B0550	Unigene27432	335	C	T	S	30	18	48	h	a	c	a	c	h	h	h	a	h	h	h	a	h	c	a	h	h	a	c	h	c	h	h	a	h	h	h	h	c	c	c	h	a	a	c	h	h	a	h
chr3	AC3B0550	Unigene7747	287	G	T	R	30	18	48	h	a	c	a	c	h	h	h	a	h	h	h	a	h	c	a	h	h	a	c	h	c	h	h	a	h	h	h	h	c	c	c	h	a	a	c	h	h	a	h
chr3	AC3B0550	Unigene9732	175	T	C	O	30	18	48	h	a	c	a	c	h	h	h	a	h	h	h	a	h	c	a	h	h	a	c	h	c	h	h	a	h	h	h	h	c	c	c	h	a	a	c	h	h	a	h
chr3	AC3B0550	CL6559.Contig1	685	A	G	R	30	17	49	h	a	c	a	c	h	h	h	a	h	h	h	a	h	c	a	h	h	a	c	h	c	h	h	a	h	h	h	h	c	c	c	h	a	a	c	h	h	a	h
chr3	AC3B0560	Unigene13498	1010	A	G	R	31	18	47	h	a	c	a	c	h	h	h	a	h	h	h	a	h	c	a	h	h	a	c	h	c	h	h	a	h	h	h	h	c	c	c	h	a	a	c	h	h	a	h
chr3	AC3B0560	CL6360.Contig1	341	C	T	O	33	18	45	h	a	h	a	c	a	h	h	a	h	a	h	a	h	c	a	h	h	a	c	h	c	h	h	a	h	c	h	h	c	c	c	h	a	a	c	h	h	a	h
chr3	AC3B0560	Unigene12963	439	T	C	O	32	18	46	h	a	c	a	c	h	h	h	a	h	h	h	a	h	c	a	a	h	a	c	h	c	h	h	a	h	h	h	h	c	c	c	h	a	a	c	h	h	a	h
chr3	AC3B0560	CL5176.Contig2	31	C	T	S	32	18	46	h	a	c	a	c	h	h	h	a	a	h	h	a	h	c	a	h	h	a	c	h	c	h	h	a	h	h	h	h	c	c	c	h	a	a	c	h	h	a	h
chr3	AC3B0560	Unigene26186	594	C	T	R	32	18	46	h	a	c	a	c	h	h	h	a	a	h	h	a	h	c	a	h	h	a	c	h	c	h	h	a	h	h	h	h	c	c	c	h	a	a	c	h	h	a	h
chr3	AC3B0560	Unigene9996	229	T	A	S	34	17	45	h	a	c	a	c	h	h	h	a	a	h	h	a	h	h	a	h	h	a	c	h	c	h	h	a	h	h	h	h	c	c	c	h	a	a	c	h	h	a	h
chr3	AC3B0570	Unigene27371	444	T	C	S	31	18	47	h	a	c	h	c	h	h	h	a	a	h	h	a	h	c	a	h	h	a	c	h	c	h	h	a	h	h	h	h	c	c	c	h	a	a	c	h	h	a	h
chr3	AC3B0570	Unigene27410	455	C	T	S	31	18	47	h	a	c	h	c	h	h	h	a	a	h	h	a	h	c	a	h	h	a	c	h	c	h	h	a	h	h	h	h	c	c	c	h	a	a	c	h	h	a	h
chr3	AC3B0570	Unigene27634	570	G	C	O	30	17	49	h	a	c	h	c	h	h	h	a	a	h	h	a	h	c	a	h	h	a	c	h	c	h	h	a	h	h	h	h	c	h	c	h	a	a	c	h	h	a	h
chr3	AC3B0580	Unigene27811	982	G	C	R	30	20	46	h	a	c	h	h	h	h	h	a	a	h	h	a	h	c	a	h	h	a	c	h	c	h	h	a	h	h	h	h	c	h	c	h	a	a	c	h	h	a	h
chr3	AC3B0580	Unigene28745	196	C	T	S	31	17	48	h	a	c	h	h	h	h	h	a	a	h	h	a	h	c	a	h	h	a	c	h	c	h	h	a	h	h	h	h	c	h	c	h	a	a	c	h	h	a	h
chr3	AC3B0570	Unigene598	278	T	C	R	31	22	43	h	a	c	h	c	h	c	h	a	a	h	h	a	h	c	a	h	h	a	c	h	c	h	h	a	h	h	h	h	c	h	c	h	a	a	c	h	h	a	h
chr3	AC3B0590	CL2360.Contig1	236	T	G	R	31	18	47	h	a	c	h	h	h	c	h	a	a	h	h	a	h	c	a	h	h	a	c	h	c	h	h	a	h	h	h	h	c	h	c	h	a	a	c	h	h	a	h
chr3	AC3B0590	Unigene11029	992	G	A	O	31	18	47	h	a	c	h	h	h	c	h	a	a	h	h	a	h	c	a	h	h	a	c	h	c	h	h	a	h	h	h	h	c	h	c	h	a	a	c	h	h	a	h
chr3	AC3B0590	Unigene11737	480	G	T	S	31	18	47	h	a	c	h	h	h	c	h	a	a	h	h	a	h	c	a	h	h	a	c	h	c	h	h	a	h	h	h	h	c	h	c	h	a	a	c	h	h	a	h
chr3	AC3B0590	Unigene13368	411	G	A	S	31	18	47	h	a	c	h	h	h	c	h	a	a	h	h	a	h	c	a	h	h	a	c	h	c	h	h	a	h	h	h	h	c	h	c	h	a	a	c	h	h	a	h
chr3	AC3B0590	Unigene135	660	G	A	R	31	18	47	h	a	c	h	h	h	c	h	a	a	h	h	a	h	c	a	h	h	a	c	h	c	h	h	a	h	h	h	h	c	h	c	h	a	a	c	h	h	a	h
chr3	AC3B0590	Unigene18725	73	A	G	O	31	18	47	h	a	c	h	h	h	c	h	a	a	h	h	a	h	c	a	h	h	a	c	h	c	h	h	a	h	h	h	h	c	h	c	h	a	a	c	h	h	a	h
chr3	AC3B0590	Unigene18726	148	C	G	S	31	18	47	h	a	c	h	h	h	c	h	a	a	h	h	a	h	c	a	h	h	a	c	h	c	h	h	a	h	h	h	h	c	h	c	h	a	a	c	h	h	a	h
chr3	AC3B0590	Unigene18849	188	T	C	S	31	18	47	h	a	c	h	h	h	c	h	a	a	h	h	a	h	c	a	h	h	a	c	h	c	h	h	a	h	h	h	h	c	h	c	h	a	a	c	h	h	a	h
chr3	AC3B0590	Unigene23733	288	C	A	R	30	18	48	h	a	c	h	h	h	c	h	a	a	h	h	a	h	c	h	h	h	a	c	h	c	h	h	a	h	h	h	h	c	h	c	h	a	a	c	h	h	a	h
chr3	AC3B0590	Unigene23734	180	A	G	O	30	18	48	h	a	c	h	h	h	c	h	a	a	h	h	a	h	c	a	h	h	a	c	h	c	h	h	a	h	h	h	h	c	h	c	h	a	a	c	h	h	a	h
chr3	AC3B0590	Unigene24079	246	A	G	R	31	18	47	h	a	c	h	h	h	c	h	a	a	h	h	a	h	c	a	h	h	a	c	h	c	h	h	a	h	h	h	h	c	h	c	h	a	a	c	h	h	a	h
chr3	AC3B0590	Unigene25211	1173	A	G	S	31	18	47	h	a	c	h	h	h	c	h	a	a	h	h	a	h	c	a	h	h	a	c	h	c	h	h	a	h	h	h	h	c	h	c	h	a	a	c	h	h	a	h
chr3	AC3B0590	Unigene39349	80	A	G	O	32	17	47	h	a	c	h	h	h	c	h	a	a	a	h	a	h	c	a	h	h	a	c	h	c	h	h	a	h	h	h	h	c	h	h	h	a	a	c	h	h	a	h
chr3	AC3B0590	Unigene23245	88	G	A	O	32	17	47	h	a	c	h	h	h	a	h	a	a	h	h	a	h	c	a	h	h	a	c	h	c	h	h	a	h	h	h	h	c	h	c	h	a	a	c	h	h	a	h
chr3	AC3B0590	Unigene4397	385	T	A	O	30	19	47	h	a	c	h	h	h	c	h	a	a	h	h	a	h	c	a	h	h	a	c	h	c	h	h	h	h	c	h	h	c	h	c	h	a	a	c	h	h	a	h
chr3	AC3B0590	Unigene1013	31	A	G	R	29	32	35	h	a	c	h	h	h	c	h	a	a	h	h	a	h	c	a	a	h	a	c	h	c	h	h	a	h	h	h	h	c	c	c	h	a	a	c	h	h	h	a
chr3	AC3B0600	CL3168.Contig1	149	G	A	R	34	18	44	h	a	c	h	h	a	c	h	a	a	h	h	a	h	c	a	h	h	a	c	a	c	h	h	a	h	h	a	h	c	h	c	h	a	a	c	h	h	a	h
chr3	AC3B0600	CL3293.Contig4	316	A	G	R	31	17	48	h	a	c	h	h	h	c	h	a	a	h	h	a	h	c	a	h	h	a	c	h	c	h	h	a	h	h	h	h	c	h	c	h	a	a	c	h	h	a	h
chr3	AC3B0600	CL5378.Contig1	212	A	G	S	31	17	48	h	a	c	h	h	h	c	h	a	a	h	h	a	h	c	a	h	h	a	c	h	c	h	h	a	h	h	h	h	c	h	c	h	a	a	c	h	h	a	h
chr3	AC3B0600	CL5589.Contig1	313	T	C	S	31	17	48	h	a	c	h	h	h	c	h	a	a	h	h	a	h	c	a	h	h	a	c	h	c	h	h	a	h	h	h	h	c	h	c	h	a	a	c	h	h	a	h
chr3	AC3B0600	Unigene21426	76	T	C	R	31	17	48	h	a	c	h	h	h	c	h	a	a	h	h	a	h	c	a	h	h	a	c	h	c	h	h	a	h	h	h	h	c	h	c	h	a	a	c	h	h	a	h
chr3	AC3B0600	Unigene27944	29	C	G	O	33	18	45	h	a	c	h	h	h	c	a	a	a	h	h	a	h	c	a	h	h	a	c	h	c	h	h	a	h	h	h	h	c	h	c	h	a	a	c	h	h	a	h
chr3	AC3B0610	Unigene12113	301	T	G	R	32	15	49	h	a	c	a	c	h	c	h	a	a	h	h	a	h	c	a	a	h	a	c	h	c	h	h	a	h	h	h	h	c	h	c	h	a	a	c	h	h	a	a
chr3	AC3B0610	CL356.Contig1	661	A	C	S	32	17	47	h	a	c	h	h	h	c	h	a	a	h	h	a	h	c	a	a	h	a	c	h	c	h	h	a	h	h	h	h	c	h	c	h	a	a	c	h	h	a	a
chr3	AC3B0610	CL3753.Contig1	244	C	T	O	32	17	47	h	a	c	h	h	h	c	h	a	a	h	h	a	h	c	a	a	h	a	c	h	c	h	h	a	h	h	h	h	c	h	c	h	a	a	c	h	h	a	a
chr3	AC3B0610	CL4414.Contig2	208	A	T	R	32	17	47	h	a	c	h	h	h	c	h	a	a	h	h	a	h	c	a	a	h	a	c	h	c	h	h	a	h	h	h	h	c	h	c	h	a	a	c	h	h	a	a
chr3	AC3B0610	CL4666.Contig2	48	A	G	S	32	17	47	h	a	c	h	h	h	c	h	a	a	h	h	a	h	c	a	a	h	a	c	h	c	h	h	a	h	h	h	h	c	h	c	h	a	a	c	h	h	a	a
chr3	AC3B0610	CL5162.Contig2	127	A	T	R	32	17	47	h	a	c	h	h	h	c	h	a	a	h	h	a	h	c	a	a	h	a	c	h	c	h	h	a	h	h	h	h	c	h	c	h	a	a	c	h	h	a	a
chr3	AC3B0610	Unigene2211	42	T	C	O	34	19	43	h	a	c	h	h	h	c	h	a	a	h	h	a	h	c	a	a	h	a	c	h	c	h	h	a	h	a	h	h	c	h	c	h	a	a	c	h	h	a	a
chr3	AC3B0610	Unigene31905	80	A	G	O	34	19	43	h	a	c	h	h	h	c	h	a	a	h	h	a	h	c	a	a	h	a	c	h	c	h	h	a	h	h	h	h	c	h	c	h	a	a	c	h	h	a	a
chr3	AC3B0610	Unigene20146	598	C	T	O	32	16	48	h	a	c	h	h	h	c	h	a	a	h	h	a	h	c	a	a	h	a	c	h	c	h	h	a	h	h	h	h	c	h	c	h	a	a	c	h	h	a	a
chr3	AC3B0620	Unigene27943	459	T	C	O	39	15	42	h	a	c	h	h	h	c	h	a	a	a	c	a	h	c	a	a	h	a	c	h	h	a	a	a	a	a	h	h	c	h	c	h	a	h	a	h	h	a	a
chr3	AC3B0620	CL4469.Contig2	274	A	G	S	31	15	50	h	a	c	h	h	h	c	h	a	a	h	c	a	h	c	a	a	h	a	c	h	c	h	h	a	h	h	h	h	c	h	c	h	a	h	h	h	h	a	a
chr3	AC3B0620	Unigene10581	113	T	C	O	31	15	50	h	a	c	h	h	h	c	h	a	a	h	c	a	h	c	a	a	h	a	c	h	c	h	h	a	h	h	h	h	c	h	c	h	a	h	h	h	h	a	a
chr3	AC3B0620	Unigene27878	279	G	C	R	31	16	49	h	a	c	h	h	h	c	h	a	a	h	c	a	h	c	a	a	h	a	c	h	c	h	h	a	h	h	h	h	c	h	c	h	a	h	h	h	h	a	a
chr3	AC3B0630	CL5295.Contig1	3454	A	G	R	35	15	46	h	a	c	h	h	h	c	h	a	a	h	c	a	h	c	a	a	h	a	c	a	c	a	h	a	h	h	h	h	c	h	c	c	a	h	h	h	h	a	a
chr3	AC3B0630	Unigene12442	418	T	A	S	35	15	46	h	a	c	h	h	h	c	h	a	a	h	c	a	h	c	a	a	h	a	c	a	c	a	h	a	h	h	h	h	c	h	c	c	a	h	h	h	h	a	a
chr3	AC3B0630	Unigene12728	497	A	G	R	35	15	46	h	a	c	h	h	h	c	h	a	a	h	c	a	h	c	a	a	h	a	c	a	c	a	h	a	h	h	h	h	c	h	c	c	a	h	h	h	h	a	a
chr3	AC3B0630	Unigene24362	1023	C	T	R	34	16	46	h	h	c	h	h	h	c	h	a	a	h	c	a	h	c	a	a	h	a	c	a	c	a	h	a	h	h	h	h	c	h	c	c	a	h	h	h	h	a	a
chr3	AC3B0630	Unigene3206	54	A	T	R	35	15	46	h	a	c	h	h	h	c	h	a	a	h	c	a	h	c	a	a	h	a	c	a	c	a	h	a	h	h	h	h	c	h	c	c	a	h	h	h	h	a	a
chr3	AC3B0630	Unigene6698	108	A	C	R	37	15	44	h	a	c	h	h	h	c	h	a	a	h	c	a	h	c	a	a	h	a	c	a	c	a	h	a	h	h	h	h	c	h	c	c	a	h	h	h	h	a	a
chr3	AC3B0630	Unigene7584	147	G	T	R	36	15	45	h	a	c	h	h	h	c	h	a	a	h	c	a	h	c	a	a	h	a	c	a	c	a	h	a	h	h	h	h	c	h	c	c	a	h	h	h	h	a	a
chr3	AC3B0640	CL1841.Contig1	64	G	T	O	33	15	48	h	a	c	h	h	h	c	h	a	a	h	c	a	h	c	a	a	h	h	c	a	c	a	h	a	h	h	h	h	c	h	c	c	a	h	h	h	h	h	a
chr3	AC3B0640	Unigene12582	192	C	A	R	33	15	48	h	a	c	h	h	h	c	h	a	a	h	c	a	h	c	a	a	h	h	c	a	c	a	h	a	h	h	h	h	c	h	c	c	a	h	h	h	h	h	a
chr3	AC3B0640	Unigene21532	90	C	T	O	33	15	48	h	a	c	h	h	h	c	h	a	a	h	c	a	h	c	a	a	h	h	c	a	c	a	h	a	h	h	h	h	c	h	c	c	a	h	h	h	h	h	a
chr3	AC3B0640	Unigene35693	139	G	A	R	33	15	48	h	a	c	h	h	h	c	h	a	a	h	c	a	h	c	a	a	h	h	c	a	c	a	h	a	h	h	h	h	c	h	c	c	a	h	h	h	h	h	a
chr3	AC3B0640	CL4213.Contig2	335	A	G	O	32	15	49	h	a	c	h	h	h	c	h	a	a	h	c	a	h	c	a	a	h	h	c	a	c	a	h	a	h	h	h	h	c	h	c	c	a	h	h	h	h	h	a
chr3	AC3B0640	Unigene28275	289	A	G	S	32	16	48	h	a	c	h	h	h	c	h	a	a	h	c	a	h	c	a	a	h	h	c	a	c	a	h	a	h	c	h	h	c	h	c	c	a	h	h	h	h	h	a
chr3	AC3B0640	Unigene9042	209	C	T	S	32	16	48	h	a	c	h	h	h	c	h	a	a	h	c	a	h	c	a	a	h	h	c	a	c	a	h	a	h	h	h	h	c	h	c	c	a	h	h	h	h	h	a
chr3	AC3B0650	Unigene24610	181	A	G	S	31	14	51	h	a	c	h	h	h	c	h	a	a	h	c	a	h	c	a	a	h	h	c	a	c	a	h	a	h	h	h	h	c	h	c	c	a	h	h	h	h	h	a
chr3	AC3B0650	Unigene24612	180	T	C	O	32	14	50	a	a	c	h	h	h	c	h	a	a	h	c	a	h	c	a	a	h	h	c	a	c	a	h	a	h	h	h	h	c	h	c	c	a	h	h	h	h	h	a
chr3	AC3B0650	Unigene26249	449	G	A	O	30	7	59	h	a	h	h	h	h	c	h	a	a	h	c	a	h	c	a	a	h	h	c	a	c	a	h	a	h	h	h	h	h	h	h	h	a	h	h	h	h	h	a
chr3	AC3B0660	Unigene19038	61	C	T	R	38	15	43	h	a	c	h	h	h	c	h	a	a	h	c	a	h	c	a	a	h	a	h	h	c	h	h	a	h	h	h	a	c	a	c	h	a	a	h	h	h	a	a
chr3	AC3B0660	Unigene28939	939	A	G	S	32	13	51	h	a	c	h	h	h	c	h	a	a	h	c	a	h	c	a	a	h	h	c	a	c	a	h	a	h	h	h	h	c	h	c	c	a	h	h	h	h	h	a
chr3	AC3B0660	CL396.Contig2	1108	G	T	R	31	12	53	h	a	c	h	h	h	c	h	a	a	h	c	a	h	h	a	a	h	h	c	a	c	a	h	a	h	h	h	h	c	h	c	c	a	h	h	h	h	h	a
chr3	AC3B0670	CL6615.Contig1	119	A	G	R	37	12	47	h	h	c	h	h	h	c	h	a	a	h	c	a	h	h	a	a	h	h	c	a	c	a	h	a	h	h	h	h	c	h	c	c	a	h	h	h	h	h	a
chr3	AC3B0670	Unigene6354	79	C	T	O	31	12	53	h	h	c	h	h	h	c	h	a	a	h	c	a	h	h	a	a	h	h	c	a	c	a	h	a	h	h	h	h	c	h	c	c	a	h	h	h	h	h	a
chr3	AC3B0670	CL6120.Contig2	638	A	G	S	31	12	53	h	h	c	h	h	h	c	h	a	a	h	c	a	h	h	a	a	h	h	c	a	c	a	h	a	h	h	h	h	c	h	c	c	a	h	h	h	a	h	a
chr3	AC3B0680	Unigene28255	720	C	T	O	30	11	55	h	h	c	h	h	h	c	h	a	a	h	c	a	h	h	a	a	h	h	c	a	c	a	h	a	h	h	h	h	c	h	c	c	a	h	h	h	h	h	a
chr3	AC3B0680	Unigene35158	51	A	G	O	30	10	56	h	h	c	h	h	h	c	h	a	a	h	c	a	h	h	a	a	h	h	h	a	c	a	h	a	h	h	h	h	c	h	c	c	a	h	h	h	h	h	a
chr3	AC3B0680	Unigene36529	183	G	C	R	30	10	56	h	h	c	h	h	h	c	h	a	a	h	c	a	h	h	a	a	h	h	h	a	c	a	h	a	h	h	h	h	c	h	c	c	a	h	h	h	h	h	a
chr3	AC3B0680	Unigene8769	383	G	A	S	30	10	56	h	h	c	h	h	h	c	h	a	a	h	c	a	h	h	a	a	h	h	h	a	c	a	h	a	h	h	h	h	c	h	c	c	a	h	h	h	h	h	a
chr3	AC3B0680	Unigene8770	89	G	A	O	30	11	55	h	h	c	h	h	h	c	h	a	a	h	c	a	h	h	a	a	h	h	h	a	c	a	h	a	h	h	h	h	c	h	c	c	a	h	h	h	h	h	a
chr3	AC3B0690	Unigene27409	656	C	A	S	31	10	55	h	h	c	h	h	h	c	h	a	a	h	c	a	h	h	a	a	h	h	h	a	c	a	h	a	h	h	h	h	c	h	c	c	a	h	h	h	a	h	a
chr3	AC3B0690	CL2104.Contig1	862	T	C	S	29	9	58	h	h	c	h	h	h	c	h	a	a	h	c	a	h	h	a	a	h	h	h	a	c	a	h	a	h	h	h	h	c	h	c	c	a	h	h	h	a	h	a
chr3	AC3B0690	Unigene29247	142	C	G	O	29	9	58	h	h	c	h	h	h	c	h	a	a	h	c	a	h	h	a	a	h	h	h	a	c	a	h	a	h	h	h	h	c	h	c	c	a	h	h	h	a	h	a
chr3	AC3B0700	CL1057.Contig1	1040	T	C	O	28	9	59	h	h	c	h	h	h	c	h	a	a	h	c	a	h	h	a	a	h	h	h	a	c	a	h	a	h	h	h	h	c	h	c	c	a	h	h	h	a	h	a
chr3	AC3B0700	CL1476.Contig2	1181	T	C	S	28	9	59	h	h	c	h	h	h	c	h	a	a	h	c	a	h	h	a	a	h	h	h	a	c	a	h	a	h	h	h	h	c	h	c	c	a	h	h	h	a	h	a
chr3	AC3B0700	CL3432.Contig1	362	C	T	R	26	12	58	h	h	c	h	h	h	c	h	a	a	h	c	a	h	h	h	a	h	h	h	a	c	a	h	a	h	h	h	h	c	h	c	c	a	h	h	h	a	h	a
chr3	AC3B0700	CL5228.Contig2	581	G	T	R	31	10	55	h	h	c	h	h	h	c	h	a	a	h	c	a	h	h	a	a	h	h	h	a	c	a	h	a	h	h	h	h	c	h	c	c	a	h	h	h	a	h	a
chr3	AC3B0700	Unigene13259	1199	C	G	S	28	9	59	h	h	c	h	h	h	c	h	a	a	h	c	a	h	h	a	a	h	h	h	a	c	a	h	a	h	h	h	h	c	h	c	c	a	h	h	h	a	h	a
chr3	AC3B0700	Unigene18469	177	G	A	S	28	9	59	h	h	c	h	h	h	c	h	a	a	h	c	a	h	h	a	a	h	h	h	a	c	a	h	a	h	h	h	h	c	h	c	c	a	h	h	h	a	h	a
chr3	AC3B0700	Unigene25046	198	G	A	S	28	9	59	h	h	c	h	h	h	c	h	a	a	h	c	a	h	h	a	a	h	h	h	a	c	a	h	a	h	h	h	h	c	h	c	c	a	h	h	h	a	h	a
chr3	AC3B0700	Unigene31051	178	T	A	O	28	9	59	h	h	c	h	h	h	c	h	a	a	h	c	a	h	h	a	a	h	h	h	a	c	a	h	a	h	h	h	h	c	h	c	c	a	h	h	h	a	h	a
chr3	AC3B0700	Unigene8432	332	G	C	O	29	9	58	h	h	c	h	h	h	c	h	a	a	h	c	a	h	h	a	a	h	h	h	a	c	a	a	a	h	h	h	h	c	h	c	c	a	h	h	h	a	h	a
chr3	AC3B0700	Unigene35707	152	G	T	O	28	10	58	h	h	c	h	h	h	c	h	a	a	h	c	a	h	c	a	a	h	h	h	a	c	a	h	a	h	h	h	h	c	h	c	c	a	h	h	h	a	h	a
chr3	AC3B0710	Unigene27507	488	C	T	S	29	9	58	h	h	c	h	h	h	c	h	a	a	h	c	a	h	a	a	a	h	h	h	a	c	a	h	a	h	h	h	h	c	h	c	c	a	h	h	h	a	h	a
chr3	AC3B0710	Unigene15434	156	C	T	O	29	8	59	h	h	c	h	h	h	c	h	a	a	h	c	a	h	a	a	a	h	h	h	a	c	a	h	a	h	h	h	h	c	h	c	c	a	h	h	h	a	h	a
chr3	AC3B0720	Unigene20054	672	A	G	O	29	7	60	h	h	c	h	h	h	h	h	a	a	h	c	a	h	a	a	a	h	h	h	a	c	a	h	a	h	h	h	h	c	h	c	c	a	h	h	h	a	h	a
chr3	AC3B0720	CL3294.Contig1	679	A	T	R	30	7	59	h	h	c	h	h	h	h	h	a	a	h	c	a	h	a	a	a	h	h	h	a	c	a	h	a	h	h	h	h	c	h	c	c	a	h	h	h	a	h	a
chr3	AC3B0720	Unigene12684	105	A	C	O	30	7	59	h	h	c	h	h	h	h	h	a	a	h	c	a	h	a	a	a	h	h	h	a	c	a	h	a	h	h	h	h	c	h	c	c	a	h	h	h	a	h	a
chr3	AC3B0720	Unigene13553	124	C	T	S	30	7	59	h	h	c	h	h	h	h	h	a	a	h	c	a	h	a	a	a	h	h	h	a	c	a	h	a	h	h	h	h	c	h	c	c	a	h	h	h	a	h	a
chr3	AC3B0730	CL1017.Contig1	3022	T	G	S	29	7	60	h	h	c	h	h	h	h	h	a	a	h	c	a	h	a	a	a	h	h	h	a	c	a	h	a	h	h	h	h	c	h	c	c	a	h	h	h	a	h	a
chr3	AC3B0730	CL1142.Contig1	456	C	A	S	29	7	60	h	h	c	h	h	h	h	h	a	a	h	c	a	h	a	a	a	h	h	h	a	c	a	h	a	h	h	h	h	c	h	c	c	a	h	h	h	a	h	a
chr3	AC3B0730	CL4694.Contig2	143	G	T	S	29	7	60	h	h	c	h	h	h	h	h	a	a	h	c	a	h	a	a	a	h	h	h	a	c	a	h	a	h	h	h	h	c	h	c	c	a	h	h	h	a	h	a
chr3	AC3B0730	CL472.Contig3	1916	G	A	S	29	7	60	h	h	c	h	h	h	h	h	a	a	h	c	a	h	a	a	a	h	h	h	a	c	a	h	a	h	h	h	h	c	h	c	c	a	h	h	h	a	h	a
chr3	AC3B0730	Unigene12599	568	G	C	R	28	8	60	h	h	c	h	h	h	h	h	a	a	h	c	a	h	a	a	a	h	h	h	a	c	a	h	a	h	h	h	h	c	h	c	c	a	h	h	h	a	h	a
chr3	AC3B0730	Unigene24498	822	A	G	R	29	7	60	h	h	c	h	h	h	h	h	a	a	h	c	a	h	a	a	a	h	h	h	a	c	a	h	a	h	h	h	h	c	h	c	c	a	h	h	h	a	h	a
chr3	AC3B0730	Unigene27574	38	A	C	S	29	7	60	h	h	c	h	h	h	h	h	a	a	h	c	a	h	a	a	a	h	h	h	a	c	a	h	a	h	h	h	h	c	h	c	c	a	h	h	h	a	h	a
chr3	AC3B0730	Unigene4916	217	A	C	R	37	7	52	h	h	c	h	h	h	h	h	a	a	a	c	a	h	a	a	a	a	h	h	a	c	a	a	a	h	h	a	a	c	a	c	c	a	h	h	h	a	h	a
chr3	AC3B0730	Unigene6449	179	G	A	R	29	6	61	h	h	c	h	h	h	h	h	a	a	h	c	a	h	a	a	a	h	h	h	a	h	a	h	a	h	h	h	h	c	h	c	c	a	h	h	h	a	h	a
chr3	AC3B0730	Unigene7668	97	C	T	S	29	7	60	h	h	c	h	h	h	h	h	a	a	h	c	a	h	a	a	a	h	h	h	a	c	a	h	a	h	h	h	h	c	h	c	c	a	h	h	h	a	h	a
chr3	AC3B0730	Unigene8895	417	G	A	O	29	7	60	h	h	c	h	h	h	h	h	a	a	h	c	a	h	a	a	a	h	h	h	a	c	a	h	a	h	h	h	h	c	h	c	c	a	h	h	h	a	h	a
chr3	AC3B0730	CL5014.Contig2	2806	C	T	R	29	8	59	h	h	c	h	h	h	h	h	a	a	h	c	a	h	a	a	a	h	h	h	a	c	a	h	a	h	h	h	h	c	h	c	c	a	h	h	h	a	h	a
chr3	AC3B0730	Unigene13265	525	A	G	O	36	10	50	h	a	c	a	h	h	c	h	a	a	a	c	a	h	a	a	a	h	h	h	a	c	a	h	a	h	h	h	h	c	h	c	c	a	h	h	a	a	h	a
chr3	AC3B0730	Unigene13630	146	G	A	R	29	6	61	h	h	c	h	h	h	h	h	a	a	h	c	a	h	a	a	a	h	h	h	a	c	a	h	a	h	h	h	h	c	h	c	c	a	h	h	h	a	h	a
chr3	AC3B0730	Unigene30199	833	A	T	R	36	7	53	h	h	c	h	h	h	h	h	a	a	h	c	a	h	a	a	a	h	h	h	a	c	a	h	a	h	h	h	h	c	h	c	c	a	h	h	h	a	h	a
chr3	AC3B0730	Unigene4017	477	G	A	O	29	14	53	h	h	c	h	c	h	h	h	a	a	h	c	a	h	a	a	a	h	h	h	a	c	a	h	a	h	h	h	c	c	h	c	c	a	h	h	c	a	h	a
chr3	AC3B0740	Unigene10904	137	C	T	R	29	8	59	h	h	c	h	h	h	h	h	a	a	h	c	a	h	a	a	a	h	h	h	a	c	a	h	a	h	h	h	h	c	h	c	c	a	h	h	c	a	h	a
chr3	AC3B0740	Unigene18264	53	G	A	R	29	8	59	h	h	c	h	h	h	h	h	a	a	h	c	a	h	a	a	a	h	h	h	a	c	a	h	a	h	h	h	h	c	h	c	c	a	h	h	c	a	h	a
chr3	AC3B0740	Unigene18265	253	C	T	O	29	8	59	h	h	c	h	h	h	h	h	a	a	h	c	a	h	a	a	a	h	h	h	a	c	a	h	a	h	h	h	h	c	h	c	c	a	h	h	c	a	h	a
chr3	AC3B0740	Unigene23326	813	C	A	O	29	8	59	h	h	c	h	h	h	h	h	a	a	h	c	a	h	a	a	a	h	h	h	a	c	a	h	a	h	h	h	h	c	h	c	c	a	h	h	c	a	h	a
chr3	AC3B0740	Unigene29138	526	A	G	R	29	8	59	h	h	c	h	h	h	h	h	a	a	h	c	a	h	a	a	a	h	h	h	a	c	a	h	a	h	h	h	h	c	h	c	c	a	h	h	c	a	h	a
chr3	AC3B0740	CL5024.Contig2	1094	G	A	S	28	8	60	h	h	c	h	h	h	h	h	a	a	h	c	a	h	a	a	a	h	h	h	a	c	a	h	a	h	h	h	h	c	h	c	c	a	h	h	c	a	h	a
chr3	AC3B0740	Unigene1463	120	T	A	O	31	8	57	h	h	c	h	h	h	h	h	a	a	h	c	a	h	a	a	a	h	a	h	a	c	a	h	a	h	a	h	h	c	h	c	c	a	h	h	c	a	h	a
chr3	AC3B0740	Unigene21703	66	G	A	R	28	8	60	h	h	c	h	h	h	h	h	a	a	h	c	a	h	a	a	a	h	h	h	a	c	a	h	a	h	h	h	h	c	h	c	c	a	h	h	c	a	h	a
chr3	AC3B0740	Unigene25185	1163	A	G	O	28	9	59	h	h	c	h	h	h	h	h	a	a	h	c	a	h	a	a	a	c	h	h	a	c	a	h	a	h	h	h	h	c	h	c	c	a	h	h	c	a	h	a
chr3	AC3B0740	Unigene27345	243	A	G	S	28	8	60	h	h	c	h	h	h	h	h	a	a	h	c	a	h	a	a	a	h	h	h	a	c	a	h	a	h	h	h	h	c	h	c	c	a	h	h	c	a	h	a
chr3	AC3B0740	Unigene28294	126	C	A	O	28	8	60	h	h	c	h	h	h	h	h	a	a	h	c	a	h	a	a	a	h	h	h	a	c	a	h	a	h	h	h	h	c	h	c	c	a	h	h	c	a	h	a
chr3	AC3B0740	Unigene5159	176	T	A	R	28	8	60	h	h	c	h	h	h	h	h	a	a	h	c	a	h	a	a	a	h	h	h	a	c	a	h	a	h	h	h	h	c	h	c	c	a	h	h	c	a	h	a
chr3	AC3B0740	CL4338.Contig2	226	T	C	R	28	9	59	h	h	c	h	h	h	h	h	a	a	h	c	a	h	a	a	a	h	h	h	a	c	a	h	a	h	h	h	h	c	h	c	c	a	h	h	c	a	h	a
chr3	AC3B0740	Unigene23914	98	C	G	O	29	9	58	h	h	c	h	h	a	h	h	a	a	h	c	a	h	a	a	a	h	h	h	a	c	a	h	a	h	h	h	h	c	h	c	c	a	h	h	c	a	h	a
chr3	AC3B0750	CL2057.Contig1	139	G	A	R	28	8	60	h	h	c	h	h	h	h	h	a	a	h	c	a	h	a	a	a	h	h	h	a	c	a	h	a	h	h	h	h	c	h	c	c	a	h	h	c	a	h	a
chr3	AC3B0750	CL3469.Contig1	123	T	A	R	29	8	59	h	h	c	h	h	h	h	h	a	a	h	c	a	h	a	a	a	h	h	h	a	c	a	h	a	h	h	h	h	c	h	c	c	a	h	h	c	a	h	a
chr3	AC3B0750	CL5424.Contig2	143	C	T	S	28	8	60	h	h	c	h	h	h	h	h	a	a	h	c	a	h	a	a	a	h	h	h	a	c	a	h	a	h	h	h	h	c	h	c	c	a	h	h	c	a	h	a
chr3	AC3B0750	CL5497.Contig1	841	C	T	S	28	8	60	h	h	c	h	h	h	h	h	a	a	h	c	a	h	a	a	a	h	h	h	a	c	a	h	a	h	h	h	h	c	h	c	c	a	h	h	c	a	h	a
chr3	AC3B0750	CL6320.Contig2	63	T	G	R	59	8	29	h	h	c	h	h	h	a	h	a	a	h	c	a	a	a	a	a	h	h	h	a	c	a	h	a	h	h	h	h	c	h	c	c	a	h	h	c	a	h	a
chr3	AC3B0750	Unigene12946	74	A	T	R	33	8	55	a	h	c	h	a	h	h	a	a	a	a	c	a	h	a	a	a	h	h	h	a	c	a	h	a	h	h	h	a	c	h	c	c	a	h	h	c	a	h	a
chr3	AC3B0750	Unigene14018	1088	T	C	R	27	8	61	h	h	c	h	h	h	h	h	h	a	h	c	a	h	a	a	a	h	h	h	a	c	a	h	a	h	h	h	h	c	h	c	c	a	h	h	c	a	h	a
chr3	AC3B0750	Unigene21254	947	C	G	R	28	8	60	h	h	c	h	h	h	h	h	a	a	h	c	a	h	a	a	a	h	h	h	a	c	a	h	a	h	h	h	h	c	h	c	c	a	h	h	c	a	h	a
chr3	AC3B0750	Unigene25995	473	C	T	R	20	8	68	h	h	c	h	h	h	h	h	a	a	h	c	a	h	a	a	a	h	h	h	a	c	a	h	a	h	h	h	h	c	h	c	c	a	h	h	c	a	h	a
chr3	AC3B0750	Unigene26665	1522	T	C	R	28	8	60	h	h	c	h	h	h	h	h	a	a	h	c	a	h	a	a	a	h	h	h	a	c	a	h	a	h	h	h	h	c	h	c	c	a	h	h	c	a	h	a
chr3	AC3B0750	Unigene27230	570	C	T	S	28	8	60	h	h	c	h	h	h	h	h	a	a	h	c	a	h	a	a	a	h	h	h	a	c	a	h	a	h	h	h	h	c	h	c	c	a	h	h	c	a	h	a
chr3	AC3B0750	Unigene27610	79	G	A	S	28	8	60	h	h	c	h	h	h	h	h	a	a	h	c	a	h	a	a	a	h	h	h	a	c	a	h	a	h	h	h	h	c	h	c	c	a	h	h	c	a	h	a
chr3	AC3B0750	Unigene31695	96	A	G	O	27	9	60	h	h	c	h	h	h	h	h	a	a	h	c	a	h	a	a	a	h	h	h	a	c	a	h	a	h	h	h	h	c	h	c	c	a	h	h	c	a	h	a
chr3	AC3B0760	Unigene13065	910	A	G	O	26	9	61	h	h	c	h	h	h	h	h	a	a	h	c	a	c	a	a	a	h	h	h	a	c	a	h	a	h	h	h	h	c	h	c	c	a	h	h	c	a	h	a
chr3	AC3B0760	Unigene1523	102	A	G	R	26	9	61	h	h	c	h	h	h	h	h	a	a	h	c	a	c	a	a	a	h	h	h	a	c	a	h	a	h	h	h	h	c	h	c	c	a	h	h	c	a	h	a
chr3	AC3B0760	Unigene25380	1116	C	T	S	27	9	60	h	h	c	h	h	h	h	h	a	a	h	c	a	c	a	a	a	h	h	h	a	c	a	h	a	h	h	h	h	c	h	c	c	a	h	h	c	a	h	a
chr3	AC3B0760	Unigene27590	122	C	T	S	27	9	60	h	h	c	h	h	h	h	h	a	a	h	c	a	c	a	a	a	h	h	h	a	c	a	h	a	h	h	h	h	c	h	c	c	a	h	h	c	a	h	a
chr3	AC3B0760	Unigene36643	158	C	T	R	27	9	60	h	h	c	h	h	h	h	h	a	a	h	c	a	c	a	a	a	h	h	h	a	c	a	h	a	h	h	h	h	c	h	c	c	a	h	h	c	a	h	a
chr3	AC3B0760	Unigene8253	412	G	A	O	27	9	60	h	h	c	h	h	h	h	h	a	a	h	c	a	h	a	a	a	h	h	h	a	c	a	h	a	h	h	h	h	c	h	c	c	a	h	h	c	a	h	a
chr3	AC3B0760	Unigene8534	104	C	T	O	28	10	58	h	h	h	h	h	h	h	h	a	a	a	c	a	c	a	a	h	h	h	h	a	c	a	h	a	h	h	h	h	c	h	c	c	a	h	a	c	a	h	a
chr3	AC3B0750	CL3087.Contig2	470	T	C	R	26	10	60	h	h	c	h	h	h	h	h	a	a	h	c	a	c	a	a	a	h	h	h	a	c	a	h	a	h	h	h	h	c	h	c	c	a	h	h	c	a	h	a
chr3	AC3B0750	Unigene27905	84	T	A	S	26	9	61	h	h	c	h	h	h	h	h	a	a	h	c	a	c	a	a	a	h	h	h	a	c	a	h	a	h	h	h	h	c	h	c	c	a	h	h	c	a	h	a
chr3	AC3B0750	Unigene7758	83	A	T	S	27	8	61	h	h	c	h	h	h	h	h	a	a	h	c	a	h	a	a	a	h	h	h	a	c	a	h	a	h	h	h	h	c	h	c	c	a	h	h	c	a	h	a
chr3	AC3B0760	Unigene11392	706	G	A	S	27	9	60	h	h	c	h	h	h	h	h	a	a	h	c	a	c	a	a	a	h	h	h	a	c	a	h	a	h	h	h	h	c	h	c	c	a	h	h	c	a	h	a
chr3	AC3B0760	Unigene21132	424	G	A	O	28	9	59	a	h	c	h	h	h	h	h	a	a	h	c	a	c	a	a	a	h	h	h	a	c	a	h	a	h	h	h	a	c	h	c	c	a	h	h	c	a	h	a
chr3	AC3B0760	Unigene34245	212	A	G	O	31	10	55	h	h	c	h	h	a	h	h	a	a	h	c	a	c	a	a	a	h	h	h	a	c	a	h	a	h	h	h	h	c	h	c	c	a	h	h	c	a	h	a
chr3	AC3B0770	Unigene12038	136	G	C	S	27	9	60	h	h	c	h	h	h	h	h	a	a	a	c	a	c	a	a	a	h	h	h	a	c	a	h	a	h	h	h	h	c	h	c	c	a	h	h	c	h	h	a
chr3	AC3B0770	Unigene27569	389	A	G	S	27	9	60	h	h	c	h	h	h	h	h	a	a	a	c	a	c	a	a	a	h	h	h	a	c	a	h	a	h	h	h	h	c	h	c	c	a	h	h	c	h	h	a
chr3	AC3B0770	Unigene6236	481	A	G	S	26	9	61	h	h	c	h	h	h	h	h	h	a	a	c	a	c	a	a	a	h	h	h	a	c	a	h	a	h	h	h	h	c	h	c	c	a	h	h	c	h	h	a
chr3	AC3B0780	Unigene11851	187	G	A	O	27	9	60	h	h	h	h	h	h	h	h	a	a	a	c	a	c	a	a	a	h	h	h	a	c	a	h	a	h	h	h	c	c	h	c	c	a	h	h	c	h	h	a
chr3	AC3B0780	Unigene12104	518	A	G	S	27	8	61	h	h	h	h	h	h	h	h	a	a	a	c	a	c	a	a	a	h	h	h	a	c	a	h	a	h	h	h	h	c	h	c	c	a	h	h	c	h	h	a
chr3	AC3B0780	Unigene6094	282	C	G	O	31	8	57	h	h	h	a	a	h	h	h	a	a	a	c	a	c	a	a	a	a	h	h	a	c	a	h	a	h	h	h	h	c	h	c	c	a	h	h	c	h	h	a
chr3	AC3B0790	Unigene10635	1153	A	G	S	26	8	62	h	h	h	h	h	h	h	h	a	a	a	c	a	c	a	a	h	h	h	h	a	c	a	h	a	h	h	h	h	c	h	c	c	a	h	h	c	h	h	a
chr3	AC3B0800	CL2087.Contig2	58	A	G	R	26	9	61	h	h	h	h	h	h	h	h	a	a	a	c	a	c	a	a	h	h	h	h	a	c	a	h	a	h	h	h	h	c	h	c	c	a	h	h	c	h	h	a
chr3	AC3B0800	CL3375.Contig1	365	T	C	O	26	9	61	h	h	h	h	h	h	h	h	a	a	a	c	a	c	a	a	h	h	h	h	a	c	a	h	a	h	h	h	h	c	h	c	c	a	h	h	c	h	h	a
chr3	AC3B0800	Unigene13357	455	A	G	O	26	9	61	h	h	h	h	h	h	h	h	a	a	a	c	a	c	a	a	h	h	h	h	a	c	a	h	a	h	h	h	h	c	h	c	c	a	h	h	c	h	h	a
chr3	AC3B0800	Unigene19985	183	T	C	S	27	11	58	h	h	h	h	h	a	h	h	a	a	a	c	a	c	a	a	h	c	h	h	a	c	a	h	a	h	h	h	h	c	h	c	c	a	h	h	c	h	h	a
chr3	AC3B0800	Unigene19986	130	G	A	O	25	9	62	h	h	h	h	h	h	h	h	a	a	a	c	a	c	h	a	h	h	h	h	a	c	a	h	a	h	h	h	h	c	h	c	c	a	h	h	c	h	h	a
chr3	AC3B0800	Unigene19987	321	T	C	S	26	9	61	h	h	h	h	h	h	h	h	a	a	a	c	a	c	a	a	h	h	h	h	a	c	a	h	a	h	h	h	h	c	h	c	c	a	h	h	c	h	h	a
chr3	AC3B0800	Unigene25629	687	C	T	R	26	9	61	h	h	h	h	h	h	h	h	a	a	a	c	a	c	a	a	h	h	h	h	a	c	a	h	a	h	h	h	h	c	h	c	c	a	h	h	c	h	h	a
chr3	AC3B0800	Unigene27245	21	C	T	R	26	9	61	h	h	h	h	h	h	h	h	a	a	a	c	a	c	a	a	h	h	h	h	a	c	a	h	a	h	h	h	h	c	h	c	c	a	h	h	c	h	h	a
chr3	AC3B0800	Unigene28563	623	C	T	S	26	9	61	h	h	h	h	h	h	h	h	a	a	a	c	a	c	a	a	h	h	h	h	a	c	a	h	a	h	h	h	h	c	h	c	c	a	h	h	c	h	h	a
chr3	AC3B0800	Unigene29319	267	A	G	R	26	10	60	h	h	h	h	h	h	h	h	a	a	a	c	a	c	a	a	h	h	h	h	a	c	a	h	a	h	h	h	h	c	h	c	c	a	h	h	c	h	h	a
chr3	AC3B0800	Unigene30337	660	G	A	O	26	9	61	h	h	h	h	h	h	h	h	a	a	a	c	a	c	a	a	h	h	h	h	a	c	a	h	a	h	h	h	h	c	h	c	c	a	h	h	c	h	h	a
chr3	AC3B0800	Unigene31771	27	A	G	S	26	9	61	h	h	h	h	h	h	h	h	a	a	a	c	a	c	a	a	h	h	h	h	a	c	a	h	a	h	h	h	h	c	h	c	c	a	h	h	c	h	h	a
chr3	AC3B0810	CL2093.Contig2	247	C	T	R	27	9	60	h	h	h	h	a	h	h	h	a	a	a	c	a	c	a	a	h	h	h	h	a	c	a	h	a	h	h	h	h	c	h	c	c	a	h	h	c	h	h	a
chr3	AC3B0810	CL3328.Contig1	620	C	T	S	27	9	60	h	h	h	h	a	h	h	h	a	a	a	c	a	c	a	a	h	h	h	h	a	c	a	h	a	h	h	h	h	c	h	c	c	a	h	h	c	h	h	a
chr3	AC3B0810	Unigene10787	164	C	T	O	27	9	60	h	h	h	h	a	h	h	h	a	a	a	c	a	c	a	a	h	h	h	h	a	c	a	h	a	h	h	h	h	c	h	c	c	a	h	h	c	h	h	a
chr3	AC3B0810	Unigene13647	134	A	C	R	27	9	60	h	h	h	h	a	h	h	h	a	a	a	c	a	c	a	a	h	h	h	h	a	c	a	h	a	h	h	h	h	c	h	c	c	a	h	h	c	h	h	a
chr3	AC3B0810	Unigene13702	651	G	A	S	27	9	60	h	h	h	h	a	h	h	h	a	a	a	c	a	c	a	a	h	h	h	h	a	c	a	h	a	h	h	h	h	c	h	c	c	a	h	h	c	h	h	a
chr3	AC3B0810	Unigene20878	129	C	T	O	27	9	60	h	h	h	h	a	h	h	h	a	a	a	c	a	c	a	a	h	h	h	h	a	c	a	h	a	h	h	h	h	c	h	c	c	a	h	h	c	h	h	a
chr3	AC3B0810	Unigene27509	1166	T	C	R	27	9	60	h	h	h	h	a	h	h	h	a	a	a	c	a	c	a	a	h	h	h	h	a	c	a	h	a	h	h	h	h	c	h	c	c	a	h	h	c	h	h	a
chr3	AC3B0820	Unigene12798	457	C	T	R	29	11	56	h	h	h	h	a	h	h	h	a	a	a	c	a	c	a	a	a	h	c	h	a	c	a	h	a	h	h	h	a	c	h	c	c	a	h	h	c	h	h	a
chr3	AC3B0820	Unigene27964	1079	G	C	R	29	10	57	h	h	h	h	a	h	h	h	a	a	a	c	a	c	a	a	a	h	c	h	a	h	a	h	a	h	h	h	a	c	h	c	c	a	h	h	c	h	h	a
chr3	AC3B0820	CL1953.Contig1	668	A	G	R	29	12	55	h	h	h	h	a	h	h	h	a	a	a	c	a	c	a	a	h	h	c	h	a	c	a	h	a	h	h	h	a	c	h	c	c	a	h	h	c	h	h	a
chr3	AC3B0820	CL6638.Contig2	510	A	C	S	28	11	57	h	h	h	h	a	h	h	h	a	a	a	c	a	c	a	a	h	h	c	h	a	c	a	h	a	h	h	h	a	c	h	c	c	a	h	h	c	h	h	a
chr3	AC3B0820	Unigene12268	347	A	T	R	28	11	57	h	h	h	h	a	h	h	h	a	a	a	c	a	c	a	a	h	h	c	h	a	c	a	h	a	h	h	h	a	c	h	c	c	a	h	h	c	h	h	a
chr3	AC3B0820	Unigene12797	49	T	C	O	28	10	58	h	h	h	h	a	h	h	h	a	a	a	h	a	c	a	a	h	h	c	h	a	c	a	h	a	h	h	h	a	c	h	c	c	a	h	h	c	h	h	a
chr3	AC3B0820	Unigene12928	147	G	A	S	28	11	57	h	h	h	h	a	h	h	h	a	a	a	c	a	c	a	a	h	h	c	h	a	c	a	h	a	h	h	h	a	c	h	c	c	a	h	h	c	h	h	a
chr3	AC3B0820	Unigene13112	927	C	T	O	29	10	57	h	h	h	h	a	a	h	h	a	a	a	c	a	c	a	a	h	h	c	h	a	c	a	h	a	h	h	h	a	c	h	c	c	a	h	h	c	h	h	a
chr3	AC3B0820	Unigene22331	1231	A	G	R	28	11	57	h	h	h	h	a	h	h	h	a	a	a	c	a	c	a	a	h	h	c	h	a	c	a	h	a	h	h	h	a	c	h	c	c	a	h	h	c	h	h	a
chr3	AC3B0820	Unigene22623	188	A	G	R	31	11	54	h	h	h	h	a	h	h	h	a	a	a	c	a	c	a	a	h	h	c	h	a	c	a	h	a	h	h	h	a	c	h	c	c	a	h	h	c	h	h	a
chr3	AC3B0820	Unigene25746	112	C	T	S	28	11	57	h	h	h	h	a	h	h	h	a	a	a	c	a	c	a	a	h	h	c	h	a	c	a	h	a	h	h	h	a	c	h	c	c	a	h	h	c	h	h	a
chr3	AC3B0820	Unigene28363	195	C	T	O	29	11	56	h	h	h	h	a	h	h	a	a	a	a	c	a	c	a	a	h	h	c	h	a	c	a	h	a	h	h	h	a	c	h	c	c	a	h	h	c	h	h	a
chr3	AC3B0820	Unigene29623	106	C	G	O	27	13	56	h	h	h	h	a	h	h	h	a	a	a	c	a	c	a	a	h	h	c	h	a	c	a	h	a	h	h	h	a	c	h	c	c	a	h	h	c	h	h	a
chr3	AC3B0820	Unigene32135	318	G	A	S	28	11	57	h	h	h	h	a	h	h	h	a	a	a	c	a	c	a	a	h	h	c	h	a	c	a	h	a	h	h	h	a	c	h	c	c	a	h	h	c	h	h	a
chr3	AC3B0820	Unigene34215	188	T	G	O	28	11	57	h	h	h	h	a	h	h	h	a	a	a	c	a	c	a	a	h	h	c	h	a	c	a	h	a	h	h	h	a	c	h	c	c	a	h	h	c	h	h	a
chr3	AC3B0820	Unigene34558	162	T	C	O	28	11	57	h	h	h	h	a	h	h	h	a	a	a	c	a	c	a	a	h	h	c	h	a	c	a	h	a	h	h	h	a	c	h	c	c	a	h	h	c	h	h	a
chr3	AC3B0820	Unigene34700	571	C	T	O	28	11	57	h	h	h	h	a	h	h	h	a	a	a	c	a	c	a	a	h	h	c	h	a	c	a	h	a	h	h	h	a	c	h	c	c	a	h	h	c	h	h	a
chr3	AC3B0820	Unigene35128	147	G	A	O	29	12	55	h	h	h	h	a	a	h	h	a	a	a	c	a	c	a	a	h	h	c	h	a	c	a	h	a	h	h	h	a	c	h	c	c	a	h	h	c	h	h	a
chr3	AC3B0820	Unigene627	346	T	C	S	28	11	57	h	h	h	h	a	h	h	h	a	a	a	c	a	c	a	a	h	h	c	h	a	c	a	h	a	h	h	h	a	c	h	c	c	a	h	h	c	h	h	a
chr3	AC3B0820	Unigene8886	99	A	G	R	28	11	57	h	h	h	h	a	h	h	h	a	a	a	c	a	c	a	a	h	h	c	h	a	c	a	h	a	h	h	h	a	c	h	c	c	a	h	h	c	h	h	a
chr3	AC3B0820	Unigene9529	850	A	G	S	28	11	57	h	h	h	h	a	h	h	h	a	a	a	c	a	c	a	a	h	h	c	h	a	c	a	h	a	h	h	h	a	c	h	c	c	a	h	h	c	h	h	a
chr3	AC3B0820	Unigene9530	690	A	T	S	28	11	57	h	h	h	h	a	h	h	h	a	a	a	c	a	c	a	a	h	h	c	h	a	c	a	h	a	h	h	h	a	c	h	c	c	a	h	h	c	h	h	a
chr3	AC3B0830	CL6717.Contig1	161	C	T	S	28	10	58	h	h	h	h	a	h	h	h	a	a	a	c	a	c	a	a	h	h	c	h	a	h	a	h	a	h	h	h	a	c	h	c	c	a	h	h	c	h	h	a
chr3	AC3B0830	Unigene12895	610	C	T	O	29	11	56	h	h	h	h	a	h	h	h	a	a	a	c	a	c	a	a	h	h	c	h	a	h	a	h	a	h	h	h	a	c	h	c	c	a	h	h	c	c	h	a
chr3	AC3B0830	Unigene12896	879	C	A	S	28	10	58	h	h	h	h	a	h	h	h	a	a	a	c	a	c	a	a	h	h	c	h	a	h	a	h	a	h	h	h	a	c	h	c	c	a	h	h	c	h	h	a
chr3	AC3B0830	Unigene1573	307	C	T	O	28	11	57	h	h	h	h	a	h	h	h	a	a	a	c	a	c	a	a	h	h	c	h	a	h	a	h	a	h	h	h	a	c	h	c	c	a	h	h	c	h	c	a
chr3	AC3B0830	Unigene27727	208	T	G	R	28	10	58	h	h	h	h	a	h	h	h	a	a	a	c	a	c	a	a	h	h	c	h	a	h	a	h	a	h	h	h	a	c	h	c	c	a	h	h	c	h	h	a
chr3	AC3B0830	Unigene9115	86	A	G	O	28	10	58	h	h	h	h	a	h	h	h	a	a	a	c	a	c	a	a	h	h	c	h	a	h	a	h	a	h	h	h	a	c	h	c	c	a	h	h	c	h	h	a
chr3	AC3B0840	Unigene13709	428	T	C	S	27	10	59	h	h	h	h	a	h	h	h	a	a	a	c	a	c	a	a	h	h	c	h	a	h	a	h	a	h	h	h	a	c	h	c	c	a	h	h	c	h	h	a
chr3	AC3B0840	Unigene27394	206	G	T	R	26	10	60	h	h	h	h	a	h	h	h	a	a	a	c	a	c	a	a	h	h	c	h	a	h	a	h	a	h	h	h	a	c	h	c	c	a	h	h	c	h	h	a
chr3	AC3B0850	Unigene16903	1065	T	G	O	26	11	59	h	h	h	h	a	h	c	h	a	a	a	c	a	c	a	a	h	h	c	h	a	h	a	h	a	h	h	h	a	c	h	c	c	a	h	h	c	h	h	a
chr3	AC3B0850	Unigene21007	1462	G	T	S	26	10	60	h	h	h	h	a	h	h	h	a	a	a	c	a	c	a	a	h	h	c	h	a	h	a	h	a	h	h	h	a	c	h	c	c	a	h	h	c	h	h	a
chr3	AC3B0850	Unigene21462	726	A	G	O	28	10	58	h	h	h	h	a	a	h	h	a	a	a	c	a	c	a	a	h	h	c	a	a	h	a	h	a	h	h	h	a	c	h	c	c	a	h	h	c	h	h	a
chr3	AC3B0850	Unigene28212	42	T	C	S	26	10	60	h	h	h	h	a	h	h	h	a	a	a	c	a	c	a	a	h	h	c	h	a	h	a	h	a	h	h	h	a	c	h	c	c	a	h	h	c	h	h	a
chr3	AC3B0850	Unigene296	914	G	A	R	26	10	60	h	h	h	h	a	h	h	h	a	a	a	c	a	c	a	a	h	h	c	h	a	h	a	h	a	h	h	h	a	c	h	c	c	a	h	h	c	h	h	a
chr3	AC3B0850	Unigene35954	138	C	T	S	26	10	60	h	h	h	h	a	h	h	h	a	a	a	c	a	c	a	a	h	h	c	h	a	h	a	h	a	h	h	h	a	c	h	c	c	a	h	h	c	h	h	a
chr3	AC3B0860	CL1653.Contig9	75	A	G	R	26	11	59	h	h	h	h	a	h	h	h	a	a	a	c	a	c	a	a	h	a	c	h	a	h	a	h	a	h	h	h	a	c	h	c	c	a	h	h	c	h	h	a
chr3	AC3B0860	CL4072.Contig1	658	A	G	S	26	11	59	h	h	h	h	a	h	h	h	a	a	a	c	a	c	a	a	h	a	c	h	a	h	a	h	a	h	h	h	a	c	h	c	c	a	h	h	c	h	h	a
chr3	AC3B0860	CL5015.Contig2	210	G	C	R	26	11	59	h	h	h	h	a	h	h	h	a	a	a	c	a	c	a	a	h	a	c	h	a	h	a	h	a	h	h	h	a	c	h	c	c	a	h	h	c	h	h	a
chr3	AC3B0860	Unigene18674	1058	T	C	R	26	11	59	h	h	h	h	a	h	h	h	a	a	a	c	a	c	a	a	h	a	c	h	a	h	a	h	a	h	h	h	a	c	h	c	c	a	h	h	c	h	h	a
chr3	AC3B0860	Unigene22675	285	C	A	S	26	11	59	h	h	h	h	a	h	h	h	a	a	a	c	a	c	a	a	h	a	c	h	a	h	a	h	a	h	h	h	a	c	h	c	c	a	h	h	c	h	h	a
chr3	AC3B0860	Unigene24440	440	T	C	R	26	11	59	h	h	h	h	a	h	h	h	a	a	a	c	a	c	a	a	h	a	c	h	a	h	a	h	a	h	h	h	a	c	h	c	c	a	h	h	c	h	h	a
chr3	AC3B0860	Unigene27765	416	G	A	R	26	12	58	h	h	h	h	a	h	h	h	a	a	a	c	a	c	a	a	h	a	c	h	a	h	a	h	a	h	h	h	a	c	h	c	c	a	h	h	c	h	h	a
chr3	AC3B0860	Unigene28170	364	C	A	S	26	11	59	h	h	h	h	a	h	h	h	a	a	a	c	a	c	a	a	h	a	c	h	a	h	a	h	a	h	h	h	a	c	h	c	c	a	h	h	c	h	h	a
chr3	AC3B0860	Unigene28175	292	C	A	R	30	11	55	h	h	h	h	a	a	h	h	a	a	a	c	a	c	a	a	h	a	c	h	a	h	a	h	a	h	h	h	a	c	h	c	c	a	h	h	c	h	h	a
chr3	AC3B0860	Unigene29597	1189	C	T	R	26	11	59	h	h	h	h	a	h	h	h	a	a	a	c	a	c	a	a	h	a	c	h	a	h	a	h	a	h	h	h	a	c	h	c	c	a	h	h	c	h	h	a
chr3	AC3B0860	Unigene32724	240	T	C	O	27	12	57	c	h	h	h	a	h	h	h	a	a	a	c	a	c	a	a	a	a	c	h	a	h	a	h	a	h	h	h	a	c	h	c	c	a	h	h	c	h	h	a
chr3	AC3B0860	Unigene33180	194	G	A	O	27	11	58	h	h	h	h	a	h	h	h	a	a	a	c	a	c	a	a	h	a	c	h	a	h	a	h	h	h	h	h	a	c	h	c	c	a	h	h	c	h	h	a
chr3	AC3B0860	Unigene5444	239	A	G	O	26	11	59	h	h	h	h	a	h	h	h	a	a	a	c	a	c	a	a	h	a	c	h	a	h	a	h	a	h	h	h	a	c	h	c	c	a	h	h	c	h	h	a
chr3	AC3B0860	Unigene9902	920	T	C	R	26	11	59	h	h	h	h	a	h	h	h	a	a	a	c	a	c	a	a	h	a	c	h	a	h	a	h	a	h	h	h	a	c	h	c	c	a	h	h	c	h	h	a
chr3	AC3B0870	CL3061.Contig2	1022	C	T	O	27	11	58	h	h	h	h	a	h	h	h	a	a	a	c	a	c	a	a	h	a	c	h	a	h	a	h	a	a	h	h	a	c	h	c	c	a	h	h	c	h	h	a
chr3	AC3B0870	CL3715.Contig1	2933	A	G	O	28	14	54	h	h	h	h	a	c	h	c	a	a	a	c	a	c	a	a	h	a	c	h	a	h	a	h	a	a	h	h	a	c	h	c	c	a	h	h	c	h	h	a
chr3	AC3B0870	Unigene11125	1122	T	C	O	26	11	59	h	h	h	h	a	h	c	h	a	a	a	c	a	h	a	a	h	a	c	h	h	h	a	h	a	a	h	h	a	c	h	c	c	a	h	h	c	h	h	a
chr3	AC3B0870	Unigene13202	2036	T	G	O	27	10	59	h	h	h	h	a	h	h	h	a	a	a	c	a	c	a	a	h	a	c	h	a	h	a	h	a	a	h	h	a	c	h	c	h	a	h	h	c	h	h	a
chr3	AC3B0870	Unigene21246	447	T	C	O	27	11	58	h	h	h	h	a	h	h	h	a	a	a	c	a	c	a	a	h	a	c	h	a	h	a	h	a	a	h	h	a	c	h	c	c	a	h	h	c	h	h	a
chr3	AC3B0870	Unigene27794	126	T	C	S	27	11	58	h	h	h	h	a	h	h	h	a	a	a	c	a	c	a	a	h	a	c	h	a	h	a	h	a	a	h	h	a	c	h	c	c	a	h	h	c	h	h	a
chr3	AC3B0870	Unigene28534	774	A	T	S	27	11	58	h	h	h	h	a	h	h	h	a	a	a	c	a	c	a	a	h	a	c	h	a	h	a	h	a	a	h	h	a	c	h	c	c	a	h	h	c	h	h	a
chr3	AC3B0870	Unigene29180	279	C	T	S	27	11	58	h	h	h	h	a	h	h	h	a	a	a	c	a	c	a	a	h	a	c	h	a	h	a	h	a	a	h	h	a	c	h	c	c	a	h	h	c	h	h	a
chr3	AC3B0870	Unigene3407	1231	A	G	O	28	14	54	h	a	h	c	a	h	c	h	a	a	a	c	a	c	a	a	h	a	c	h	a	h	a	h	a	a	h	h	a	c	h	c	c	a	h	h	c	h	h	a
chr3	AC3B0870	Unigene8257	278	A	G	R	27	11	58	h	h	h	h	a	h	h	h	a	a	a	c	a	c	a	a	h	a	c	h	a	h	a	h	a	a	h	h	a	c	h	c	c	a	h	h	c	h	h	a
chr3	AC3B0870	Unigene9385	124	A	C	O	28	12	56	h	h	h	h	a	h	h	h	a	a	a	c	a	c	a	a	h	a	c	h	a	h	a	h	a	a	h	h	a	c	h	c	c	a	h	h	c	h	h	a
chr3	AC3B0870	Unigene29277	701	T	C	S	27	10	59	h	h	h	h	a	h	h	h	a	a	a	c	a	c	a	a	h	a	c	h	a	h	a	h	a	a	h	h	a	h	h	c	c	a	h	h	c	h	h	a
chr3	AC3B0870	Unigene1012	969	T	C	R	27	10	59	h	h	h	h	a	h	h	h	h	a	a	c	a	c	a	a	h	a	c	h	a	h	a	h	a	a	h	h	a	h	h	c	c	a	c	h	c	h	h	a
chr3	AC3B0870	Unigene27474	120	C	T	R	27	10	59	h	h	h	h	a	h	h	h	h	a	a	c	a	c	a	a	h	a	c	h	a	h	a	h	a	a	h	h	a	h	h	c	c	a	c	h	c	h	h	a
chr3	AC3B0870	Unigene4183	662	C	T	R	26	10	60	h	h	h	h	a	h	h	h	h	a	a	c	a	c	a	a	h	a	c	h	a	h	a	h	a	a	h	h	a	h	h	c	c	a	c	h	c	h	h	a
chr3	AC3B0870	Unigene3436	413	G	T	O	27	11	58	h	h	h	h	a	h	h	h	h	a	a	c	a	c	a	a	h	a	c	h	a	h	a	h	a	a	h	h	a	h	h	c	c	a	c	h	c	h	h	a
chr3	AC3B0870	Unigene8552	865	G	A	O	27	11	58	h	h	h	h	a	h	h	h	h	a	a	c	a	c	a	a	h	a	c	h	a	h	a	h	a	a	h	h	a	h	h	c	c	a	c	h	c	h	h	a
[truncated: 56 more columns]

## Sheet: chr4
chr_No	genotype block	unigene_code	position	DHA	DHC	Rliability code	DHA homo	DHC homo	hetero	2	7	9	34	48	56	59	68	91	95	98	101	108	110	112	113	119	121	138	143	146	151	153	159	162	174	182	183	185	8	12	15	25	26	28	29	33	35	36	41
chr4	AC4B0010	Unigene15669	311	G	T	R	35	18	43	c	a	a	h	h	h	c	h	a	a	c	h	h	h	h	a	h	h	a	a	h	h	h	a	a	h	h	a	a	h	h	h	c	h	c	h	h	h	h	a
chr4	AC4B0010	Unigene15671	59	A	T	S	32	17	47	c	a	a	h	h	h	c	h	a	a	c	h	h	h	h	a	h	h	a	a	h	h	h	a	a	h	h	a	h	h	h	h	c	h	h	h	h	h	h	a
chr4	AC4B0020	Unigene22416	2006	G	C	S	32	16	48	c	a	a	h	h	h	c	h	a	a	c	h	h	h	h	a	h	h	a	a	h	h	h	a	a	h	h	a	h	h	h	h	c	h	h	h	h	h	h	a
chr4	AC4B0020	Unigene29660	109	A	G	O	32	16	48	c	a	a	h	h	h	c	h	a	a	c	h	h	h	h	a	h	h	a	a	h	h	h	a	a	h	h	a	h	h	h	h	c	h	h	h	h	h	h	a
chr4	AC4B0020	Unigene361	1598	C	A	R	32	16	48	c	a	a	h	h	h	c	h	a	a	c	h	h	h	h	a	h	h	a	a	h	h	h	a	a	h	h	a	h	h	h	h	c	h	h	h	h	h	h	a
chr4	AC4B0030	CL2253.Contig1	88	A	G	S	31	16	49	c	a	a	h	h	h	c	h	a	a	c	h	h	h	h	a	h	h	a	a	h	h	h	a	h	h	h	a	h	h	h	h	c	h	h	h	h	h	h	a
chr4	AC4B0030	Unigene17409	258	T	A	S	31	16	49	c	a	a	h	h	h	c	h	a	a	c	h	h	h	h	a	h	h	a	a	h	h	h	a	h	h	h	a	h	h	h	h	c	h	h	h	h	h	h	a
chr4	AC4B0030	Unigene27770	169	G	A	O	31	16	49	c	a	a	h	h	h	c	h	a	a	c	h	h	h	h	a	h	h	a	a	h	h	h	a	h	h	h	a	h	h	h	h	c	h	h	h	h	h	h	a
chr4	AC4B0040	Unigene7928	339	G	A	S	31	16	49	c	a	a	a	h	h	c	h	a	a	c	h	h	h	h	a	h	h	a	a	h	h	h	a	c	h	h	h	h	h	h	h	c	h	h	h	h	h	h	a
chr4	AC4B0040	Unigene3976	164	A	G	R	31	19	46	c	a	a	a	c	h	c	h	a	a	c	h	h	h	h	a	c	h	a	a	h	h	h	a	c	h	h	h	h	h	h	h	c	h	h	h	h	h	h	a
chr4	AC4B0040	Unigene7588	286	T	A	R	31	19	46	c	a	a	a	c	h	c	h	a	a	c	h	h	h	h	a	c	h	a	a	h	h	h	a	c	h	h	h	h	h	h	h	c	h	h	h	h	h	h	a
chr4	AC4B0050	Unigene13589	419	C	G	S	30	18	48	c	a	a	a	c	h	c	h	h	a	c	h	h	h	h	a	h	h	a	a	h	h	h	a	c	h	h	h	h	h	h	h	c	h	h	h	h	h	h	a
chr4	AC4B0050	Unigene24110	825	T	C	O	29	20	47	c	a	a	a	c	h	c	h	h	a	c	h	h	h	h	a	c	h	a	a	h	h	h	a	c	h	h	h	h	h	h	c	c	h	h	h	h	h	h	a
chr4	AC4B0050	Unigene27237	108	A	G	R	30	18	48	c	a	a	a	c	h	c	h	h	a	c	h	h	h	h	a	h	h	a	a	h	h	h	a	c	h	h	h	h	h	h	h	c	h	h	h	h	h	h	a
chr4	AC4B0050	Unigene839	976	C	G	R	30	18	48	c	a	a	a	c	h	c	h	h	a	c	h	h	h	h	a	h	h	a	a	h	h	h	a	c	h	h	h	h	h	h	h	c	h	h	h	h	h	h	a
chr4	AC4B0050	Unigene8848	158	C	G	O	30	18	48	c	a	a	a	c	h	c	h	h	a	c	h	h	h	h	a	h	h	a	a	h	h	h	a	c	h	h	h	h	h	h	h	c	h	h	h	h	h	h	a
chr4	AC4B0060	CL5858.Contig2	599	T	A	S	29	18	49	c	h	a	a	c	h	h	h	h	a	c	h	h	h	h	a	h	h	a	a	h	h	h	a	c	h	h	h	h	h	h	h	c	h	h	h	h	h	h	a
chr4	AC4B0070	CL4457.Contig1	156	A	C	S	28	18	50	c	h	a	a	c	h	h	h	h	a	c	h	h	h	h	a	h	h	a	a	h	h	h	a	c	h	h	h	h	h	h	h	c	h	h	h	h	h	h	a
chr4	AC4B0070	CL6351.Contig2	244	G	A	R	28	20	48	c	h	a	a	c	h	h	h	h	a	c	h	h	h	h	a	h	h	a	a	h	h	h	a	c	h	h	h	h	h	h	h	c	h	h	h	h	h	h	a
chr4	AC4B0070	CL6937.Contig3	1256	T	A	O	28	18	50	c	h	a	a	c	h	h	h	h	a	c	h	h	h	h	a	h	h	a	a	h	h	h	a	c	h	h	h	h	h	h	h	c	h	h	h	h	h	h	a
chr4	AC4B0070	Unigene24359	2058	G	A	S	28	18	50	c	h	a	a	c	h	h	h	h	a	c	h	h	h	h	a	h	h	a	a	h	h	h	a	c	h	h	h	h	h	h	h	c	h	h	h	h	h	h	a
chr4	AC4B0080	CL1357.Contig1	628	T	C	O	31	22	43	c	h	a	a	c	h	h	a	h	a	c	h	h	h	h	a	h	c	a	h	h	h	a	a	c	h	h	c	h	a	h	h	c	h	h	h	h	h	h	a
chr4	AC4B0080	Unigene10147	344	A	G	S	30	19	47	c	h	a	a	c	h	h	h	h	a	c	h	h	h	h	a	h	h	a	h	h	h	a	a	c	h	h	h	h	a	h	h	c	h	h	h	h	h	h	a
chr4	AC4B0080	Unigene11378	160	C	A	S	30	19	47	c	h	a	a	c	h	h	h	h	a	c	h	h	h	h	a	h	h	a	h	h	h	a	a	c	h	h	h	h	a	h	h	c	h	h	h	h	h	h	a
chr4	AC4B0080	Unigene25232	254	T	C	S	30	19	47	c	h	a	a	c	h	h	h	h	a	c	h	h	h	h	a	h	h	a	h	h	h	a	a	c	h	h	h	h	a	h	h	c	h	h	h	h	h	h	a
chr4	AC4B0080	Unigene27863	266	A	C	O	30	19	47	c	h	a	a	c	h	h	h	h	a	c	h	h	h	h	a	h	h	a	h	h	h	a	a	c	h	h	h	h	a	h	h	c	h	h	h	h	h	h	a
chr4	AC4B0090	Unigene9764	501	G	A	S	29	19	48	c	h	a	a	c	h	h	h	h	a	c	h	h	h	h	a	h	h	a	h	h	h	a	a	c	h	h	h	h	a	h	h	c	h	h	h	h	h	h	a
chr4	AC4B0100	Unigene13261	123	G	A	S	28	19	49	c	h	h	a	c	h	h	h	h	a	c	h	h	h	h	a	h	h	a	h	h	h	a	a	c	h	h	h	h	a	h	h	c	h	h	h	h	h	h	a
chr4	AC4B0100	Unigene20342	60	C	T	O	28	21	47	c	h	h	a	c	h	h	h	c	a	c	h	h	h	h	a	h	h	a	h	h	c	a	a	c	h	h	h	h	a	h	h	c	h	h	h	h	h	h	a
chr4	AC4B0110	Unigene27344	166	G	A	S	29	19	48	c	h	h	a	c	h	h	h	h	a	c	h	h	h	h	a	h	h	a	h	h	h	a	a	c	h	h	h	h	a	h	h	c	h	h	h	h	h	h	a
chr4	AC4B0110	Unigene27490	1485	G	A	S	29	19	48	c	h	h	a	c	h	h	h	h	a	c	h	h	h	h	a	h	h	a	h	h	h	a	a	c	h	h	h	h	a	h	h	c	h	h	h	h	h	h	a
chr4	AC4B0120	CL2899.Contig1	251	A	G	R	32	19	45	c	h	h	a	c	a	h	h	h	a	c	h	h	h	h	a	h	h	a	h	h	h	a	a	c	h	h	h	h	a	h	h	c	a	h	h	h	h	h	a
chr4	AC4B0120	Unigene10602	909	A	G	S	32	18	46	c	h	h	a	c	a	h	h	h	a	c	h	h	h	h	a	h	h	a	h	h	h	a	a	c	h	h	h	h	a	h	h	h	a	h	h	h	h	h	a
chr4	AC4B0120	Unigene13358	420	T	A	O	32	21	43	c	h	h	a	c	a	h	h	h	a	c	h	h	h	h	a	c	h	a	h	h	c	a	a	c	h	h	h	h	a	h	h	c	a	h	h	h	h	h	a
chr4	AC4B0120	Unigene27617	342	G	C	S	32	19	45	c	h	h	a	c	a	h	h	h	a	c	h	h	h	h	a	h	h	a	h	h	h	a	a	c	h	h	h	h	a	h	h	c	a	h	h	h	h	h	a
chr4	AC4B0120	Unigene28972	112	T	C	O	32	19	45	c	h	h	a	c	a	h	h	h	a	c	h	h	h	h	a	h	h	a	h	h	h	a	a	c	h	h	h	h	a	h	h	c	a	h	h	h	h	h	a
chr4	AC4B0130	CL4025.Contig1	102	A	G	S	34	20	42	c	h	h	a	c	a	h	h	h	a	c	h	h	h	h	a	h	h	a	c	h	h	a	a	c	h	a	h	h	a	h	h	c	a	h	h	h	h	h	a
chr4	AC4B0140	Unigene13827	457	G	A	S	33	20	43	c	h	h	a	c	a	h	h	h	a	c	h	h	h	h	a	h	h	a	c	h	h	a	a	c	h	a	h	h	a	h	h	c	a	h	h	h	h	h	a
chr4	AC4B0140	Unigene21001	499	C	T	S	33	20	43	c	h	h	a	c	a	h	h	h	a	c	h	h	h	h	a	h	h	a	c	h	h	a	a	c	h	a	h	h	a	h	h	c	a	h	h	h	h	h	a
chr4	AC4B0140	Unigene22316	421	T	C	R	33	20	43	c	h	h	a	c	a	h	h	h	a	c	h	h	h	h	a	h	h	a	c	h	h	a	a	c	h	a	h	h	a	h	h	c	a	h	h	h	h	h	a
chr4	AC4B0140	Unigene22317	79	C	T	S	33	20	43	c	h	h	a	c	a	h	h	h	a	c	h	h	h	h	a	h	h	a	c	h	h	a	a	c	h	a	h	h	a	h	h	c	a	h	h	h	h	h	a
chr4	AC4B0140	Unigene27449	340	A	C	R	33	20	43	c	h	h	a	c	a	h	h	h	a	c	h	h	h	h	a	h	h	a	c	h	h	a	a	c	h	a	h	h	a	h	h	c	a	h	h	h	h	h	a
chr4	AC4B0140	Unigene3316	787	T	A	O	32	19	45	c	h	h	a	c	a	h	h	h	a	h	h	h	h	h	a	h	h	a	c	h	h	a	a	c	h	a	h	h	a	h	h	c	a	h	h	h	h	h	a
chr4	AC4B0150	CL1797.Contig2	649	A	G	S	32	21	43	c	h	h	a	c	a	h	h	h	a	c	h	h	h	h	a	h	h	a	c	h	h	a	a	c	h	a	h	h	a	h	h	c	a	c	h	h	h	h	a
chr4	AC4B0150	CL1948.Contig3	2036	A	G	R	32	21	43	c	h	h	a	c	a	h	h	h	a	c	h	h	h	h	a	h	h	a	c	h	h	a	a	c	h	a	h	h	a	h	h	c	a	c	h	h	h	h	a
chr4	AC4B0150	CL2538.Contig2	595	G	T	S	32	21	43	c	h	h	a	c	a	h	h	h	a	c	h	h	h	h	a	h	h	a	c	h	h	a	a	c	h	a	h	h	a	h	h	c	a	c	h	h	h	h	a
chr4	AC4B0150	CL5304.Contig2	570	C	A	O	31	20	45	c	h	h	a	c	a	h	h	h	a	h	h	h	h	h	a	h	h	a	c	h	h	a	a	c	h	a	h	h	a	h	h	c	a	c	h	h	h	h	a
chr4	AC4B0150	CL6134.Contig1	901	T	C	R	32	21	43	c	h	h	a	c	a	h	h	h	a	c	h	h	h	h	a	h	h	a	c	h	h	a	a	c	h	a	h	h	a	h	h	c	a	c	h	h	h	h	a
chr4	AC4B0150	Unigene13491	6632	G	A	O	32	21	43	c	h	h	a	c	a	h	h	h	a	c	h	h	h	h	a	h	h	a	c	h	h	a	a	c	h	a	h	h	a	h	h	c	a	c	h	h	h	h	a
chr4	AC4B0150	Unigene29079	1019	G	A	O	35	22	39	c	c	h	a	c	a	h	h	h	a	c	h	h	a	c	a	h	h	a	c	h	h	a	a	c	h	a	c	h	h	h	h	h	a	c	c	a	h	h	h
chr4	AC4B0150	Unigene29846	235	T	C	S	32	21	43	c	h	h	a	c	a	h	h	h	a	c	h	h	h	h	a	h	h	a	c	h	h	a	a	c	h	a	h	h	a	h	h	c	a	c	h	h	h	h	a
chr4	AC4B0150	Unigene30083	222	A	G	O	32	23	41	c	h	h	a	c	a	h	h	h	a	c	h	h	h	h	a	h	h	a	c	c	h	a	a	c	h	a	h	h	a	h	h	c	a	c	c	h	h	h	a
chr4	AC4B0150	Unigene30347	96	C	T	S	32	21	43	c	h	h	a	c	a	h	h	h	a	c	h	h	h	h	a	h	h	a	c	h	h	a	a	c	h	a	h	h	a	h	h	c	a	c	h	h	h	h	a
chr4	AC4B0150	Unigene34056	121	C	T	R	32	20	44	c	h	h	a	c	a	h	h	h	a	c	h	h	h	h	a	h	h	a	c	h	h	a	a	c	h	a	h	h	a	h	h	c	a	c	h	h	h	h	a
chr4	AC4B0150	Unigene900	122	C	G	O	32	20	44	c	h	h	a	c	a	h	h	h	a	c	h	h	h	h	a	h	h	a	c	h	h	a	a	c	h	a	h	h	a	h	h	c	a	c	h	h	h	h	a
chr4	AC4B0160	CL3088.Contig1	259	G	A	S	30	19	47	h	h	h	a	c	a	h	h	h	a	c	h	h	h	h	a	h	h	a	c	h	h	a	a	c	h	a	h	h	a	h	h	c	a	c	h	h	h	h	a
chr4	AC4B0160	Unigene25236	157	A	C	O	30	19	47	h	h	h	a	c	h	h	h	h	a	c	h	h	h	h	a	h	h	a	c	h	h	a	a	c	h	a	h	h	a	h	h	c	a	c	h	h	h	h	a
chr4	AC4B0160	Unigene27213	162	G	A	S	31	19	46	h	h	h	a	c	a	h	h	h	a	c	h	h	h	h	a	h	h	a	c	h	h	a	a	c	h	a	h	h	a	h	h	c	a	c	h	h	h	h	a
chr4	AC4B0160	Unigene28276	1356	T	C	O	31	19	46	h	h	h	a	c	a	h	h	h	a	c	h	h	h	h	a	h	h	a	c	h	h	a	a	c	h	a	h	h	a	h	h	c	a	c	h	h	h	h	a
chr4	AC4B0160	Unigene15376	76	G	A	O	32	18	46	h	h	c	a	c	a	h	h	h	a	c	h	h	h	h	a	h	h	a	c	h	h	a	a	c	a	a	h	h	a	h	h	h	a	c	h	h	h	h	a
chr4	AC4B0160	Unigene27697	409	T	C	R	31	18	47	h	h	h	a	c	a	h	h	h	a	c	h	h	h	h	a	h	h	a	c	h	h	a	a	c	h	a	h	h	a	h	h	h	a	c	h	h	h	h	a
chr4	AC4B0160	Unigene591	74	A	G	R	34	18	44	h	h	h	a	c	a	h	h	h	a	c	h	h	h	h	a	h	h	a	c	h	h	a	a	c	h	a	h	h	a	h	h	h	a	c	h	h	h	h	a
chr4	AC4B0170	Unigene1030	107	A	G	S	30	18	48	h	h	h	a	c	a	h	h	h	a	c	h	h	h	h	a	h	h	a	c	h	h	a	a	c	h	a	h	h	h	h	h	h	a	c	h	h	h	h	a
chr4	AC4B0170	Unigene9047	760	G	C	R	31	21	44	h	h	a	a	c	a	h	c	h	a	c	h	h	h	h	a	h	c	a	c	h	h	a	a	c	h	a	h	h	h	h	h	h	a	c	h	h	h	h	a
chr4	AC4B0170	Unigene12289	484	G	A	R	33	17	46	h	h	h	a	c	a	h	h	h	a	c	h	h	h	h	a	h	h	a	c	h	h	a	a	c	h	a	h	h	h	h	h	h	a	c	h	h	h	h	a
chr4	AC4B0170	Unigene13646	264	C	T	S	30	18	48	h	h	h	a	c	a	h	h	h	a	c	h	h	h	h	a	h	h	a	c	h	h	a	a	c	h	a	h	h	h	h	h	h	a	c	h	h	h	h	a
chr4	AC4B0170	Unigene19353	371	A	G	R	30	18	48	h	h	h	a	c	a	h	h	h	a	c	h	h	h	h	a	h	h	a	c	h	h	a	a	c	h	a	h	h	h	h	h	h	a	c	h	h	h	h	a
chr4	AC4B0170	Unigene27407	516	A	G	R	34	18	44	h	h	h	a	c	a	h	h	h	a	c	h	h	h	h	a	h	h	a	c	h	h	a	a	c	h	a	h	h	h	h	h	h	a	c	h	h	h	h	a
chr4	AC4B0170	Unigene29290	333	A	T	O	30	18	48	h	h	h	a	c	a	h	h	h	a	c	h	h	h	h	a	h	h	a	c	h	h	a	a	c	h	a	h	h	h	h	h	h	a	c	h	h	h	h	a
chr4	AC4B0170	Unigene29549	95	C	T	R	33	18	45	h	h	h	a	c	a	h	h	h	a	c	h	h	h	h	a	h	h	a	c	h	h	a	a	c	h	a	h	h	h	h	h	a	a	c	h	h	h	h	a
chr4	AC4B0180	CL693.Contig1	58	G	A	O	32	18	46	h	h	h	a	c	a	h	h	h	a	c	h	h	h	h	a	h	h	a	c	h	h	a	a	c	h	a	h	h	h	h	h	h	a	c	h	h	h	h	a
chr4	AC4B0180	Unigene27217	101	T	C	O	31	18	47	h	h	h	a	c	a	h	h	h	a	c	h	h	h	h	a	h	h	a	c	h	h	a	a	c	h	a	h	h	h	h	h	h	a	c	h	h	h	h	a
chr4	AC4B0180	Unigene27607	318	T	A	R	31	18	47	h	h	h	a	c	a	h	h	h	a	c	h	h	h	h	a	h	h	a	c	h	h	a	a	c	h	a	h	h	h	h	h	h	a	c	h	h	h	h	a
chr4	AC4B0180	Unigene29219	287	A	C	S	31	18	47	h	h	h	a	c	a	h	h	h	a	c	h	h	h	h	a	h	h	a	c	h	h	a	a	c	h	a	h	h	h	h	h	h	a	c	h	h	h	h	a
chr4	AC4B0180	Unigene34351	92	A	G	S	31	18	47	h	h	h	a	c	a	h	h	h	a	c	h	h	h	h	a	h	h	a	c	h	h	a	a	c	h	a	h	h	h	h	h	h	a	c	h	h	h	h	a
chr4	AC4B0180	Unigene4971	218	C	T	S	30	18	48	h	h	h	a	c	a	h	h	h	a	c	h	h	h	h	h	h	h	a	c	h	h	a	a	c	h	a	h	h	h	h	h	h	a	c	h	h	h	h	a
chr4	AC4B0180	Unigene4972	244	T	C	R	31	19	46	h	h	h	a	c	a	h	h	h	a	c	h	h	h	c	a	h	h	a	c	h	h	a	a	c	h	a	h	h	h	h	h	h	a	c	h	h	h	h	a
chr4	AC4B0180	Unigene5542	661	C	T	O	31	18	47	h	h	h	a	c	a	h	h	h	a	c	h	h	h	h	a	h	h	a	c	h	h	a	a	c	h	a	h	h	h	h	h	h	a	c	h	h	h	h	a
chr4	AC4B0180	Unigene7629	919	G	A	S	31	18	47	h	h	h	a	c	a	h	h	h	a	c	h	h	h	h	a	h	h	a	c	h	h	a	a	c	h	a	h	h	h	h	h	h	a	c	h	h	h	h	a
chr4	AC4B0180	Unigene7803	280	T	C	O	31	19	46	h	h	h	a	c	a	h	h	h	a	c	h	h	h	h	a	h	h	a	c	h	h	a	a	c	h	a	h	h	h	h	h	h	a	c	h	h	h	h	a
chr4	AC4B0190	Unigene28324	708	G	A	S	34	18	44	h	h	h	a	c	a	h	h	h	a	c	h	h	a	h	a	h	h	a	c	h	h	a	a	c	h	a	h	h	h	h	h	h	a	c	h	h	h	h	a
chr4	AC4B0190	Unigene10645	564	T	A	O	36	16	44	h	h	h	a	c	a	h	h	h	a	c	h	h	a	h	a	h	h	a	c	h	h	a	a	c	h	a	h	h	h	h	h	h	a	c	h	h	h	h	a
chr4	AC4B0200	Unigene10208	204	G	A	S	36	17	43	h	h	h	a	c	a	h	h	h	a	c	h	h	a	h	a	h	h	a	c	h	h	a	a	c	h	a	h	h	h	h	h	h	a	c	h	h	h	h	a
chr4	AC4B0200	Unigene22818	280	A	G	R	36	17	43	h	h	h	a	c	a	h	h	h	a	c	h	h	a	h	a	h	h	a	c	h	h	a	a	c	h	a	h	h	h	h	h	h	a	c	h	h	h	h	a
chr4	AC4B0200	Unigene31824	92	A	G	O	36	17	43	h	h	h	a	c	a	h	h	h	a	c	h	h	a	h	a	h	h	a	c	h	h	a	a	c	h	a	h	h	h	h	h	h	a	c	h	h	h	h	a
chr4	AC4B0210	Unigene13493	241	G	A	S	36	16	44	h	h	h	a	c	a	h	h	h	a	h	h	h	a	h	a	h	h	a	c	h	h	a	a	c	h	a	h	h	h	h	h	h	a	c	h	h	h	h	a
chr4	AC4B0210	Unigene15382	75	A	T	O	36	16	44	h	h	h	a	c	a	h	h	h	a	h	h	h	a	h	a	h	h	a	c	h	h	a	a	c	h	a	h	h	h	h	h	h	a	c	h	h	h	h	a
chr4	AC4B0210	Unigene27419	104	A	G	S	36	16	44	h	h	h	a	c	a	h	h	h	a	h	h	h	a	h	a	h	h	a	c	h	h	a	a	c	h	a	h	h	h	h	h	h	a	c	h	h	h	h	a
chr4	AC4B0210	Unigene28809	1083	G	T	S	36	16	44	h	h	h	a	c	a	h	h	h	a	h	h	h	a	h	a	h	h	a	c	h	h	a	a	c	h	a	h	h	h	h	h	h	a	c	h	h	h	h	a
chr4	AC4B0210	Unigene9039	142	G	A	S	36	16	44	h	h	h	a	c	a	h	h	h	a	h	h	h	a	h	a	h	h	a	c	h	h	a	a	c	h	a	h	h	h	h	h	h	a	c	h	h	h	h	a
chr4	AC4B0220	CL6511.Contig2	876	T	C	O	33	17	46	h	h	h	a	c	a	h	h	h	a	c	h	h	a	h	a	h	h	a	c	h	h	a	a	c	h	a	h	h	h	h	h	h	a	c	h	h	h	h	h
chr4	AC4B0220	Unigene21709	107	G	A	O	33	16	47	h	h	h	a	c	a	h	h	h	a	h	h	h	a	h	a	h	h	a	c	h	h	a	a	c	h	a	h	h	h	h	h	h	a	c	h	h	h	h	h
chr4	AC4B0220	Unigene27537	704	A	G	R	33	16	47	h	h	h	a	c	a	h	h	h	a	h	h	h	a	h	a	h	h	a	c	h	h	a	a	c	h	a	h	h	h	h	h	h	a	c	h	h	h	h	h
chr4	AC4B0220	Unigene28911	450	A	G	O	33	16	47	h	h	h	a	c	a	h	h	h	a	h	h	h	a	h	a	h	a	h	c	h	h	a	a	c	h	a	h	h	h	h	h	h	a	c	h	h	h	h	h
chr4	AC4B0220	Unigene10038	166	C	T	O	34	17	45	h	h	h	a	c	a	h	h	h	a	c	h	h	a	h	a	h	h	a	c	h	h	a	a	c	h	a	h	h	h	h	h	h	a	c	h	a	h	h	h
chr4	AC4B0220	CL2075.Contig1	837	A	G	O	34	16	46	h	h	h	a	c	a	h	h	h	a	h	h	h	a	h	a	h	h	a	c	h	h	a	a	c	h	a	h	h	h	h	h	h	a	c	h	a	h	h	h
chr4	AC4B0220	CL3318.Contig1	878	C	T	R	34	16	46	h	h	h	a	c	a	h	h	h	a	h	h	h	a	h	a	h	h	a	c	h	h	a	a	c	h	a	h	h	h	h	h	h	a	c	h	a	h	h	h
chr4	AC4B0220	CL4338.Contig1	351	G	A	O	34	16	46	h	h	h	a	c	a	h	h	h	a	h	h	h	a	h	a	h	h	a	c	h	h	a	a	c	h	a	h	h	h	h	h	h	a	c	h	a	h	h	h
chr4	AC4B0220	Unigene13821	648	G	C	S	34	16	46	h	h	h	a	c	a	h	h	h	a	h	h	h	a	h	a	h	h	a	c	h	h	a	a	c	h	a	h	h	h	h	h	h	a	c	h	a	h	h	h
chr4	AC4B0220	Unigene22994	478	A	G	O	34	16	46	h	h	h	a	c	a	h	h	h	a	h	h	h	a	h	a	h	h	a	c	h	h	a	a	c	h	a	h	h	h	h	h	h	a	c	h	a	h	h	h
chr4	AC4B0220	Unigene24736	406	C	T	O	37	16	43	a	h	h	a	c	a	h	h	h	a	h	h	a	a	h	a	h	h	a	c	h	a	a	a	c	h	a	h	h	h	h	h	h	a	c	h	a	h	h	h
chr4	AC4B0220	Unigene29043	126	A	T	R	34	17	45	h	h	h	a	c	a	h	h	h	a	h	h	h	a	h	a	h	h	a	c	h	h	a	a	c	h	a	c	h	h	h	h	h	a	c	h	a	h	h	h
chr4	AC4B0220	Unigene4332	82	T	C	O	35	16	45	h	h	h	a	c	a	h	h	h	a	h	h	h	a	h	a	h	h	a	c	h	h	a	a	c	h	a	h	a	h	h	h	h	a	c	h	a	h	h	h
chr4	AC4B0220	Unigene9368	143	C	A	O	34	16	46	h	h	h	a	c	a	h	h	h	a	h	h	h	a	h	a	h	h	a	c	h	h	a	a	c	h	a	h	h	h	h	h	h	a	c	h	a	h	h	h
chr4	AC4B0230	CL2003.Contig1	31	T	A	O	34	16	46	h	h	h	a	c	a	h	h	h	a	h	h	h	a	h	a	h	h	a	c	h	h	a	a	c	h	a	h	h	h	h	h	h	a	c	h	a	h	h	h
chr4	AC4B0230	CL639.Contig8	815	C	T	S	33	16	47	h	h	h	a	c	a	h	h	h	a	h	h	h	a	h	a	h	h	a	c	h	h	a	a	c	h	a	h	h	h	h	h	h	a	c	h	a	h	h	h
chr4	AC4B0230	Unigene12567	609	C	T	S	33	16	47	h	h	h	a	c	a	h	h	h	a	h	h	h	a	h	a	h	h	a	c	h	h	a	a	c	h	a	h	h	h	h	h	h	a	c	h	a	h	h	h
chr4	AC4B0240	Unigene18812	1515	G	A	O	36	18	42	c	h	h	a	c	a	h	h	h	a	a	h	c	a	h	a	h	h	a	c	h	h	a	a	c	h	a	h	h	h	h	a	h	a	c	h	a	h	h	h
chr4	AC4B0240	Unigene24450	283	T	C	O	35	15	46	h	h	h	a	c	a	h	h	h	a	h	h	h	a	h	a	a	h	a	c	h	h	a	a	c	h	a	h	h	a	h	h	h	a	c	h	a	h	h	h
chr4	AC4B0240	Unigene24451	142	A	C	S	33	15	48	h	h	h	a	c	a	h	h	h	a	h	h	h	a	h	a	h	h	a	c	h	h	a	a	c	h	a	h	h	h	h	h	h	a	c	h	a	h	h	h
chr4	AC4B0240	Unigene29080	283	G	A	O	30	16	50	h	h	h	a	c	h	h	h	c	h	h	h	h	a	h	a	h	h	a	c	h	h	a	a	c	h	h	h	h	h	h	h	h	a	c	h	a	h	h	h
chr4	AC4B0250	CL486.Contig4	708	C	T	S	34	16	46	h	h	h	a	c	a	h	h	c	a	h	h	h	a	h	a	h	h	a	c	h	h	a	a	c	a	a	h	h	h	h	h	h	a	c	h	a	h	h	h
chr4	AC4B0250	Unigene11457	627	G	T	O	35	19	42	h	h	h	a	c	a	h	a	c	a	h	h	h	a	h	a	h	h	a	c	h	h	a	a	c	a	a	h	h	h	h	h	h	a	c	h	a	c	h	h
chr4	AC4B0250	Unigene23935	270	T	C	S	34	16	46	h	h	h	a	c	a	h	h	c	a	h	h	h	a	h	a	h	h	a	c	h	h	a	a	c	a	a	h	h	h	h	h	h	a	c	h	a	h	h	h
chr4	AC4B0250	Unigene28409	653	A	G	O	33	16	47	h	h	h	a	c	a	h	h	c	a	h	h	h	h	h	a	h	h	a	c	h	h	a	a	c	a	a	h	h	h	h	h	h	a	c	h	a	h	h	h
chr4	AC4B0250	Unigene28779	332	A	C	O	36	16	44	h	h	h	a	c	a	h	a	c	a	h	h	h	a	h	a	h	a	a	c	h	h	a	a	c	a	a	h	h	h	h	h	h	a	c	h	a	h	h	h
chr4	AC4B0260	CL1818.Contig2	659	G	T	R	35	17	44	h	h	h	a	c	a	h	h	c	a	h	h	h	a	h	a	h	h	a	c	h	h	a	a	c	a	a	h	h	h	h	h	h	a	c	h	a	h	h	h
chr4	AC4B0260	CL2756.Contig2	703	T	C	S	34	15	47	h	h	h	a	c	a	h	h	c	a	h	h	h	a	h	a	h	h	a	c	h	h	a	a	c	a	a	h	h	h	h	h	h	a	c	h	a	h	h	h
chr4	AC4B0260	CL3003.Contig1	271	G	C	S	35	16	45	h	h	h	a	c	a	h	h	c	a	h	h	h	a	h	a	h	h	a	c	h	h	a	a	c	a	a	h	h	h	h	h	h	a	c	h	a	h	h	h
chr4	AC4B0270	Unigene25150	113	T	C	O	35	17	44	h	h	c	a	c	a	h	h	c	a	h	h	h	a	h	a	h	h	a	c	h	h	a	a	c	a	a	h	h	h	h	h	h	a	c	a	a	h	h	h
chr4	AC4B0270	Unigene27270	71	A	G	S	36	16	44	h	h	h	a	c	a	h	h	c	a	h	h	h	a	h	a	h	h	a	c	h	h	a	a	c	a	a	h	h	h	h	h	h	a	c	a	a	h	h	h
chr4	AC4B0270	CL5338.Contig1	206	T	G	O	36	16	44	h	h	h	a	c	a	h	h	c	a	h	h	h	h	h	a	h	h	a	c	h	h	a	a	c	a	h	h	h	h	h	h	h	a	c	a	a	h	h	h
chr4	AC4B0280	CL449.Contig2	1113	G	A	S	36	17	43	h	h	h	a	c	a	h	h	c	a	h	h	h	a	h	a	h	h	a	c	h	h	a	a	c	a	a	h	h	h	h	h	h	a	c	a	a	h	c	h
chr4	AC4B0280	Unigene14092	934	G	C	R	36	17	43	h	h	h	a	c	a	h	h	c	a	h	h	h	a	h	a	h	h	a	c	h	h	a	a	c	a	a	h	h	h	h	h	h	a	c	a	a	h	c	h
chr4	AC4B0280	CL1389.Contig2	948	C	T	O	37	18	41	h	h	h	a	c	a	h	h	c	a	h	h	h	a	h	a	h	h	a	c	h	h	a	a	c	a	a	h	h	h	h	h	h	a	c	a	a	h	c	h
chr4	AC4B0290	Unigene13584	176	C	T	S	35	17	44	h	h	h	a	c	a	h	h	c	a	h	h	h	a	h	a	h	h	a	c	h	h	a	a	c	a	a	h	h	h	h	h	h	a	c	a	a	h	c	h
chr4	AC4B0290	Unigene22508	333	A	G	R	35	16	45	h	h	h	a	c	a	h	h	h	a	h	h	h	a	h	a	h	h	a	c	h	h	a	a	c	a	a	h	h	h	h	h	h	a	c	a	a	h	c	h
chr4	AC4B0300	Unigene21401	1887	C	T	S	36	17	43	h	h	h	a	c	a	h	h	c	a	h	h	h	a	h	a	h	h	a	c	h	h	a	a	c	a	a	h	h	h	h	h	h	a	c	a	a	h	c	h
chr4	AC4B0310	CL1875.Contig1	1147	G	A	S	35	17	44	h	h	h	a	c	a	h	h	c	a	h	h	h	a	h	a	h	h	a	c	h	h	a	h	c	a	a	h	h	h	h	h	h	a	c	a	a	h	c	h
chr4	AC4B0310	CL2379.Contig2	250	A	G	S	35	17	44	h	h	h	a	c	a	h	h	c	a	h	h	h	a	h	a	h	h	a	c	h	h	a	h	c	a	a	h	h	h	h	h	h	a	c	a	a	h	c	h
chr4	AC4B0310	CL5508.Contig1	1838	A	C	R	35	17	44	h	h	h	a	c	a	h	h	c	a	h	h	h	a	h	a	h	h	a	c	h	h	a	h	c	a	a	h	h	h	h	h	h	a	c	a	a	h	c	h
chr4	AC4B0310	Unigene13105	121	T	C	R	35	17	44	h	h	h	a	c	a	h	h	c	a	h	h	h	a	h	a	h	h	a	c	h	h	a	h	c	a	a	h	h	h	h	h	h	a	c	a	a	h	c	h
chr4	AC4B0310	Unigene13106	239	A	G	O	35	17	44	h	h	h	a	c	a	h	h	c	a	h	h	h	a	h	a	h	h	a	c	h	h	a	h	c	a	a	h	h	h	h	h	h	a	c	a	a	h	c	h
chr4	AC4B0310	Unigene22182	128	G	T	S	35	17	44	h	h	h	a	c	a	h	h	c	a	h	h	h	a	h	a	h	h	a	c	h	h	a	h	c	a	a	h	h	h	h	h	h	a	c	a	a	h	c	h
chr4	AC4B0310	Unigene8235	189	G	A	R	35	17	44	h	h	h	a	c	a	h	h	c	a	h	h	h	a	h	a	h	h	a	c	h	h	a	h	c	a	a	h	h	h	h	h	h	a	c	a	a	h	c	h
chr4	AC4B0310	Unigene8614	202	A	G	R	39	16	41	h	h	h	a	c	a	h	h	c	a	h	h	h	a	h	a	h	h	a	c	h	h	a	h	c	a	a	h	h	h	h	h	h	a	c	a	a	h	c	a
chr4	AC4B0320	CL1982.Contig1	94	T	C	R	35	12	49	h	h	h	a	c	a	h	h	c	a	h	h	h	a	h	a	h	h	a	c	h	h	a	h	c	a	a	h	h	h	h	h	h	a	c	a	a	h	h	h
chr4	AC4B0320	Unigene10967	86	A	G	O	33	23	40	h	h	h	a	c	a	h	h	c	a	h	h	h	a	h	a	h	h	a	c	h	h	a	h	c	a	a	h	h	h	h	h	h	a	c	a	a	h	h	h
chr4	AC4B0320	Unigene21403	340	G	A	R	33	16	47	h	h	h	a	c	a	h	h	c	a	h	h	h	a	h	a	h	h	a	c	h	h	a	h	c	a	a	h	h	h	h	h	h	a	c	a	a	h	h	h
chr4	AC4B0320	Unigene27543	713	G	A	S	33	16	47	h	h	h	a	c	a	h	h	c	a	h	h	h	a	h	a	h	h	a	c	h	h	a	h	c	a	a	h	h	h	h	h	h	a	c	a	a	h	h	h
chr4	AC4B0320	Unigene33279	152	T	C	R	36	18	42	h	h	h	a	c	a	h	h	c	a	h	h	h	a	h	h	h	h	a	c	h	h	a	h	c	h	a	h	h	h	h	h	h	a	c	a	a	h	h	h
chr4	AC4B0320	Unigene38244	189	A	G	R	33	17	46	h	h	h	a	c	a	h	h	c	a	h	h	h	a	h	a	h	h	a	c	h	h	a	h	c	a	a	h	h	h	h	h	h	a	c	a	a	h	h	h
chr4	AC4B0330	CL83.Contig1	552	G	A	R	33	15	48	h	h	h	a	c	a	h	h	c	a	h	h	h	a	h	a	h	h	a	c	h	h	a	h	c	a	a	h	h	h	h	h	h	a	c	a	a	h	h	h
chr4	AC4B0330	CL2580.Contig2	427	T	C	S	32	15	49	h	h	h	a	c	a	h	h	c	a	h	h	h	a	h	a	h	h	a	c	h	h	a	h	c	a	a	h	h	h	h	h	h	a	c	a	a	h	h	h
chr4	AC4B0330	CL3821.Contig2	324	A	G	R	34	10	52	h	c	h	h	c	a	h	a	h	a	h	h	h	h	c	a	a	a	a	c	h	h	a	h	c	a	a	h	h	a	h	h	a	a	h	a	a	h	h	h
chr4	AC4B0330	CL3880.Contig2	213	A	G	O	32	14	50	h	h	h	a	c	a	h	h	c	a	h	h	h	a	h	a	h	h	a	c	h	h	a	h	h	a	a	h	h	h	h	h	h	a	c	a	a	h	h	h
chr4	AC4B0330	CL4649.Contig1	98	G	A	R	36	14	46	h	h	h	a	c	a	h	h	c	a	h	h	h	a	h	a	a	h	a	c	h	h	a	h	h	a	a	h	h	h	h	h	h	a	c	a	a	h	h	h
chr4	AC4B0330	Unigene11436	54	T	C	S	32	15	49	h	h	h	a	c	a	h	h	c	a	h	h	h	a	h	a	h	h	a	c	h	h	a	h	c	a	a	h	h	h	h	h	h	a	c	a	a	h	h	h
chr4	AC4B0330	Unigene19836	196	A	G	O	33	15	48	h	h	h	a	c	a	h	h	c	a	h	h	h	a	h	a	h	h	a	c	h	a	a	h	c	a	a	h	h	h	h	h	h	a	c	a	a	h	h	h
chr4	AC4B0330	Unigene27678	873	C	T	O	33	15	48	h	h	h	a	c	a	h	h	c	a	h	h	h	a	h	a	h	h	a	c	h	h	a	h	c	a	a	h	h	h	h	h	a	a	c	a	a	h	h	h
chr4	AC4B0330	Unigene28105	368	C	T	R	32	15	49	h	h	h	a	c	a	h	h	c	a	h	h	h	a	h	a	h	h	a	c	h	h	a	h	c	a	a	h	h	h	h	h	h	a	c	a	a	h	h	h
chr4	AC4B0330	Unigene9543	214	A	C	O	32	17	47	h	h	h	a	c	a	h	h	c	a	h	h	c	a	h	a	h	h	a	c	h	h	a	h	c	a	a	h	c	h	h	h	h	a	c	a	a	h	h	h
chr4	AC4B0340	CL1685.Contig1	556	C	T	S	31	16	49	h	h	h	a	c	a	h	h	c	a	h	h	h	a	h	a	h	h	a	c	h	h	a	h	c	a	a	h	h	h	h	h	h	a	c	a	a	h	h	h
chr4	AC4B0340	CL5079.Contig1	214	T	G	S	31	16	49	h	h	h	a	c	a	h	h	c	a	h	h	h	a	h	a	h	h	a	c	h	h	a	h	c	a	a	h	h	h	h	h	h	a	c	a	a	h	h	h
chr4	AC4B0340	Unigene12476	245	G	A	S	31	16	49	h	h	h	a	c	a	h	h	c	a	h	h	h	a	h	a	h	h	a	c	h	h	a	h	c	a	a	h	h	h	h	h	h	a	c	a	a	h	h	h
chr4	AC4B0340	Unigene24383	232	G	A	R	31	16	49	h	h	h	a	c	a	h	h	c	a	h	h	h	a	h	a	h	h	a	c	h	h	a	h	c	a	a	h	h	h	h	h	h	a	c	a	a	h	h	h
chr4	AC4B0340	Unigene25851	3866	T	A	O	31	16	49	h	h	h	a	c	a	h	h	c	a	h	h	h	a	h	a	h	h	a	c	h	h	a	h	c	a	a	h	h	h	h	h	h	a	c	a	a	h	h	h
chr4	AC4B0340	Unigene26468	220	G	A	R	25	16	55	h	h	h	a	c	a	h	h	c	a	h	h	h	a	h	h	h	h	a	c	h	h	h	h	c	a	a	h	h	h	h	h	h	a	c	a	a	h	h	h
chr4	AC4B0340	Unigene8064	1117	T	C	O	31	16	49	h	h	h	a	c	a	h	c	c	a	a	h	h	a	h	a	h	h	a	c	h	h	a	h	c	a	a	h	h	h	h	h	h	a	c	a	a	h	h	h
chr4	AC4B0340	Unigene19267	662	T	C	R	31	17	48	h	h	h	a	c	a	h	h	c	a	h	h	h	a	h	a	h	h	a	c	h	h	a	h	c	a	a	h	h	h	c	h	h	a	c	a	a	h	h	h
chr4	AC4B0350	CL4414.Contig1	1406	A	C	O	32	20	44	h	c	h	a	c	a	h	h	c	a	h	h	a	a	h	a	c	h	a	c	h	h	a	h	c	a	a	h	h	h	c	h	h	a	c	a	a	h	h	h
chr4	AC4B0350	CL5189.Contig1	1144	A	C	S	31	18	47	h	h	h	a	c	a	h	h	c	a	h	h	h	a	h	a	h	h	a	c	h	h	a	h	c	a	a	h	h	h	c	h	h	a	c	a	a	h	h	h
chr4	AC4B0350	CL6334.Contig1	801	C	T	R	31	18	47	h	h	h	a	c	a	h	h	c	a	h	h	h	a	h	a	h	h	a	c	h	h	a	h	c	a	a	h	h	h	c	h	h	a	c	a	a	h	h	h
chr4	AC4B0350	Unigene25292	44	C	G	O	27	18	51	h	h	a	a	c	a	h	a	c	a	h	h	h	h	h	a	h	h	a	c	h	h	a	h	c	a	a	h	a	h	c	h	h	h	c	a	a	h	h	h
chr4	AC4B0360	CL137.Contig1	287	T	C	R	30	18	48	h	h	h	a	c	a	h	a	c	a	h	h	h	a	h	a	h	h	a	c	h	h	a	h	c	a	a	h	h	h	c	h	h	a	c	a	a	h	h	h
chr4	AC4B0360	Unigene3010	82	A	C	R	30	18	48	h	h	h	a	c	a	h	a	c	a	h	h	h	a	h	a	h	h	a	c	h	h	a	h	c	a	a	h	h	h	c	h	h	a	c	a	a	h	h	h
chr4	AC4B0360	Unigene5140	72	A	T	O	30	18	48	h	h	h	a	c	a	h	a	c	a	h	h	h	a	h	a	h	h	a	c	h	h	a	h	c	a	a	h	h	h	c	h	h	a	c	a	a	h	h	h
chr4	AC4B0360	Unigene6159	785	A	G	R	31	19	46	h	h	h	a	c	a	h	a	c	a	c	h	h	h	h	a	a	h	a	c	h	h	a	h	c	a	a	h	h	h	c	h	a	a	c	a	a	h	h	h
chr4	AC4B0360	CL3061.Contig1	82	T	C	O	32	16	48	h	h	a	a	c	a	h	h	c	a	h	h	h	a	h	a	a	h	a	c	h	a	a	h	c	a	h	h	h	h	c	h	a	a	c	a	a	h	h	h
chr4	AC4B0360	CL1178.Contig1	390	G	A	O	31	17	48	h	h	h	a	c	a	h	a	c	a	h	h	h	h	h	a	h	h	a	c	h	a	a	h	c	a	a	h	h	h	c	h	a	a	c	a	a	h	h	h
chr4	AC4B0360	CL4186.Contig1	474	T	G	O	30	17	49	h	h	h	a	c	a	h	a	c	a	h	h	h	h	h	a	h	h	a	c	h	h	a	h	c	a	a	h	h	h	c	h	a	a	c	a	a	h	h	h
chr4	AC4B0360	CL4713.Contig1	665	A	C	S	30	17	49	h	h	h	a	c	a	h	a	c	a	h	h	h	h	h	a	h	h	a	c	h	h	a	h	c	a	a	h	h	h	c	h	a	a	c	a	a	h	h	h
chr4	AC4B0360	CL5538.Contig1	154	C	T	R	30	17	49	h	h	h	a	c	a	h	a	c	a	h	h	h	h	h	a	h	h	a	c	h	h	a	h	c	a	a	h	h	h	c	h	a	a	c	a	a	h	h	h
chr4	AC4B0360	Unigene11327	498	G	A	S	30	17	49	h	h	h	a	c	a	h	a	c	a	h	h	h	h	h	a	h	h	a	c	h	h	a	h	c	a	a	h	h	h	c	h	a	a	c	a	a	h	h	h
chr4	AC4B0360	Unigene13730	533	A	G	S	30	17	49	h	h	h	a	c	a	h	a	c	a	h	h	h	h	h	a	h	h	a	c	h	h	a	h	c	a	a	h	h	h	c	h	a	a	c	a	a	h	h	h
chr4	AC4B0360	Unigene18220	112	T	C	R	29	17	50	h	h	h	a	c	a	h	a	c	h	h	h	h	h	h	a	h	h	a	c	h	h	a	h	c	a	a	h	h	h	c	h	a	a	c	a	a	h	h	h
chr4	AC4B0360	Unigene28112	87	G	T	O	30	17	49	h	h	h	a	c	a	h	a	c	a	h	h	h	h	h	a	h	h	a	c	h	h	a	h	c	a	a	h	h	h	c	h	a	a	c	a	a	h	h	h
chr4	AC4B0360	Unigene28227	631	T	C	R	31	16	49	h	h	h	a	c	a	h	a	c	a	h	h	h	h	h	a	h	h	a	c	h	h	a	h	c	a	a	h	h	h	c	h	a	a	c	a	a	h	h	h
chr4	AC4B0360	Unigene4159	1384	C	G	O	30	19	47	h	h	h	a	c	a	h	a	c	a	h	h	h	h	h	a	h	c	a	c	h	h	a	h	c	a	a	h	h	h	c	h	a	a	c	a	a	h	h	h
chr4	AC4B0360	Unigene8651	20	T	A	S	30	17	49	h	h	h	a	c	a	h	a	c	a	h	h	h	h	h	a	h	h	a	c	h	h	a	h	c	a	a	h	h	h	c	h	a	a	c	a	a	h	h	h
chr4	AC4B0370	CL4994.Contig1	703	T	C	R	34	16	46	h	h	h	a	c	a	h	a	c	a	h	h	h	h	h	a	a	h	a	c	h	h	a	h	c	a	a	h	h	h	h	h	a	a	c	a	a	h	h	h
chr4	AC4B0370	CL868.Contig1	388	T	C	S	30	16	50	h	h	h	a	c	a	h	a	c	a	h	h	h	h	h	a	h	h	a	c	h	h	a	h	c	a	a	h	h	h	h	h	a	a	c	a	a	h	h	h
chr4	AC4B0370	Unigene22119	153	A	T	O	30	17	49	h	h	h	a	c	a	h	a	c	a	h	h	h	h	h	a	h	h	a	c	h	h	a	h	c	a	a	h	h	h	h	h	a	a	c	a	a	h	h	h
chr4	AC4B0370	Unigene22121	347	G	A	O	30	17	49	c	h	h	a	c	a	h	a	c	a	h	h	h	h	h	a	h	h	a	c	h	h	a	h	c	a	a	h	h	h	h	h	a	a	c	a	a	h	h	h
chr4	AC4B0370	Unigene25898	1682	G	C	S	30	16	50	h	h	h	a	c	a	h	a	c	a	h	h	h	h	h	a	h	h	a	c	h	h	a	h	c	a	a	h	h	h	h	h	a	a	c	a	a	h	h	h
chr4	AC4B0370	Unigene27192	1504	C	A	S	30	16	50	h	h	h	a	c	a	h	a	c	a	h	h	h	h	h	a	h	h	a	c	h	h	a	h	c	a	a	h	h	h	h	h	a	a	c	a	a	h	h	h
chr4	AC4B0380	Unigene28480	576	A	G	S	29	16	51	h	h	h	h	c	a	h	a	c	a	h	h	h	h	h	a	h	h	a	c	h	h	a	h	c	a	a	h	h	h	h	h	a	a	c	a	a	h	h	h
chr4	AC4B0390	CL1027.Contig2	1080	G	A	S	28	16	52	h	h	h	h	c	a	h	a	c	h	h	h	h	h	h	a	a	h	a	c	h	h	a	h	c	a	a	h	h	h	h	h	a	a	c	a	a	h	h	h
chr4	AC4B0390	CL578.Contig1	451	T	C	R	10	13	73	h	h	h	h	c	h	h	h	c	h	h	h	h	h	h	a	a	h	a	c	h	h	a	h	c	a	a	h	h	h	h	h	h	h	c	a	h	h	h	h
chr4	AC4B0390	CL919.Contig2	3191	T	C	O	28	16	52	h	h	h	h	c	a	h	a	c	h	h	h	h	h	h	a	a	h	a	c	h	h	a	h	c	a	a	h	h	h	h	h	a	a	c	a	a	h	h	h
chr4	AC4B0390	Unigene17463	360	C	G	S	28	16	52	h	h	h	h	c	a	h	a	c	h	h	h	h	h	h	a	a	h	a	c	h	h	a	h	c	a	a	h	h	h	h	h	a	a	c	a	a	h	h	h
chr4	AC4B0390	Unigene27847	48	A	G	O	27	14	55	h	h	h	h	c	a	h	a	c	h	h	h	h	h	h	a	a	h	a	c	h	h	a	h	c	a	a	h	h	h	h	h	a	a	c	a	a	h	h	h
chr4	AC4B0390	Unigene29445	424	G	A	R	31	15	50	h	h	h	h	c	a	h	a	c	h	h	h	h	h	h	a	a	h	a	c	h	h	a	h	c	a	a	h	h	h	h	h	a	a	c	a	a	h	h	h
chr4	AC4B0390	Unigene442	1233	A	G	S	28	16	52	h	h	h	h	c	a	h	a	c	h	h	h	h	h	h	a	a	h	a	c	h	h	a	h	c	a	a	h	h	h	h	h	a	a	c	a	a	h	h	h
chr4	AC4B0400	CL178.Contig1	102	G	A	S	28	17	51	h	h	h	h	c	a	h	a	c	h	h	h	h	h	h	a	a	h	a	c	h	h	a	h	c	a	a	h	h	c	h	h	a	a	c	a	a	h	h	h
chr4	AC4B0400	Unigene30823	101	C	T	O	30	18	48	h	h	h	a	c	a	h	a	c	h	h	h	h	h	h	a	a	h	a	c	a	c	a	h	c	a	a	c	h	c	h	h	a	a	c	a	a	h	h	h
chr4	AC4B0400	Unigene6183	186	C	T	O	32	17	47	h	h	h	h	c	a	h	a	c	h	h	h	h	h	h	a	a	h	a	c	h	h	a	h	c	a	a	h	h	c	h	a	a	a	c	a	a	h	h	h
chr4	AC4B0410	CL4659.Contig1	176	A	G	O	25	18	53	h	h	h	h	c	a	h	h	c	h	h	h	h	h	h	a	a	h	a	c	h	h	h	h	c	a	a	h	a	c	h	h	a	h	c	a	a	h	h	h
chr4	AC4B0410	CL5382.Contig1	98	C	G	S	27	17	52	h	h	h	h	c	a	h	a	c	h	h	h	h	h	h	a	a	h	a	c	h	h	a	h	c	a	a	h	h	c	h	h	a	a	c	a	a	h	h	h
chr4	AC4B0410	CL5618.Contig1	478	T	C	S	27	17	52	h	h	h	h	c	a	h	a	c	h	h	h	h	h	h	a	a	h	a	c	h	h	a	h	c	a	a	h	h	c	h	h	a	a	c	a	a	h	h	h
chr4	AC4B0410	CL5995.Contig2	410	G	A	O	27	18	51	h	h	h	h	c	a	h	a	c	h	h	h	h	h	h	a	a	h	a	c	h	h	a	h	c	a	a	h	h	c	h	c	a	a	c	a	a	h	h	h
chr4	AC4B0410	CL963.Contig2	622	C	T	R	27	17	52	h	h	h	h	c	a	h	a	c	h	h	h	h	h	h	a	a	h	a	c	h	h	a	h	c	a	a	h	h	c	h	h	a	a	c	a	a	h	h	h
chr4	AC4B0410	Unigene115	71	T	C	R	14	6	76	h	h	h	h	h	c	a	h	h	h	a	h	h	h	h	h	a	h	h	a	a	h	h	h	h	h	a	h	a	h	h	h	a	h	h	h	h	h	a	h
chr4	AC4B0410	Unigene16172	623	A	G	S	27	17	52	h	h	h	h	c	a	h	a	c	h	h	h	h	h	h	a	a	h	a	c	h	h	a	h	c	a	a	h	h	c	h	h	a	a	c	a	a	h	h	h
chr4	AC4B0410	Unigene19519	815	C	T	R	27	17	52	h	h	h	h	c	a	h	a	c	h	h	h	h	h	h	a	a	h	a	c	h	h	a	h	c	a	a	h	h	c	h	h	a	a	c	a	a	h	h	h
chr4	AC4B0410	Unigene28347	176	G	A	R	28	18	50	h	h	h	h	c	a	h	a	c	h	h	h	h	h	h	a	a	h	a	c	h	h	a	h	c	a	a	h	h	c	h	h	a	a	c	a	a	h	h	h
chr4	AC4B0410	Unigene29316	577	C	T	S	27	17	52	h	h	h	h	c	a	h	a	c	h	h	h	h	h	h	a	a	h	a	c	h	h	a	h	c	a	a	h	h	c	h	h	a	a	c	a	a	h	h	h
chr4	AC4B0410	Unigene8955	833	C	T	O	27	17	52	h	h	h	h	c	a	h	a	c	h	h	h	h	h	h	a	a	h	a	c	h	h	a	h	c	a	a	h	h	c	h	h	a	a	c	a	a	h	h	h
chr4	AC4B0420	CL3848.Contig2	816	T	C	O	27	16	53	h	h	h	h	c	a	h	a	c	h	h	h	h	h	h	a	a	h	a	c	h	h	a	h	c	a	a	h	h	c	h	h	a	a	c	a	a	h	h	h
chr4	AC4B0420	CL3879.Contig1	1092	G	T	O	26	18	52	h	h	h	h	c	a	h	a	c	h	h	h	h	h	h	a	a	h	a	c	h	h	a	h	c	a	a	h	h	c	h	h	a	a	c	a	a	h	h	h
chr4	AC4B0420	Unigene10468	535	A	G	S	26	17	53	h	h	h	h	c	a	h	a	c	h	h	h	h	h	h	a	a	h	a	c	h	h	a	h	c	a	a	h	h	c	h	h	a	a	c	a	a	h	h	h
chr4	AC4B0420	Unigene10469	71	T	A	S	26	17	53	h	h	h	h	c	a	h	a	c	h	h	h	h	h	h	a	a	h	a	c	h	h	a	h	c	a	a	h	h	c	h	h	a	a	c	a	a	h	h	h
chr4	AC4B0420	Unigene20919	210	C	A	O	27	17	52	h	h	h	h	c	a	h	a	c	h	h	h	h	h	h	a	a	h	a	c	a	h	a	h	c	a	a	h	h	c	h	h	a	a	c	a	a	h	h	h
chr4	AC4B0420	Unigene21509	288	C	T	O	26	17	53	h	h	h	h	c	a	h	a	c	h	h	h	h	h	h	a	a	h	a	c	h	h	a	h	c	a	a	h	h	c	h	h	a	a	c	a	a	h	h	h
chr4	AC4B0420	Unigene22083	502	C	T	O	25	18	53	h	h	h	h	c	a	h	h	c	h	h	h	h	h	h	a	a	h	a	c	h	h	a	h	c	a	a	h	h	c	h	h	a	a	c	a	a	h	h	h
chr4	AC4B0420	Unigene26562	186	A	G	R	26	17	53	h	h	h	h	c	a	h	a	c	h	h	h	h	h	h	a	a	h	a	c	h	h	a	h	c	a	a	h	h	c	h	h	a	a	c	a	a	h	h	h
chr4	AC4B0420	Unigene27391	144	G	A	O	26	17	53	h	h	h	h	c	a	h	a	c	h	h	h	h	h	h	a	a	h	a	c	h	h	a	h	c	a	a	h	h	c	h	h	a	a	c	a	a	h	h	h
chr4	AC4B0420	Unigene29509	459	G	A	O	26	17	53	h	h	h	h	c	a	h	a	c	h	h	h	h	h	h	a	a	h	a	c	h	h	a	h	c	a	a	h	h	c	h	h	a	a	c	a	a	h	h	h
chr4	AC4B0420	Unigene31026	259	C	A	R	26	17	53	h	h	h	h	c	a	h	a	c	h	h	h	h	h	h	a	a	h	a	c	h	h	a	h	c	a	a	h	h	c	h	h	a	a	c	a	a	h	h	h
chr4	AC4B0420	Unigene711	10	T	C	S	26	17	53	h	h	h	h	c	a	h	a	c	h	h	h	h	h	h	a	a	h	a	c	h	h	a	h	c	a	a	h	h	c	h	h	a	a	c	a	a	h	h	h
chr4	AC4B0420	Unigene9160	319	G	T	O	26	17	53	h	h	h	h	c	a	h	a	c	h	h	h	h	h	h	a	a	h	a	c	h	h	a	h	c	a	a	h	h	c	h	h	a	a	c	a	a	h	h	h
chr4	AC4B0430	CL5109.Contig2	268	G	A	O	25	18	53	h	c	h	h	c	a	h	a	c	h	h	h	h	h	h	a	a	h	a	c	h	h	a	h	c	a	a	h	h	c	h	h	a	h	c	a	a	h	h	h
chr4	AC4B0430	Unigene11201	428	C	T	O	27	18	51	a	c	h	a	c	a	h	a	c	h	h	h	h	h	h	a	a	h	a	c	h	h	a	h	c	a	a	h	h	c	h	h	a	h	c	a	a	h	h	h
chr4	AC4B0430	Unigene13527	773	G	T	S	26	17	53	h	h	h	h	c	a	h	a	c	h	h	h	h	h	h	a	a	h	a	c	h	h	a	h	c	a	a	h	h	c	h	h	a	h	c	a	a	h	h	h
chr4	AC4B0430	Unigene18269	125	T	C	O	26	18	52	h	c	h	h	c	a	h	a	c	h	h	h	h	a	h	a	a	h	a	c	h	h	a	h	c	a	a	h	h	c	h	h	a	h	c	a	a	h	h	h
chr4	AC4B0430	Unigene21037	258	C	T	R	4	17	75	h	h	h	h	c	a	h	h	c	h	h	h	h	h	h	h	a	h	a	c	h	h	h	h	c	h	a	h	h	c	h	h	h	h	c	h	h	h	h	h
chr4	AC4B0430	Unigene23670	481	T	C	O	25	17	54	h	h	h	h	c	a	h	a	c	h	h	h	h	h	h	a	a	h	a	c	h	h	a	h	c	a	a	h	h	c	h	h	a	h	c	a	a	h	h	h
chr4	AC4B0430	Unigene24647	731	T	C	R	24	19	53	h	c	h	h	c	a	h	a	c	h	c	h	h	h	h	a	a	h	a	c	h	h	a	h	c	a	a	h	h	c	h	h	a	h	c	a	a	h	h	h
chr4	AC4B0430	Unigene28331	114	C	T	S	25	17	54	h	h	h	h	c	a	h	a	c	h	h	h	h	h	h	a	a	h	a	c	h	h	a	h	c	a	a	h	h	c	h	h	a	h	c	a	a	h	h	h
chr4	AC4B0430	Unigene32326	178	T	G	O	31	18	47	a	c	h	a	c	a	h	a	c	h	h	h	h	a	a	a	a	h	a	c	h	a	a	h	c	a	a	h	a	c	h	h	a	h	c	a	a	h	h	h
chr4	AC4B0430	Unigene3599	342	T	C	O	25	17	54	h	h	h	h	c	a	h	a	c	h	h	h	h	h	h	a	a	h	a	c	h	h	a	h	c	a	a	h	h	c	h	h	a	h	c	a	a	h	h	h
chr4	AC4B0430	Unigene8594	520	A	T	O	25	16	55	h	h	h	h	c	a	h	a	c	h	h	h	h	h	h	a	a	h	a	c	h	h	a	h	c	a	a	h	h	c	h	h	a	h	c	a	a	h	h	h
chr4	AC4B0440	CL1108.Contig1	1103	G	C	R	26	18	52	h	c	h	h	c	a	h	a	c	h	h	h	h	h	h	a	a	h	a	c	h	h	a	h	c	a	a	h	h	c	h	h	a	h	c	a	a	h	h	h
chr4	AC4B0440	CL3191.Contig4	561	C	T	S	26	18	52	h	c	h	h	c	a	h	a	c	h	h	h	h	h	h	a	a	h	a	c	h	h	a	h	c	a	a	h	h	c	h	h	a	h	c	a	a	h	h	h
chr4	AC4B0440	CL4648.Contig2	75	C	T	O	26	18	52	h	c	h	h	c	a	h	a	c	h	h	h	h	h	h	a	a	h	a	c	h	h	a	h	c	a	a	h	h	c	h	h	a	h	c	a	a	h	h	h
chr4	AC4B0440	CL5773.Contig1	617	T	C	R	26	18	52	h	c	h	h	c	a	h	a	c	h	h	h	h	h	h	a	a	h	a	c	h	h	a	h	c	a	a	h	h	c	h	h	a	h	c	a	a	h	h	h
chr4	AC4B0440	CL651.Contig1	191	T	C	R	26	18	52	h	c	h	h	c	a	h	a	c	h	h	h	h	h	h	a	a	h	a	c	h	h	a	h	c	a	a	h	h	c	h	h	a	h	c	a	a	h	h	h
chr4	AC4B0440	CL6796.Contig1	57	A	G	S	26	18	52	h	c	h	h	c	a	h	a	c	h	h	h	h	h	h	a	a	h	a	c	h	h	a	h	c	a	a	h	h	c	h	h	a	h	c	a	a	h	h	h
chr4	AC4B0440	CL728.Contig1	282	A	T	O	26	17	53	h	c	h	h	c	a	h	a	c	h	h	h	h	h	h	a	a	h	a	c	h	h	a	h	c	a	a	h	h	c	h	h	a	h	c	a	a	h	h	h
chr4	AC4B0440	Unigene13874	750	C	T	S	26	18	52	h	c	h	h	c	a	h	a	c	h	h	h	h	h	h	a	a	h	a	c	h	h	a	h	c	a	a	h	h	c	h	h	a	h	c	a	a	h	h	h
chr4	AC4B0440	Unigene14806	132	A	T	R	27	18	51	h	c	h	h	c	a	h	a	c	h	h	h	h	h	h	a	a	h	a	c	h	h	a	h	c	a	a	h	h	c	h	h	a	h	c	a	a	h	h	h
chr4	AC4B0440	Unigene24759	71	T	G	R	28	20	48	h	c	h	h	c	a	h	a	c	h	h	h	h	h	h	a	a	h	a	c	h	h	a	h	c	a	a	h	h	c	h	h	a	h	c	a	a	h	c	h
chr4	AC4B0440	Unigene26813	365	A	G	O	26	19	51	h	c	h	h	c	a	h	a	c	h	h	h	h	h	h	a	a	h	a	c	h	h	a	h	c	a	a	h	h	c	h	h	a	h	c	a	a	h	h	h
chr4	AC4B0440	Unigene26949	72	T	A	S	26	18	52	h	c	h	h	c	a	h	a	c	h	h	h	h	h	h	a	a	h	a	c	h	h	a	h	c	a	a	h	h	c	h	h	a	h	c	a	a	h	h	h
chr4	AC4B0440	Unigene27555	226	G	A	S	26	18	52	h	c	h	h	c	a	h	a	c	h	h	h	h	h	h	a	a	h	a	c	h	h	a	h	c	a	a	h	h	c	h	h	a	h	c	a	a	h	h	h
chr4	AC4B0440	Unigene28173	84	C	T	R	26	18	52	h	c	h	h	c	a	h	a	c	h	h	h	h	h	h	a	a	h	a	c	h	h	a	h	c	a	a	h	h	c	h	h	a	h	c	a	a	h	h	h
chr4	AC4B0440	Unigene28411	426	G	T	R	26	18	52	h	c	h	h	c	a	h	a	c	h	h	h	h	h	h	a	a	h	a	c	h	h	a	h	c	a	a	h	h	c	h	h	a	h	c	a	a	h	h	h
chr4	AC4B0440	Unigene29499	465	T	C	O	27	19	50	h	c	h	h	c	a	h	a	c	h	c	h	h	h	h	a	a	h	a	c	h	h	a	h	c	a	a	h	h	c	h	h	a	h	c	a	a	h	h	h
chr4	AC4B0440	Unigene6865	63	T	G	O	26	19	51	h	c	h	h	c	a	h	a	c	h	h	h	h	h	h	a	a	h	a	c	h	h	a	h	c	a	a	h	h	c	h	h	a	h	c	a	a	h	h	h
chr4	AC4B0440	Unigene853	597	T	C	S	26	18	52	h	c	h	h	c	a	h	a	c	h	h	h	h	h	h	a	a	h	a	c	h	h	a	h	c	a	a	h	h	c	h	h	a	h	c	a	a	h	h	h
chr4	AC4B0440	Unigene8740	249	C	T	S	26	18	52	h	c	h	h	c	a	h	a	c	h	h	h	h	h	h	a	a	h	a	c	h	h	a	h	c	a	a	h	h	c	h	h	a	h	c	a	a	h	h	h
chr4	AC4B0440	Unigene8818	327	T	C	S	26	18	52	h	c	h	h	c	a	h	a	c	h	h	h	h	h	h	a	a	h	a	c	h	h	a	h	c	a	a	h	h	c	h	h	a	h	c	a	a	h	h	h
chr4	AC4B0440	Unigene9536	537	A	G	S	26	18	52	h	c	h	h	c	a	h	a	c	h	h	h	h	h	h	a	a	h	a	c	h	h	a	h	c	a	a	h	h	c	h	h	a	h	c	a	a	h	h	h
chr4	AC4B0440	Unigene1045	134	A	G	R	4	23	69	h	c	h	h	c	a	h	a	c	h	h	h	h	a	c	h	h	h	a	c	h	h	h	h	c	h	h	h	h	c	h	h	h	h	c	h	h	h	h	h
chr4	AC4B0450	Unigene29413	884	T	C	O	28	19	49	h	c	h	h	c	a	h	a	c	a	h	h	h	h	h	a	a	h	a	c	h	h	a	h	c	a	a	c	a	c	h	h	a	h	c	a	a	h	h	h
chr4	AC4B0450	Unigene501	353	A	C	R	28	21	47	h	c	h	h	c	a	h	a	h	a	h	h	h	h	h	a	a	a	a	h	h	h	a	h	c	a	a	h	h	c	h	h	a	h	c	a	a	h	h	h
chr4	AC4B0450	CL7173.Contig1	1016	G	A	R	24	18	54	h	c	h	h	c	a	h	a	c	a	h	h	h	h	c	a	a	a	a	c	h	h	a	h	c	a	a	h	h	c	h	h	h	a	c	a	a	h	h	h
chr4	AC4B0450	Unigene13078	54	C	T	O	28	19	49	h	c	h	h	c	a	h	a	c	a	h	h	h	h	c	a	a	a	a	c	h	h	a	h	c	a	a	h	h	c	h	h	a	h	c	a	a	h	h	h
chr4	AC4B0450	Unigene25144	256	G	T	O	29	19	48	h	c	h	h	c	a	h	a	c	a	h	h	h	h	c	a	a	a	a	c	h	h	a	h	c	a	a	a	h	c	h	h	a	h	c	a	a	h	h	h
chr4	AC4B0450	Unigene25353	280	G	C	S	28	19	49	h	c	h	h	c	a	h	a	c	a	h	h	h	h	c	a	a	a	a	c	h	h	a	h	c	a	a	h	h	c	h	h	a	h	c	a	a	h	h	h
chr4	AC4B0450	Unigene5941	246	T	A	O	28	19	49	h	c	h	h	c	a	h	a	c	a	h	h	h	h	c	a	a	a	a	c	h	h	a	h	c	a	a	h	h	c	h	h	a	h	c	a	a	h	h	h
chr4	AC4B0450	CL1146.Contig1	64	T	C	RC	68	25	3	h	c	h	h	c	a	h	a	c	a	h	h	h	h	c	a	a	a	a	c	h	h	a	h	h	a	a	h	h	c	h	h	a	h	c	a	a	h	h	h
chr4	AC4B0450	CL1564.Contig1	574	A	G	O	27	18	51	h	c	h	h	c	a	h	a	c	a	h	h	h	h	c	a	a	a	a	c	h	h	a	h	h	a	a	h	h	c	h	h	a	h	c	a	a	h	h	h
chr4	AC4B0450	CL3764.Contig1	200	C	A	O	31	3	62	h	h	h	h	h	a	h	a	c	h	a	h	h	h	h	a	a	h	a	h	h	h	a	h	h	a	a	h	h	h	h	c	a	h	h	a	a	h	h	h
chr4	AC4B0450	CL5379.Contig2	590	C	T	S	27	18	51	h	c	h	h	c	a	h	a	c	a	h	h	h	h	c	a	a	a	a	c	h	h	a	h	h	a	a	h	h	c	h	h	a	h	c	a	a	h	h	h
chr4	AC4B0450	Unigene14034	1587	A	G	S	28	17	51	h	c	h	h	c	a	h	a	c	a	h	h	h	h	c	a	a	a	a	h	h	h	a	h	h	a	a	h	h	c	h	h	a	h	c	a	a	h	h	h
chr4	AC4B0450	Unigene29006	1105	G	C	R	28	18	50	h	c	h	h	c	a	h	a	c	a	h	h	h	h	c	a	a	a	a	c	h	h	a	h	h	a	a	h	h	c	h	h	a	h	c	a	a	h	h	h
chr4	AC4B0450	Unigene29178	193	T	C	R	29	19	48	h	c	h	h	c	a	h	a	c	a	h	h	h	h	c	a	a	a	a	c	h	h	a	h	h	a	a	h	h	c	h	h	a	h	c	a	a	h	h	h
chr4	AC4B0460	Unigene30725	51	A	G	R	28	18	50	h	c	h	h	c	a	h	a	c	a	h	h	h	h	c	a	a	a	a	c	h	h	a	h	h	a	a	h	h	c	h	h	a	h	c	a	a	h	h	h
chr4	AC4B0460	CL1864.Contig1	1803	A	G	O	30	19	47	a	c	h	h	c	a	h	a	c	a	h	h	h	h	c	a	a	a	a	c	h	h	a	h	h	a	a	h	h	c	h	a	a	h	c	a	a	h	h	h
chr4	AC4B0460	Unigene25047	545	G	A	RC	27	20	49	h	c	h	h	c	a	h	h	c	a	h	h	h	h	c	a	a	a	a	c	h	h	a	h	h	a	a	h	h	c	h	h	a	h	c	a	a	h	h	h
chr4	AC4B0460	Unigene27169	1140	T	C	S	29	16	51	h	c	h	h	c	a	h	a	c	h	a	h	h	a	h	a	a	a	a	h	h	h	a	h	h	a	a	h	h	c	h	h	a	h	c	a	a	h	h	h
chr4	AC4B0460	Unigene7764	1280	G	A	O	28	19	49	h	c	h	h	c	a	h	a	c	a	h	h	h	h	c	a	a	a	a	c	h	h	a	h	h	a	a	h	h	c	h	h	a	h	c	a	a	h	h	h
chr4	AC4B0460	Unigene8116	267	G	C	S	28	18	50	h	c	h	h	c	a	h	h	c	a	h	h	h	h	c	a	a	a	a	c	h	h	a	h	h	a	a	h	h	c	h	h	a	h	c	a	a	h	h	h
chr4	AC4B0460	Unigene9763	47	T	G	S	28	19	49	h	c	h	h	c	a	h	h	c	a	h	h	h	h	c	a	a	a	a	c	h	h	a	h	h	a	a	h	h	c	h	h	a	h	c	a	a	h	h	h
chr4	AC4B0460	Unigene21351	230	G	C	R	28	20	48	c	c	h	h	c	a	h	h	c	a	h	h	h	h	c	a	a	a	a	c	h	h	a	h	h	a	a	h	h	c	h	h	a	h	c	a	a	h	h	h
chr4	AC4B0470	Unigene3749	610	A	G	O	28	22	46	h	c	h	h	c	a	c	c	c	a	h	h	h	h	c	a	a	a	a	c	a	h	a	h	h	h	a	h	c	c	h	h	a	h	c	a	a	h	h	h
chr4	AC4B0470	Unigene14060	67	A	G	O	27	21	48	h	c	h	h	c	a	h	h	c	a	h	h	h	c	c	a	a	a	a	c	h	h	a	h	h	h	a	h	h	c	h	h	a	h	c	a	a	h	h	c
chr4	AC4B0470	Unigene18041	485	G	C	S	27	20	49	h	c	h	h	c	a	h	h	c	a	h	h	h	h	c	a	a	a	a	c	h	h	a	h	h	h	a	h	h	c	h	h	a	h	c	a	a	h	h	c
chr4	AC4B0470	Unigene18042	148	T	G	R	27	20	49	h	c	h	h	c	a	h	h	c	a	h	h	h	h	c	a	a	a	a	c	h	h	a	h	h	h	a	h	h	c	h	h	a	h	c	a	a	h	h	c
chr4	AC4B0470	Unigene18044	257	C	T	S	27	20	49	h	c	h	h	c	a	h	h	c	a	h	h	h	h	c	a	a	a	a	c	h	h	a	h	h	h	a	h	h	c	h	h	a	h	c	a	a	h	h	c
chr4	AC4B0470	Unigene27220	530	C	T	S	27	20	49	h	c	h	h	c	a	h	h	c	a	h	h	h	h	c	a	a	a	a	c	h	h	a	h	h	h	a	h	h	c	h	h	a	h	c	a	a	h	h	c
chr4	AC4B0480	Unigene25654	475	A	G	R	26	18	52	h	c	h	h	c	a	h	h	c	a	h	h	h	h	c	a	h	a	a	c	h	h	a	h	h	h	a	h	h	c	h	h	a	h	c	a	a	h	h	h
chr4	AC4B0480	Unigene13511	417	A	G	S	26	20	50	h	c	h	h	c	a	h	h	c	a	h	h	h	h	c	a	h	a	a	c	h	h	a	h	h	h	a	h	h	c	h	h	a	h	c	a	a	h	h	c
chr4	AC4B0480	Unigene37004	78	A	T	O	26	20	50	h	c	h	h	c	a	h	h	c	a	h	h	h	h	c	a	h	a	a	c	h	h	a	h	h	h	a	h	h	c	h	h	a	h	c	a	a	h	h	c
chr4	AC4B0480	Unigene7127	451	C	A	R	26	20	50	h	c	h	h	c	a	h	h	c	a	h	h	h	h	c	a	h	a	a	c	h	h	a	h	h	h	a	h	h	c	h	h	a	h	c	a	a	h	h	c
chr4	AC4B0480	CL927.Contig1	302	T	C	O	28	22	46	h	c	h	a	c	a	h	h	c	a	h	h	h	h	c	a	c	a	a	c	h	h	a	h	h	c	a	h	a	c	h	h	a	h	c	a	a	h	h	c
chr4	AC4B0480	Unigene13186	277	A	G	R	27	20	49	h	c	h	a	c	a	h	h	c	a	h	h	h	h	c	a	h	a	a	c	h	h	a	h	h	h	a	h	h	c	h	h	a	h	c	a	a	h	h	c
chr4	AC4B0490	CL1488.Contig1	497	T	C	S	26	20	50	h	c	h	a	c	a	h	h	c	a	h	h	h	h	c	a	h	a	a	c	h	h	a	h	h	h	h	h	h	c	h	h	a	h	c	a	a	h	h	c
chr4	AC4B0490	CL2731.Contig1	390	C	T	R	26	20	50	h	c	h	a	c	a	h	h	c	a	h	h	h	h	c	a	h	a	a	c	h	h	a	h	h	h	h	h	h	c	h	h	a	h	c	a	a	h	h	c
chr4	AC4B0490	CL373.Contig3	1595	C	A	S	26	20	50	h	c	h	a	c	a	h	h	c	a	h	h	h	h	c	a	h	a	a	c	h	h	a	h	h	h	h	h	h	c	h	h	a	h	c	a	a	h	h	c
chr4	AC4B0500	Unigene55	450	T	C	O	26	19	51	h	c	h	a	c	a	h	h	c	a	h	h	h	h	c	a	h	a	a	c	h	h	a	h	h	h	h	h	h	h	h	h	a	h	c	a	a	h	h	c
chr4	AC4B0500	CL5495.Contig1	623	T	C	R	26	19	51	h	c	h	a	c	a	h	h	c	a	h	h	h	h	c	a	h	a	a	c	h	h	a	h	h	h	h	a	h	h	h	h	a	h	c	h	a	h	h	c
chr4	AC4B0500	Unigene11439	98	A	C	R	26	20	50	h	c	h	a	c	a	h	h	c	a	h	h	h	h	c	a	h	a	a	c	h	h	a	h	h	h	h	a	h	h	h	h	a	h	c	h	a	h	h	c
chr4	AC4B0500	Unigene11440	111	T	C	O	26	20	50	h	c	h	a	c	a	h	h	c	a	h	h	h	h	c	a	h	a	a	c	c	h	a	h	h	h	h	a	h	h	h	h	a	h	c	h	a	h	h	c
chr4	AC4B0500	Unigene28537	1318	T	C	S	26	19	51	h	c	h	a	c	a	h	h	c	a	h	h	h	h	c	a	h	a	a	c	h	h	a	h	h	h	h	a	h	h	h	h	a	h	c	h	a	h	h	c
chr4	AC4B0500	Unigene28548	340	G	C	R	26	21	49	h	c	h	a	c	a	h	c	c	a	h	h	h	h	c	a	h	a	a	c	h	h	a	h	h	h	h	a	h	h	h	h	a	h	c	h	a	h	h	c
chr4	AC4B0500	Unigene8382	624	G	A	R	27	19	50	h	c	h	a	c	a	h	h	c	a	h	h	h	h	c	a	h	a	a	c	h	h	a	h	h	h	h	a	h	h	h	h	a	h	c	h	a	h	h	c
chr4	AC4B0500	Unigene11163	36	A	T	O	34	23	39	a	c	h	a	c	a	h	a	c	a	h	h	h	h	c	a	h	a	a	c	a	h	a	c	h	h	a	a	h	a	c	h	a	h	c	h	a	h	a	c
chr4	AC4B0510	CL1054.Contig1	899	G	C	O	27	22	47	h	c	h	a	c	a	h	h	c	a	h	h	h	h	c	a	h	a	a	c	h	h	a	c	h	h	h	a	h	h	c	h	a	h	c	h	a	h	h	c
chr4	AC4B0510	Unigene19927	53	T	G	S	26	21	49	h	c	h	a	c	a	h	h	c	a	h	h	h	h	c	a	h	a	a	h	h	h	a	c	h	h	h	a	h	h	c	h	a	h	c	h	a	h	h	c
chr4	AC4B0510	Unigene19928	119	C	T	O	25	20	51	h	c	h	a	h	a	h	h	c	a	h	h	h	h	c	h	h	a	a	h	h	h	a	c	h	h	h	a	h	h	c	h	a	h	c	h	a	h	h	c
chr4	AC4B0510	Unigene19929	211	C	T	O	26	22	48	h	c	h	a	c	a	h	h	c	a	h	h	h	h	c	a	h	a	a	h	h	h	a	c	h	h	h	a	h	h	c	h	a	h	c	h	a	h	h	c
chr4	AC4B0510	Unigene29215	402	C	G	O	26	22	48	h	c	h	a	c	a	h	h	c	a	h	h	h	h	c	a	h	a	a	c	h	h	a	c	h	h	h	a	h	h	c	h	a	h	c	h	a	h	h	c
chr4	AC4B0510	Unigene30914	149	C	T	O	26	24	46	h	c	h	a	c	a	h	h	c	a	h	c	h	h	c	a	h	a	a	c	h	h	a	c	h	h	h	a	h	h	c	h	a	h	c	h	a	h	h	c
chr4	AC4B0520	CL2620.Contig1	897	G	A	O	30	9	57	h	c	h	a	c	a	h	h	h	a	h	h	h	h	c	a	h	a	a	h	h	h	a	c	h	c	h	a	h	a	h	a	a	h	h	h	a	h	h	h
chr4	AC4B0520	Unigene18785	383	T	C	O	26	21	49	h	c	h	a	c	a	h	h	c	a	h	h	h	h	c	a	h	a	a	h	h	h	a	c	h	c	h	a	h	h	c	h	a	h	c	h	a	h	h	c
chr4	AC4B0520	Unigene24100	298	T	C	R	26	22	48	h	c	h	a	c	a	h	h	c	a	h	h	h	h	c	a	h	a	a	h	h	h	a	c	h	c	h	a	h	h	c	h	a	h	c	h	a	h	h	c
chr4	AC4B0520	Unigene26721	119	C	T	O	26	21	49	h	c	h	a	c	a	h	h	c	a	h	h	h	h	c	a	h	a	a	h	h	h	a	c	h	c	h	a	h	h	c	h	a	h	c	h	a	h	h	c
chr4	AC4B0520	Unigene8630	63	A	C	S	26	20	50	h	c	h	a	c	a	h	h	c	a	h	h	h	h	c	a	h	a	a	h	h	h	a	c	h	c	h	a	h	h	c	h	a	h	c	h	a	h	h	c
chr4	AC4B0530	Unigene30617	38	A	G	S	28	20	48	h	c	h	a	c	a	h	a	c	a	h	h	h	h	c	a	h	a	a	h	h	h	a	c	h	c	h	a	h	h	c	h	a	h	c	h	a	h	a	c
chr4	AC4B0540	CL6567.Contig1	578	C	A	R	30	20	46	h	c	h	a	c	a	h	a	c	a	h	h	h	h	c	a	h	a	a	h	h	h	a	c	h	c	h	a	h	h	c	h	a	h	c	h	a	h	a	c
chr4	AC4B0540	Unigene3909	236	G	A	O	29	22	45	h	c	h	a	c	a	h	a	c	a	h	h	h	h	c	a	h	a	a	h	h	h	a	c	h	c	h	a	h	h	c	h	a	h	c	h	a	h	a	c
chr4	AC4B0540	CL3565.Contig3	201	T	C	S	28	21	47	h	c	h	a	c	a	h	a	c	a	h	h	h	h	c	a	h	a	a	h	h	h	a	c	h	c	h	a	h	h	c	h	a	h	c	h	a	h	a	c
chr4	AC4B0540	CL5380.Contig1	1947	C	T	S	28	21	47	h	c	h	a	c	a	h	a	c	a	h	h	h	h	c	a	h	a	a	h	h	h	a	c	h	c	h	a	h	h	c	h	a	h	c	h	a	h	a	c
chr4	AC4B0540	CL5469.Contig1	161	A	G	R	28	21	47	h	c	h	a	c	a	h	a	c	a	h	h	h	h	c	a	h	a	a	h	h	h	a	c	h	c	h	a	h	h	c	h	a	h	c	h	a	h	a	c
chr4	AC4B0540	Unigene14094	914	G	T	O	28	21	47	h	c	h	a	c	a	h	a	c	a	h	h	h	h	c	a	h	a	a	h	h	h	a	c	h	c	h	a	h	h	c	h	a	h	c	h	a	h	a	c
chr4	AC4B0540	Unigene7152	277	G	A	O	28	21	47	h	c	h	a	c	a	h	a	c	a	h	h	h	h	c	a	h	a	a	h	h	h	a	c	h	c	h	a	h	h	c	h	a	h	c	h	a	h	a	c
chr4	AC4B0540	Unigene7818	195	C	T	S	28	21	47	h	c	h	a	c	a	h	a	c	a	h	h	h	h	c	a	h	a	a	h	h	h	a	c	h	c	h	a	h	h	c	h	a	h	c	h	a	h	a	c
chr4	AC4B0540	Unigene8567	795	G	A	S	28	21	47	h	c	h	a	c	a	h	a	c	a	h	h	h	h	c	a	h	a	a	h	h	h	a	c	h	c	h	a	h	h	c	h	a	h	c	h	a	h	a	c
chr4	AC4B0550	CL4858.Contig2	106	A	G	S	29	21	46	h	c	h	a	c	a	h	a	c	a	h	h	h	h	c	a	h	a	a	h	h	h	a	c	h	c	h	a	h	h	c	h	a	h	c	h	a	h	a	c
chr4	AC4B0560	Unigene27664	756	C	T	S	29	21	46	h	c	h	a	c	a	h	a	c	a	h	h	h	h	c	a	h	a	a	h	h	h	a	c	h	c	h	a	h	h	c	h	a	h	c	h	a	h	a	c
chr4	AC4B0570	Unigene28540	162	T	C	O	28	22	46	h	c	a	a	c	a	h	a	c	a	h	h	h	c	c	a	h	a	a	h	h	h	a	c	h	c	h	a	h	h	c	h	h	h	c	h	a	h	a	c
chr4	AC4B0570	Unigene14037	157	A	G	S	27	21	48	h	c	h	a	c	a	h	a	c	a	h	h	h	h	c	a	h	a	a	h	h	h	a	c	h	c	h	a	h	h	c	h	h	h	c	h	a	h	a	c
chr4	AC4B0570	Unigene685	367	C	A	S	27	21	48	h	c	h	a	c	a	h	a	c	a	h	h	h	h	c	a	h	a	a	h	h	h	a	c	h	c	h	a	h	h	c	h	h	h	c	h	a	h	a	c
chr4	AC4B0570	CL3951.Contig1	152	T	A	O	27	22	47	h	c	h	a	c	a	h	a	c	a	h	h	h	h	c	a	h	a	a	h	h	h	a	c	h	c	h	a	h	h	c	h	h	h	c	h	a	h	a	c
chr4	AC4B0570	Unigene27373	17	C	T	O	27	22	47	h	c	h	a	c	a	h	a	c	a	h	h	h	h	c	a	h	a	a	h	h	h	a	c	h	c	h	a	h	h	c	h	h	h	c	h	a	h	a	c
chr4	AC4B0570	Unigene29230	183	T	G	O	27	22	47	h	c	h	a	c	a	h	a	c	a	h	h	h	h	c	a	h	a	a	h	h	h	a	c	h	c	h	a	h	h	c	h	h	h	c	h	a	h	a	c
chr4	AC4B0580	CL7137.Contig1	585	G	C	S	28	22	46	h	c	h	a	c	a	h	a	c	a	h	h	h	h	c	a	h	a	a	h	h	h	a	c	h	c	h	a	h	h	c	h	h	h	c	h	a	h	a	c
chr4	AC4B0580	Unigene14076	19	A	T	O	29	21	46	h	c	h	a	c	a	h	a	c	a	h	h	h	h	c	a	h	a	a	h	h	h	a	c	h	c	h	a	h	h	c	h	h	h	c	h	a	h	a	c
chr4	AC4B0590	CL7125.Contig1	167	C	A	S	28	21	47	h	c	h	a	c	a	h	a	c	a	h	h	h	h	c	a	h	a	a	h	h	h	a	c	h	c	h	a	h	h	c	h	h	h	c	h	a	h	a	c
chr4	AC4B0590	Unigene33944	74	A	T	O	28	22	46	h	c	h	a	c	a	h	a	c	a	h	h	h	h	c	a	h	a	a	h	h	h	a	c	h	c	h	a	h	h	c	h	h	h	c	h	a	h	a	c
chr4	AC4B0590	Unigene8990	103	T	A	R	28	21	47	h	c	h	a	c	a	h	a	c	a	h	h	h	h	c	a	h	a	a	h	h	h	a	c	h	c	h	a	h	h	c	h	h	h	c	h	a	h	a	c
chr4	AC4B0600	Unigene17878	1859	A	C	S	29	21	46	h	c	h	a	c	a	h	a	c	a	h	h	h	h	c	a	h	a	a	h	h	h	a	c	h	c	h	a	h	h	c	h	h	h	c	h	a	h	a	c
chr4	AC4B0610	CL1998.Contig1	259	T	C	R	29	21	46	h	c	h	a	c	a	h	a	c	a	h	h	h	h	c	a	h	a	a	h	h	h	a	c	h	c	h	a	c	h	c	h	h	h	c	h	a	h	a	c
chr4	AC4B0610	CL5263.Contig1	941	A	C	R	28	21	47	h	c	h	a	c	a	h	a	c	a	h	h	h	h	c	a	h	a	a	h	h	h	a	c	h	c	h	a	h	h	c	h	h	h	c	h	a	h	a	c
chr4	AC4B0610	Unigene12960	130	C	T	R	28	22	46	h	c	h	a	c	a	h	a	c	a	h	h	h	h	c	a	h	a	a	h	h	h	a	c	h	c	h	a	c	h	c	h	h	h	c	h	a	h	a	c
chr4	AC4B0610	Unigene27725	14	T	C	S	28	22	46	h	c	h	a	c	a	h	a	c	a	h	h	h	h	c	a	h	a	a	h	h	h	a	c	h	c	h	a	c	h	c	h	h	h	c	h	a	h	a	c
chr4	AC4B0620	Unigene24120	527	C	T	R	30	21	45	h	c	h	a	c	a	h	a	c	a	h	h	h	a	c	a	h	a	a	h	h	h	a	c	h	c	h	a	a	h	c	h	h	h	c	h	a	h	a	c
chr4	AC4B0620	Unigene25540	87	G	A	O	41	7	48	h	c	h	a	h	a	h	a	c	a	h	h	h	a	h	a	h	a	a	h	h	h	a	h	h	c	a	a	h	h	h	a	h	h	c	h	a	h	a	c
chr4	AC4B0620	Unigene27238	992	C	T	S	27	21	48	h	c	h	a	c	a	h	a	c	a	h	h	h	a	c	a	h	a	a	h	h	h	a	c	h	c	h	a	h	h	c	h	h	h	c	h	a	h	a	c
chr4	AC4B0620	Unigene29628	355	A	G	O	28	19	49	h	c	h	a	c	a	h	a	c	a	a	h	h	a	c	a	h	a	a	h	h	h	a	c	h	c	h	a	h	h	c	h	h	h	c	h	a	h	a	c
chr4	AC4B0630	CL1194.Contig1	289	C	T	R	26	21	49	h	c	h	h	c	a	h	a	c	a	h	h	h	a	h	a	h	a	a	h	h	h	a	c	h	c	h	a	h	h	c	h	h	h	c	h	a	c	a	c
chr4	AC4B0630	CL1536.Contig1	448	G	C	R	26	21	49	h	c	h	h	c	a	h	a	c	a	h	h	h	a	h	a	h	a	a	h	h	h	a	c	h	c	h	a	h	h	c	h	h	h	c	h	a	c	a	c
chr4	AC4B0630	CL2198.Contig2	416	T	C	S	26	21	49	h	c	h	h	c	a	h	a	c	a	h	h	h	a	h	a	h	a	a	h	h	h	a	c	h	c	h	a	h	h	c	h	h	h	c	h	a	c	a	c
chr4	AC4B0630	CL2419.Contig1	726	T	C	R	26	20	50	h	c	h	h	c	a	h	h	h	a	h	h	h	a	h	a	h	a	a	h	h	h	a	c	h	c	h	h	h	h	c	h	h	h	c	h	a	c	a	c
chr4	AC4B0630	Unigene12732	121	T	C	R	28	21	47	h	c	h	h	c	a	h	a	c	a	a	h	h	a	h	a	h	a	a	h	h	h	a	c	h	c	h	a	h	h	c	h	h	h	c	h	a	c	a	c
chr4	AC4B0630	Unigene12733	244	T	C	O	26	21	49	h	c	h	h	c	a	h	a	c	a	h	h	h	a	h	a	h	a	a	h	h	h	a	c	h	c	h	a	h	h	c	h	h	h	c	h	a	c	a	c
chr4	AC4B0630	Unigene12734	904	G	T	R	26	21	49	h	c	h	h	c	a	h	a	c	a	h	h	h	a	h	a	h	a	a	h	h	h	a	c	h	c	h	a	h	h	c	h	h	h	c	h	a	c	a	c
chr4	AC4B0630	Unigene25382	27	C	T	S	26	21	49	h	c	h	h	c	a	h	a	c	a	h	h	h	a	h	a	h	a	a	h	h	h	a	c	h	c	h	a	h	h	c	h	h	h	c	h	a	c	a	c
chr4	AC4B0630	Unigene25383	223	G	A	R	26	21	49	h	c	h	h	c	a	h	a	c	a	h	h	h	a	h	a	h	a	a	h	h	h	a	c	h	c	h	a	h	h	c	h	h	h	c	h	a	c	a	c
chr4	AC4B0630	Unigene27701	628	A	G	S	26	21	49	h	c	h	h	c	a	h	a	c	a	h	h	h	a	h	a	h	a	a	h	h	h	a	c	h	c	h	a	h	h	c	h	h	h	c	h	a	c	a	c
chr4	AC4B0630	Unigene28486	379	G	A	S	26	21	49	h	c	h	h	c	a	h	a	c	a	h	h	h	a	h	a	h	a	a	h	h	h	a	c	h	c	h	a	h	h	c	h	h	h	c	h	a	c	a	c
chr4	AC4B0630	Unigene28497	102	A	G	R	26	21	49	h	c	h	h	c	a	h	a	c	a	h	h	h	a	h	a	h	a	a	h	h	h	a	c	h	c	h	a	h	h	c	h	h	h	c	h	a	c	a	c
chr4	AC4B0630	Unigene32754	163	A	T	R	26	21	49	h	c	h	h	c	a	h	a	c	a	h	h	h	a	h	a	h	a	a	h	h	h	a	c	h	c	h	a	h	h	c	h	h	h	c	h	a	c	a	c
chr4	AC4B0640	Unigene11128	471	T	A	S	26	20	50	h	c	h	h	c	a	h	a	c	a	h	h	h	a	h	a	h	a	a	h	h	h	a	c	h	c	h	a	h	h	c	h	h	h	c	h	a	c	a	c
chr4	AC4B0640	Unigene12518	1370	A	G	O	26	20	50	h	c	h	h	c	a	h	a	c	a	h	h	h	a	h	a	h	a	a	h	h	h	a	c	h	c	h	a	h	h	c	h	h	h	c	h	a	c	a	c
chr4	AC4B0640	Unigene14724	171	C	G	O	26	23	47	h	c	h	h	c	a	h	a	c	a	h	h	h	a	h	a	c	a	a	h	h	c	a	c	h	c	h	a	h	h	c	h	h	h	c	h	a	c	a	c
chr4	AC4B0640	Unigene19689	314	A	G	O	26	23	47	h	c	h	h	c	a	h	a	c	a	h	h	h	a	h	a	h	a	a	h	h	h	a	c	h	c	h	a	h	h	c	h	h	c	c	h	a	c	a	c
chr4	AC4B0640	Unigene21434	88	T	C	S	26	20	50	h	c	h	h	c	a	h	a	c	a	h	h	h	a	h	a	h	a	a	h	h	h	a	c	h	c	h	a	h	h	c	h	h	h	c	h	a	c	a	c
chr4	AC4B0640	Unigene22307	478	T	C	R	28	20	48	h	c	h	h	c	a	h	a	c	a	h	h	h	a	h	a	h	a	a	h	h	h	a	c	h	c	h	a	h	h	c	h	h	h	c	h	a	c	a	c
chr4	AC4B0640	Unigene22308	189	G	A	R	27	20	49	h	c	h	h	c	a	a	a	c	a	h	h	h	a	h	a	h	a	a	h	h	h	a	c	h	c	h	a	h	h	c	h	h	h	c	h	a	c	a	c
chr4	AC4B0640	Unigene22310	593	A	G	R	26	20	50	h	c	h	h	c	a	h	a	c	a	h	h	h	a	h	a	h	a	a	h	h	h	a	c	h	c	h	a	h	h	c	h	h	h	c	h	a	c	a	c
chr4	AC4B0640	Unigene25814	238	A	G	O	25	22	49	h	c	h	h	c	a	h	a	c	a	h	h	h	a	h	h	h	a	a	h	h	h	a	c	h	c	h	a	h	h	c	h	h	h	c	h	a	c	a	c
chr4	AC4B0640	Unigene25815	846	A	G	O	27	21	48	h	c	h	h	c	a	h	a	c	a	h	h	h	a	h	a	a	a	a	h	h	h	a	c	h	c	h	a	h	h	c	h	h	h	c	h	a	c	a	c
chr4	AC4B0640	Unigene27519	167	A	C	O	26	21	49	c	c	h	h	c	a	h	a	h	a	h	h	h	a	h	a	h	a	a	h	h	h	a	c	h	c	h	a	c	h	c	h	h	h	c	h	a	c	a	c
chr4	AC4B0640	Unigene27856	122	A	G	S	26	20	50	h	c	h	h	c	a	h	a	c	a	h	h	h	a	h	a	h	a	a	h	h	h	a	c	h	c	h	a	h	h	c	h	h	h	c	h	a	c	a	c
chr4	AC4B0640	Unigene31097	196	C	G	R	26	21	49	h	c	h	h	c	a	h	a	c	a	h	h	h	a	h	a	c	a	a	h	h	h	a	c	h	c	h	a	h	h	c	h	h	h	c	h	a	c	a	c
chr4	AC4B0640	Unigene9091	470	C	T	R	26	20	50	h	c	h	h	c	a	h	a	c	a	h	h	h	a	h	a	h	a	a	h	h	h	a	c	h	c	h	a	h	h	c	h	h	h	c	h	a	c	a	c
chr4	AC4B0650	CL1298.Contig2	249	T	A	O	25	20	51	h	c	h	h	c	a	h	a	c	a	h	h	h	a	h	a	h	a	a	h	h	h	a	c	h	c	h	a	h	h	c	h	h	h	c	h	a	c	a	c
chr4	AC4B0650	CL542.Contig1	849	T	C	R	25	20	51	h	c	h	h	c	a	h	a	c	a	h	h	h	a	h	a	h	a	a	h	h	h	a	c	h	c	h	a	h	h	c	h	h	h	c	h	a	c	a	c
chr4	AC4B0650	Unigene10840	111	T	C	O	25	20	51	h	c	h	h	c	a	h	a	c	a	h	h	h	a	h	a	h	a	a	h	h	h	a	c	h	c	h	a	h	h	c	h	h	h	c	h	a	c	a	c
chr4	AC4B0650	Unigene36370	73	T	C	O	26	22	48	h	c	h	h	c	a	h	a	c	a	h	h	h	a	h	a	h	a	a	h	h	h	a	c	h	c	h	a	h	h	c	h	h	h	c	h	a	c	a	c
chr4	AC4B0650	CL6120.Contig1	23	G	A	O	26	20	50	h	c	h	h	c	a	h	a	c	a	h	h	h	a	h	a	h	a	a	h	h	h	a	c	h	c	h	a	h	h	c	h	h	h	c	h	a	c	a	c
chr4	AC4B0650	CL6295.Contig1	1884	A	G	R	26	20	50	h	c	h	h	c	a	h	a	c	a	h	h	h	a	h	a	h	a	a	h	h	h	a	c	h	c	h	a	h	h	c	h	h	h	c	h	a	c	a	c
chr4	AC4B0650	CL738.Contig1	292	T	A	R	27	20	49	h	c	h	h	c	a	h	a	c	a	h	h	h	a	h	a	a	a	a	h	h	h	a	c	h	c	h	a	h	h	c	h	h	h	c	h	a	c	a	c
chr4	AC4B0650	Unigene22445	50	T	A	S	26	20	50	h	c	h	h	c	a	h	a	c	a	h	h	h	a	h	a	h	a	a	h	h	h	a	c	h	c	h	a	h	h	c	h	h	h	c	h	a	c	a	c
chr4	AC4B0650	Unigene27293	195	G	A	O	26	20	50	h	c	h	h	c	a	h	a	c	a	h	h	h	a	h	a	h	a	a	h	h	h	a	c	h	c	h	a	h	h	c	h	h	h	c	h	a	c	a	c
chr4	AC4B0650	Unigene29962	1095	A	T	O	26	20	50	h	c	h	h	c	a	h	a	c	a	h	h	h	a	h	a	h	a	a	h	h	h	a	c	h	c	h	a	h	h	c	h	h	h	c	h	a	c	a	c
chr4	AC4B0650	Unigene3491	444	T	C	S	26	20	50	h	c	h	h	c	a	h	a	c	a	h	h	h	a	h	a	h	a	a	h	h	h	a	c	h	c	h	a	h	h	c	h	h	h	c	h	a	c	a	c
chr4	AC4B0660	CL1093.Contig3	1036	T	C	R	26	23	47	h	c	h	h	c	a	h	a	c	a	h	h	h	a	h	a	h	a	a	h	h	h	a	c	h	c	c	a	h	h	c	h	h	h	c	h	a	c	a	c
chr4	AC4B0660	CL6053.Contig1	112	G	A	R	27	25	44	h	c	h	h	c	a	h	a	c	a	h	h	h	a	h	a	h	a	a	h	h	h	a	c	h	c	c	a	h	h	c	h	c	h	c	h	a	c	a	c
chr4	AC4B0660	CL7020.Contig1	366	A	G	R	27	22	47	h	c	h	h	c	a	h	a	c	a	h	h	h	a	h	a	h	a	a	h	h	h	a	h	h	c	c	a	h	h	c	h	h	h	c	h	a	c	a	c
chr4	AC4B0660	CL7020.Contig2	202	C	T	R	30	22	44	h	c	h	h	c	a	h	a	c	a	h	h	h	a	h	a	h	a	a	h	a	h	a	c	h	c	c	a	h	h	c	h	h	h	c	h	a	c	a	c
chr4	AC4B0660	Unigene12483	450	C	T	O	27	22	47	h	c	h	h	c	a	h	a	c	a	h	h	h	a	h	a	h	a	a	h	h	h	a	c	h	c	c	a	h	h	c	h	h	h	c	h	a	c	a	c
chr4	AC4B0660	Unigene12661	320	A	G	S	27	22	47	h	c	h	h	c	a	h	a	c	a	h	h	h	a	h	a	h	a	a	h	h	h	a	c	h	c	c	a	h	h	c	h	h	h	c	h	a	c	a	c
chr4	AC4B0660	Unigene13844	1034	C	T	R	27	22	47	h	c	h	h	c	a	h	a	c	a	h	h	h	a	h	a	h	a	a	h	h	h	a	c	h	c	c	a	h	h	c	h	h	h	c	h	a	c	a	c
chr4	AC4B0660	Unigene14140	573	T	C	R	27	22	47	h	c	h	h	c	a	h	a	c	a	h	h	h	a	h	a	h	a	a	h	h	h	a	c	h	c	c	a	h	h	c	h	h	h	c	h	a	c	a	c
chr4	AC4B0660	Unigene20783	112	A	G	O	27	22	47	h	c	h	h	c	a	h	a	c	a	h	h	h	a	h	a	h	a	a	h	h	h	a	c	h	c	c	a	h	h	c	h	h	h	c	h	a	c	a	c
chr4	AC4B0660	Unigene23076	673	G	A	S	27	22	47	h	c	h	h	c	a	h	a	c	a	h	h	h	a	h	a	h	a	a	h	h	h	a	c	h	c	c	a	h	h	c	h	h	h	c	h	a	c	a	c
chr4	AC4B0660	Unigene23482	478	G	A	O	28	22	46	h	c	h	h	c	a	h	a	c	a	h	h	h	a	h	a	h	a	a	h	a	h	a	c	h	c	c	a	h	h	c	h	h	h	c	h	a	c	a	c
chr4	AC4B0660	Unigene24678	679	C	T	R	27	22	47	h	c	h	h	c	a	h	a	c	a	h	h	h	a	h	a	h	a	a	h	h	h	a	c	h	c	c	a	h	h	c	h	h	h	c	h	a	c	a	c
chr4	AC4B0660	Unigene3371	113	T	A	S	27	22	47	h	c	h	h	c	a	h	a	c	a	h	h	h	a	h	a	h	a	a	h	h	h	a	c	h	c	c	a	h	h	c	h	h	h	c	h	a	c	a	c
chr4	AC4B0660	Unigene35771	57	A	G	R	27	25	44	h	c	h	h	c	a	h	a	c	a	h	h	h	a	h	a	h	a	a	h	h	h	a	c	h	c	c	a	h	h	c	h	h	h	c	h	a	c	a	c
chr4	AC4B0670	Unigene28327	184	A	G	S	26	22	48	h	c	h	h	c	a	h	a	c	a	h	h	h	a	h	a	h	h	a	h	h	h	a	c	h	c	c	a	h	h	c	h	h	h	c	h	a	c	a	c
chr4	AC4B0670	Unigene11978	333	T	C	O	28	22	46	c	c	c	h	c	a	h	a	c	a	h	h	h	a	h	a	h	h	a	h	h	h	a	h	h	c	c	a	h	h	c	a	h	h	c	h	a	c	a	c
chr4	AC4B0680	CL2136.Contig3	81	A	G	O	26	20	50	h	c	h	h	c	a	h	a	c	a	h	h	h	a	h	a	h	h	a	h	h	h	h	c	h	c	h	a	h	h	c	a	h	h	c	h	a	c	a	c
chr4	AC4B0680	CL3848.Contig1	228	G	A	S	26	21	49	h	c	h	h	c	a	h	a	c	a	h	h	h	a	h	a	h	h	a	h	h	h	h	c	h	c	c	a	h	h	c	a	h	h	c	h	a	c	a	c
chr4	AC4B0680	Unigene26255	59	A	G	O	26	21	49	h	c	h	h	c	a	h	a	c	a	h	h	h	a	h	a	h	h	a	h	h	h	h	c	h	c	c	a	h	h	c	a	h	h	c	h	a	c	a	c
chr4	AC4B0680	CL2792.Contig1	978	A	G	O	30	19	47	h	h	h	h	c	a	a	a	c	a	a	h	h	a	h	a	h	h	a	c	h	h	h	c	h	c	h	a	h	h	c	a	h	h	c	h	a	c	a	c
chr4	AC4B0690	CL6790.Contig1	587	A	G	R	26	20	50	h	c	h	h	c	a	h	a	c	a	h	h	h	a	h	a	h	h	a	h	h	h	a	c	h	c	c	a	h	h	c	a	h	h	c	h	a	c	a	c
chr4	AC4B0690	Unigene20652	700	C	T	O	25	22	49	h	c	h	h	c	a	h	a	c	a	h	h	h	a	h	a	h	h	a	h	h	h	h	c	h	c	c	a	h	h	c	a	h	h	c	h	a	c	a	c
chr4	AC4B0690	Unigene27780	447	C	T	O	26	20	50	h	c	h	h	c	a	h	a	c	a	a	h	h	a	h	a	h	h	a	h	h	h	h	c	h	c	c	a	h	h	c	a	h	h	c	h	a	c	a	c
chr4	AC4B0690	Unigene5642	294	A	G	O	26	25	45	h	c	h	h	c	a	h	a	c	a	a	h	h	a	h	a	h	h	a	h	h	h	h	c	h	c	c	a	c	h	c	a	h	h	c	h	a	c	a	c
chr4	AC4B0690	Unigene7321	1250	A	G	O	27	22	47	h	c	h	h	c	a	h	a	c	a	c	h	h	a	h	a	h	h	a	h	h	h	h	c	h	h	c	a	h	h	c	a	h	h	c	h	a	c	a	c
chr4	AC4B0690	CL6464.Contig1	262	A	C	R	27	22	47	h	c	h	h	c	a	h	a	c	a	a	h	h	a	h	a	h	h	a	h	h	h	h	c	h	c	c	a	h	h	c	a	h	h	c	h	a	c	a	c
chr4	AC4B0690	Unigene11433	693	T	G	R	28	22	46	h	c	h	h	c	a	h	a	c	a	a	h	h	a	h	a	h	h	a	h	h	h	h	c	h	c	c	a	h	h	c	a	h	h	c	h	a	c	a	c
chr4	AC4B0690	Unigene12041	1431	C	T	S	27	22	47	h	c	h	h	c	a	h	a	c	a	a	h	h	a	h	a	h	h	a	h	h	h	h	c	h	c	c	a	h	h	c	a	h	h	c	h	a	c	a	c
chr4	AC4B0690	Unigene19369	101	C	A	R	27	22	47	h	c	h	h	c	a	h	a	c	a	a	h	h	a	h	a	h	h	a	h	h	h	h	c	h	c	c	a	h	h	c	a	h	h	c	h	a	c	a	c
chr4	AC4B0690	Unigene19370	445	T	C	O	28	22	46	h	c	h	h	c	a	a	a	c	a	a	h	h	a	h	a	h	h	a	h	h	h	h	c	h	c	c	a	h	h	c	a	h	h	c	h	a	c	a	c
chr4	AC4B0690	Unigene29392	379	G	A	S	27	22	47	h	c	h	h	c	a	h	a	c	a	a	h	h	a	h	a	h	h	a	h	h	h	h	c	h	c	c	a	h	h	c	a	h	h	c	h	a	c	a	c
chr4	AC4B0690	Unigene31792	216	G	A	R	27	22	47	h	c	h	h	c	a	h	a	c	a	a	h	h	a	h	a	h	h	a	h	h	h	h	c	h	c	c	a	h	h	c	a	h	h	c	h	a	c	a	c
chr4	AC4B0700	CL1140.Contig1	152	T	G	S	26	22	48	h	c	h	h	c	a	h	a	c	a	a	h	h	a	h	a	h	h	a	h	h	h	h	h	h	c	c	a	h	h	c	a	h	h	c	h	h	c	a	c
chr4	AC4B0700	CL5391.Contig1	706	T	C	O	26	23	47	h	c	h	h	c	a	h	a	c	a	a	h	h	a	h	a	h	h	a	h	h	h	h	h	h	c	c	a	h	h	c	a	c	h	c	h	h	c	a	c
chr4	AC4B0700	Unigene11315	961	C	T	O	26	22	48	h	c	h	h	c	a	h	a	c	a	a	h	h	a	h	a	h	h	a	h	h	h	h	h	h	c	c	a	h	h	c	a	h	h	c	h	h	c	a	c
chr4	AC4B0700	Unigene26988	274	T	C	RC	4	23	69	h	c	h	h	c	a	h	a	c	a	a	h	h	a	h	a	h	h	a	h	h	h	h	h	h	c	c	a	h	h	c	a	h	h	c	h	h	c	a	c
chr4	AC4B0700	Unigene27563	882	C	T	S	26	22	48	h	c	h	h	c	a	h	a	c	a	a	h	h	a	h	a	h	h	a	h	h	h	h	h	h	c	c	a	h	h	c	a	h	h	c	h	h	c	a	c
chr4	AC4B0700	Unigene314	433	C	T	O	26	22	48	h	c	h	h	c	a	h	a	c	a	a	h	h	a	h	a	h	h	a	h	h	h	h	h	h	c	c	a	h	h	c	a	h	h	c	h	h	c	a	c
chr4	AC4B0700	Unigene8264	96	T	G	R	26	22	48	h	c	h	h	c	a	h	a	c	a	a	h	h	a	h	a	h	h	a	h	h	h	h	h	h	c	c	a	h	h	c	a	h	h	c	h	h	c	a	c
chr4	AC4B0700	Unigene8330	330	A	G	S	26	22	48	h	c	h	h	c	a	h	a	c	a	a	h	h	a	h	a	h	h	a	h	h	h	h	h	h	c	c	a	h	h	c	a	h	h	c	h	h	c	a	c
chr4	AC4B0710	Unigene12486	653	C	A	O	26	23	47	h	c	h	h	c	a	h	a	c	a	a	c	h	a	h	a	h	h	a	h	h	h	h	h	h	c	c	a	h	h	c	a	h	h	c	h	h	c	a	c
chr4	AC4B0710	Unigene8985	97	A	C	R	26	23	47	h	c	h	h	c	a	h	a	c	a	a	c	h	a	h	a	h	h	a	h	h	h	h	h	h	c	c	a	h	h	c	a	h	h	c	h	h	c	a	c
chr4	AC4B0710	Unigene9467	421	G	A	S	26	23	47	h	c	h	h	c	a	h	a	c	a	a	c	h	a	h	a	h	h	a	h	h	h	h	h	h	c	c	a	h	h	c	a	h	h	c	h	h	c	a	c
chr4	AC4B0720	CL1514.Contig3	1118	C	T	O	27	24	45	a	c	h	h	c	a	h	a	c	a	a	c	h	a	h	a	h	h	a	h	h	h	h	h	h	c	c	a	h	h	c	a	h	c	c	h	h	c	a	c
chr4	AC4B0720	CL5358.Contig2	528	C	A	R	30	23	43	a	c	h	h	c	a	h	a	c	a	a	c	h	a	h	a	h	h	a	a	h	h	h	a	h	c	c	a	h	h	c	a	h	c	c	h	h	c	a	c
chr4	AC4B0720	CL5517.Contig2	188	T	G	O	27	24	45	a	c	h	h	c	a	h	a	c	a	a	c	h	a	h	a	h	h	a	h	h	h	h	h	h	c	c	a	h	h	c	a	h	c	c	h	h	c	a	c
chr4	AC4B0720	Unigene11619	251	T	C	R	27	23	46	a	c	h	h	c	a	h	a	c	a	a	c	h	a	h	a	h	h	a	h	h	h	h	h	h	c	c	a	h	h	c	a	h	c	c	h	h	c	a	c
chr4	AC4B0720	Unigene18350	142	A	T	O	27	10	59	a	c	h	h	h	a	h	a	c	a	a	h	h	a	h	a	h	h	a	h	h	h	h	h	h	h	c	a	h	h	h	a	h	c	h	h	h	c	a	h
chr4	AC4B0720	Unigene18351	253	C	G	RC	8	26	62	h	c	h	h	c	a	h	a	c	a	a	c	h	a	h	a	h	h	a	h	h	h	h	h	h	c	c	a	h	h	c	a	h	c	c	h	h	c	a	c
chr4	AC4B0720	Unigene28073	214	T	C	O	27	26	43	a	c	h	h	c	a	h	a	c	a	a	c	c	a	h	a	h	h	a	h	h	h	c	h	h	c	c	a	h	h	c	a	h	c	c	h	h	c	a	c
chr4	AC4B0720	Unigene29092	52	T	C	O	32	23	41	a	c	h	h	c	a	h	a	c	a	a	c	h	a	a	a	h	h	a	h	h	a	h	h	h	c	c	a	a	h	c	a	h	c	c	h	h	c	a	c
chr4	AC4B0720	Unigene8107	185	T	C	R	27	24	45	a	c	h	h	c	a	h	a	c	a	a	c	h	a	h	a	h	h	a	h	h	h	h	h	h	c	c	a	h	h	c	a	h	c	c	h	h	c	a	c
chr4	AC4B0720	Unigene8974	702	G	A	R	27	24	45	a	c	h	h	c	a	h	a	c	a	a	c	h	a	h	a	h	h	a	h	h	h	h	h	h	c	c	a	h	h	c	a	h	c	c	h	h	c	a	c
chr4	AC4B0720	Unigene9493	142	A	G	O	27	24	45	a	c	h	h	c	a	h	a	c	a	a	c	h	a	h	a	h	h	a	h	h	h	h	h	h	c	c	a	h	h	c	a	h	c	c	h	h	c	a	c
chr4	AC4B0720	Unigene458	367	T	C	O	28	25	43	a	c	h	h	c	a	h	a	c	a	a	c	h	a	h	a	h	h	a	h	h	h	h	h	h	c	c	a	h	h	c	a	a	c	c	h	h	c	a	c
chr4	AC4B0720	CL3926.Contig1	642	T	C	S	26	24	46	a	c	h	h	c	a	h	a	c	a	a	c	h	a	h	a	h	h	a	h	h	h	h	h	h	c	c	a	h	h	c	a	h	c	c	h	h	c	a	c
chr4	AC4B0720	Unigene1021	966	C	G	S	26	24	46	a	c	h	h	c	a	h	a	c	a	a	c	h	a	h	a	h	h	a	h	h	h	h	h	h	c	c	a	h	h	c	a	h	c	c	h	h	c	a	c
chr4	AC4B0730	CL1581.Contig1	897	C	T	R	26	23	47	a	c	h	h	c	a	h	a	c	a	a	c	h	a	h	a	h	h	a	h	h	h	h	h	h	c	c	a	h	h	c	a	h	c	c	h	h	c	a	c
chr4	AC4B0730	CL1665.Contig5	771	G	A	O	27	23	46	a	c	h	h	c	a	h	a	c	a	a	c	h	a	h	a	h	h	a	h	h	h	h	h	h	c	c	a	h	h	c	a	h	c	c	h	h	c	a	c
chr4	AC4B0730	Unigene37205	127	G	C	O	27	23	46	a	c	h	h	c	a	h	a	c	a	a	c	h	a	h	a	h	h	a	h	h	h	h	h	h	c	c	a	h	h	c	a	h	c	c	h	h	c	a	c
chr4	AC4B0730	Unigene7482	376	C	T	S	26	23	47	a	c	h	h	c	a	h	a	c	a	a	c	h	a	h	a	h	h	a	h	h	h	h	h	h	c	c	a	h	h	c	a	h	c	c	h	h	c	a	c
chr4	AC4B0730	CL1680.Contig1	602	C	T	R	27	24	45	a	c	h	h	c	a	h	a	c	a	a	c	h	a	h	a	h	h	a	h	h	h	h	h	h	c	c	a	h	h	c	a	h	c	c	h	h	c	a	c
chr4	AC4B0730	CL475.Contig1	288	G	T	R	37	21	38	a	c	h	h	h	h	h	a	c	a	h	c	h	h	h	a	a	h	a	h	a	h	h	h	h	c	c	h	a	h	c	a	h	c	c	a	h	c	a	c
chr4	AC4B0730	Unigene30851	83	G	A	O	14	36	46	a	c	h	c	c	a	h	a	c	h	h	c	h	a	h	a	c	h	a	h	h	h	h	h	h	c	c	h	h	c	c	a	h	c	c	h	h	c	h	c
chr4	AC4B0730	CL1582.Contig2	565	C	T	R	26	24	46	a	c	h	h	c	a	h	a	c	a	a	c	h	a	h	a	h	h	a	h	h	h	h	h	h	c	c	a	h	h	c	a	h	c	c	h	h	c	a	c
chr4	AC4B0730	CL4186.Contig2	179	G	A	O	26	26	44	a	c	h	h	c	a	h	a	c	a	a	c	h	a	h	a	h	h	a	h	h	h	h	h	h	c	c	a	h	h	c	a	h	c	c	h	h	c	a	c
chr4	AC4B0730	CL4987.Contig2	1676	G	A	O	25	24	47	a	c	h	h	c	a	h	a	c	a	h	c	h	a	h	a	h	h	a	h	h	h	h	h	h	c	c	a	h	h	c	a	h	c	c	h	h	c	a	c
chr4	AC4B0730	Unigene10958	282	C	T	O	27	24	45	a	c	h	h	c	a	h	a	c	a	a	c	h	a	h	a	a	h	a	h	h	a	h	h	h	c	c	a	h	h	c	h	h	c	c	h	h	c	a	c
chr4	AC4B0730	Unigene13673	66	T	C	O	27	27	42	a	c	h	h	c	a	h	a	c	a	a	c	h	a	h	a	h	h	a	h	h	h	h	h	h	c	c	a	h	h	c	a	h	c	c	a	h	c	a	c
chr4	AC4B0730	Unigene26506	39	G	A	R	26	26	44	a	c	h	h	c	a	h	a	c	a	a	c	h	a	h	a	h	h	a	h	h	h	h	h	h	c	c	a	h	h	c	a	h	c	c	h	h	c	a	c
chr4	AC4B0730	Unigene28951	361	T	A	O	20	24	52	a	c	h	h	c	a	h	h	c	a	a	c	h	a	h	a	h	h	a	h	h	h	h	h	h	c	c	h	h	h	c	a	h	c	c	h	h	c	h	c
chr4	AC4B0730	Unigene6084	66	C	T	O	27	26	43	a	c	h	h	c	a	h	a	c	a	a	c	h	a	h	a	c	h	a	h	h	a	h	h	h	c	c	a	h	c	c	a	h	c	c	h	h	c	a	c
chr4	AC4B0740	Unigene8019	90	T	C	S	25	25	46	a	c	h	h	c	a	h	a	c	a	h	c	h	a	h	a	h	h	a	h	h	h	h	h	h	c	c	a	h	h	c	a	h	c	c	h	h	c	a	c
chr4	AC4B0740	Unigene8020	39	C	A	S	25	25	46	a	c	h	h	c	a	h	a	c	a	h	c	h	a	h	a	h	h	a	h	h	h	h	h	h	c	c	a	h	h	c	a	h	c	c	h	h	c	a	c
chr4	AC4B0750	CL1697.Contig1	1351	C	G	S	23	24	49	a	c	h	h	c	a	h	a	c	a	h	c	h	a	h	a	h	h	a	h	h	h	h	h	h	c	c	a	h	h	c	h	h	c	c	h	h	c	a	c
chr4	AC4B0750	Unigene12671	322	A	G	O	24	26	46	a	c	h	h	c	a	h	a	c	h	h	c	h	a	h	a	a	h	a	h	h	h	h	h	h	c	c	a	c	h	c	a	h	c	c	h	h	c	a	c
chr4	AC4B0750	Unigene13239	267	T	C	R	24	25	47	a	c	h	h	c	a	h	a	c	a	h	c	h	a	h	a	h	h	a	h	h	h	h	h	h	c	c	a	h	h	c	a	h	c	c	h	h	c	a	c
chr4	AC4B0750	Unigene13388	220	T	C	R	24	25	47	a	c	h	h	c	a	h	a	c	a	h	c	h	a	h	a	h	h	a	h	h	h	h	h	h	c	c	a	h	h	c	a	h	c	c	h	h	c	a	c
chr4	AC4B0750	Unigene13655	669	C	T	O	26	24	46	a	c	h	h	c	a	h	a	c	a	h	c	h	a	h	a	a	h	a	h	h	h	h	h	h	c	c	a	h	h	c	a	h	h	c	h	h	c	a	c
chr4	AC4B0750	Unigene15147	326	G	A	R	24	25	47	a	c	h	h	c	a	h	a	c	a	h	c	h	a	h	a	h	h	a	h	h	h	h	h	h	c	c	a	h	h	c	a	h	c	c	h	h	c	a	c
chr4	AC4B0750	Unigene21449	1086	G	T	R	24	25	47	a	c	h	h	c	a	h	a	c	a	h	c	h	a	h	a	h	h	a	h	h	h	h	h	h	c	c	a	h	h	c	a	h	c	c	h	h	c	a	c
chr4	AC4B0750	Unigene22599	603	G	A	S	24	25	47	a	c	h	h	c	a	h	a	c	a	h	c	h	a	h	a	h	h	a	h	h	h	h	h	h	c	c	a	h	h	c	a	h	c	c	h	h	c	a	c
chr4	AC4B0750	Unigene23511	392	A	G	R	24	25	47	a	c	h	h	c	a	h	a	c	a	h	c	h	a	h	a	h	h	a	h	h	h	h	h	h	c	c	a	h	h	c	a	h	c	c	h	h	c	a	c
chr4	AC4B0750	Unigene24118	401	G	A	R	25	23	48	a	c	h	h	c	a	h	a	c	a	h	h	h	a	h	a	h	h	a	h	h	h	h	h	h	c	c	a	h	h	c	a	h	c	c	h	h	c	a	c
chr4	AC4B0750	Unigene7037	362	A	T	O	25	26	45	a	c	h	h	c	a	h	a	c	a	h	c	h	a	h	a	h	h	a	h	h	a	h	h	h	c	c	a	h	h	c	a	h	c	c	h	h	c	a	c
chr4	AC4B0760	CL1740.Contig4	193	G	A	O	24	26	46	a	c	h	h	c	a	h	a	c	a	h	c	h	a	h	a	h	h	a	h	h	h	h	h	h	c	c	a	h	h	c	a	h	c	c	h	h	c	a	c
chr4	AC4B0760	Unigene19716	477	T	C	S	24	26	46	a	c	h	h	c	a	h	a	c	a	h	c	h	a	h	a	h	h	a	h	h	h	h	h	h	c	c	a	h	h	c	a	h	c	c	h	h	c	a	c
chr4	AC4B0760	Unigene21660	3223	T	C	R	24	26	46	a	c	h	h	c	a	h	a	c	a	h	c	h	a	h	a	h	h	a	h	h	h	h	h	h	c	c	a	h	h	c	a	h	c	c	h	h	c	a	c
chr4	AC4B0760	Unigene23464	875	T	C	O	25	26	45	a	c	h	h	c	a	h	a	c	a	h	c	h	a	h	a	h	h	a	h	h	h	h	h	h	c	c	a	h	h	c	a	h	c	c	h	h	c	a	c
chr4	AC4B0760	Unigene28309	168	C	T	R	24	26	46	a	c	h	h	c	a	h	a	c	a	h	c	h	a	h	a	h	h	a	h	h	h	h	h	h	c	c	a	h	h	c	a	h	c	c	h	h	c	a	c
chr4	AC4B0760	Unigene28316	1066	A	T	R	24	26	46	a	c	h	h	c	a	h	a	c	a	h	c	h	a	h	a	h	h	a	h	h	h	h	h	h	c	c	a	h	h	c	a	h	c	c	h	h	c	a	c
chr4	AC4B0760	CL3592.Contig1	318	T	C	S	24	24	48	a	h	h	h	h	a	h	a	c	a	h	c	h	a	h	a	h	h	a	h	h	h	h	h	h	c	c	a	h	h	c	a	h	c	c	h	h	c	a	c
chr4	AC4B0760	CL4460.Contig1	100	T	C	S	24	25	47	a	c	h	h	h	a	h	a	c	a	h	c	h	a	h	a	h	h	a	h	h	h	h	h	h	c	c	a	h	h	c	a	h	c	c	h	h	c	a	c
chr4	AC4B0770	Unigene15116	144	A	G	O	23	3	70	a	c	h	h	h	a	h	a	c	a	h	h	h	a	h	a	h	h	a	h	h	h	h	h	h	h	h	a	h	h	h	a	h	h	h	h	h	h	a	h
chr4	AC4B0770	Unigene27960	360	T	C	S	24	24	48	a	c	h	h	h	a	h	a	c	a	h	c	h	a	h	a	h	h	a	h	h	h	h	h	h	c	c	a	h	h	c	a	h	c	c	h	h	c	a	c
chr4	AC4B0780	CL3087.Contig1	124	C	T	S	26	24	46	a	c	h	h	h	a	h	a	c	a	h	c	h	a	h	a	h	h	a	h	a	h	h	h	h	c	c	a	h	h	c	a	h	c	c	h	h	c	a	c
chr4	AC4B0780	CL3143.Contig1	1515	C	T	R	27	24	45	a	c	h	h	a	a	h	a	c	a	h	c	h	a	h	a	h	h	a	h	a	h	h	h	h	c	c	a	a	h	c	a	h	c	c	h	h	c	a	c
chr4	AC4B0780	CL4645.Contig2	214	T	G	S	25	24	47	a	c	h	h	h	a	h	a	c	a	h	c	h	a	h	a	h	h	a	h	a	h	h	h	h	c	c	a	h	h	c	a	h	c	c	h	h	c	a	c
chr4	AC4B0780	CL987.Contig1	367	G	A	O	24	24	48	a	c	h	h	h	a	h	a	c	a	h	c	h	h	h	a	h	h	a	h	a	h	h	h	h	c	c	a	h	h	c	a	h	c	c	h	h	c	a	c
chr4	AC4B0780	Unigene14098	707	T	C	O	25	24	47	a	c	h	h	h	a	h	a	c	a	h	c	h	a	h	a	h	h	a	h	a	h	h	h	h	c	c	a	h	h	c	a	h	c	c	h	h	c	a	c
chr4	AC4B0780	Unigene36249	217	C	T	O	25	27	44	a	c	h	h	h	a	h	a	c	a	h	c	h	a	h	a	h	c	a	h	a	c	h	h	c	c	c	a	h	h	c	a	h	c	c	h	h	c	a	c
chr4	AC4B0790	CL4237.Contig1	496	A	G	R	24	24	48	a	c	h	h	h	a	h	a	c	a	h	c	h	h	h	a	h	h	a	h	a	h	h	h	h	c	c	a	h	h	c	a	h	c	c	h	h	c	a	c
chr4	AC4B0790	Unigene8592	790	G	A	S	24	24	48	a	c	h	h	h	a	h	a	c	a	h	c	h	h	h	a	h	h	a	h	a	h	h	h	h	c	c	a	h	h	c	a	h	c	c	h	h	c	a	c
chr4	AC4B0800	CL1604.Contig2	69	C	T	S	23	24	49	a	c	h	h	h	h	h	a	c	a	h	c	h	h	h	a	h	h	a	h	a	h	h	h	h	c	c	a	h	h	c	a	h	c	c	a	h	c	a	c
chr4	AC4B0800	CL4313.Contig2	1132	A	G	S	23	24	49	a	c	h	h	h	h	h	a	c	a	h	c	h	h	h	a	h	h	a	h	a	h	h	h	h	c	c	a	h	h	c	a	h	c	c	a	h	c	a	c
chr4	AC4B0800	CL4638.Contig1	342	C	T	R	23	24	49	a	c	h	h	h	h	h	a	c	a	h	c	h	h	h	a	h	h	a	h	a	h	h	h	h	c	c	a	h	h	c	a	h	c	c	a	h	c	a	c
chr4	AC4B0800	CL545.Contig2	355	A	G	RC	31	22	43	a	c	a	h	h	a	h	a	a	a	h	c	h	h	h	a	h	h	a	h	a	h	h	h	h	c	c	a	h	h	c	a	h	c	c	a	h	c	a	c
chr4	AC4B0800	CL545.Contig4	306	A	G	O	61	19	16	a	a	a	a	a	a	a	a	a	a	a	a	a	a	a	a	a	a	a	a	a	a	a	a	a	a	a	a	a	h	c	a	a	c	c	a	h	c	a	c
chr4	AC4B0800	CL5567.Contig1	763	A	T	RC	48	24	24	a	c	h	h	h	h	h	a	c	a	h	c	h	h	a	a	a	a	a	h	a	a	h	h	h	c	c	a	h	h	c	a	h	c	c	a	h	c	a	c
chr4	AC4B0800	CL5704.Contig1	78	T	G	R	23	24	49	a	c	h	h	h	h	h	a	c	a	h	c	h	h	h	a	h	h	a	h	a	h	h	h	h	c	c	a	h	h	c	a	h	c	c	a	h	c	a	c
chr4	AC4B0800	CL5889.Contig2	190	G	A	O	23	24	49	a	c	h	h	h	h	h	a	c	a	h	c	h	h	h	a	h	h	a	h	a	h	h	h	h	c	c	a	h	h	c	a	h	c	c	a	h	c	a	c
chr4	AC4B0800	CL6394.Contig2	87	T	C	S	23	24	49	a	c	h	h	h	h	h	a	c	a	h	c	h	h	h	a	h	h	a	h	a	h	h	h	h	c	c	a	h	h	c	a	h	c	c	a	h	c	a	c
chr4	AC4B0800	CL943.Contig1	315	C	T	R	23	23	50	a	c	h	h	h	h	h	a	c	a	h	c	h	h	h	a	h	h	a	h	a	h	h	h	h	c	c	a	h	h	c	a	h	h	c	a	h	c	a	c
chr4	AC4B0800	Unigene11763	107	T	C	S	23	24	49	a	c	h	h	h	h	h	a	c	a	h	c	h	h	h	a	h	h	a	h	a	h	h	h	h	c	c	a	h	h	c	a	h	c	c	a	h	c	a	c
chr4	AC4B0800	Unigene11764	40	C	G	S	23	24	49	a	c	h	h	h	h	h	a	c	a	h	c	h	h	h	a	h	h	a	h	a	h	h	h	h	c	c	a	h	h	c	a	h	c	c	a	h	c	a	c
chr4	AC4B0800	Unigene12433	89	A	G	O	25	24	47	a	c	h	h	h	h	h	a	c	a	h	c	h	h	a	a	h	h	a	h	a	h	h	h	h	c	c	a	h	h	c	a	a	c	c	a	h	c	a	c
chr4	AC4B0800	Unigene12496	847	T	C	S	23	24	49	a	c	h	h	h	h	h	a	c	a	h	c	h	h	h	a	h	h	a	h	a	h	h	h	h	c	c	a	h	h	c	a	h	c	c	a	h	c	a	c
chr4	AC4B0800	Unigene18451	234	T	C	S	23	24	49	a	c	h	h	h	h	h	a	c	a	h	c	h	h	h	a	h	h	a	h	a	h	h	h	h	c	c	a	h	h	c	a	h	c	c	a	h	c	a	c
chr4	AC4B0800	Unigene21256	262	G	C	O	23	24	49	a	c	h	h	h	h	h	a	c	a	h	c	h	h	h	a	h	h	a	h	a	h	h	h	h	c	c	a	h	h	c	a	h	c	c	a	h	c	a	c
chr4	AC4B0800	Unigene21268	77	C	A	O	23	25	48	a	c	h	h	h	h	h	a	c	a	h	c	h	h	h	a	c	h	a	h	a	h	h	h	h	c	c	a	h	h	c	a	h	c	c	a	h	c	a	c
chr4	AC4B0800	Unigene23086	746	C	T	O	24	24	48	a	c	h	h	h	h	h	a	c	a	h	c	h	h	h	a	c	h	a	h	a	h	h	h	h	c	c	a	h	h	c	a	h	c	c	a	h	c	a	c
chr4	AC4B0800	Unigene23291	342	T	G	S	23	24	49	a	c	h	h	h	h	h	a	c	a	h	c	h	h	h	a	h	h	a	h	a	h	h	h	h	c	c	a	h	h	c	a	h	c	c	a	h	c	a	c
chr4	AC4B0800	Unigene23386	142	A	G	S	27	24	45	a	c	h	h	h	h	h	a	c	a	h	c	h	h	h	a	h	h	a	h	a	h	h	h	h	c	c	a	h	h	c	a	h	c	c	a	h	c	a	c
chr4	AC4B0800	Unigene23876	798	T	C	S	23	24	49	a	c	h	h	h	h	h	a	c	a	h	c	h	h	h	a	h	h	a	h	a	h	h	h	h	c	c	a	h	h	c	a	h	c	c	a	h	c	a	c
chr4	AC4B0800	Unigene26560	371	T	C	O	23	24	49	a	c	h	h	h	h	h	a	c	a	h	c	h	h	h	a	h	h	a	h	a	h	h	h	h	c	c	a	h	h	c	a	h	c	c	a	h	c	a	c
chr4	AC4B0800	Unigene27305	172	C	T	S	23	24	49	a	c	h	h	h	h	h	a	c	a	h	c	h	h	h	a	h	h	a	h	a	h	h	h	h	c	c	a	h	h	c	a	h	c	c	a	h	c	a	c
chr4	AC4B0800	Unigene27351	34	T	C	S	23	24	49	a	c	h	h	h	h	h	a	c	a	h	c	h	h	h	a	h	h	a	h	a	h	h	h	h	c	c	a	h	h	c	a	h	c	c	a	h	c	a	c
chr4	AC4B0800	Unigene27676	187	G	A	R	23	24	49	a	c	h	h	h	h	h	a	c	a	h	c	h	h	h	a	h	h	a	h	a	h	h	h	h	c	c	a	h	h	c	a	h	c	c	a	h	c	a	c
chr4	AC4B0800	Unigene3376	169	A	G	R	27	24	45	a	c	h	h	h	h	h	a	c	a	h	c	h	h	h	a	h	h	a	h	a	h	h	h	h	c	c	a	h	h	c	a	h	c	c	a	h	c	a	c
chr4	AC4B0800	Unigene34334	92	C	G	R	27	24	45	a	c	h	h	h	h	h	a	c	a	h	c	h	h	h	a	h	h	a	h	a	h	h	h	h	c	c	a	h	h	c	a	h	c	c	a	h	c	a	c
chr4	AC4B0800	Unigene34447	60	G	C	R	23	24	49	a	c	h	h	h	h	h	a	c	a	h	c	h	h	h	a	h	h	a	h	a	h	h	h	h	c	c	a	h	h	c	a	h	c	c	a	h	c	a	c
chr4	AC4B0800	Unigene4705	212	T	C	O	23	24	49	a	c	h	h	h	h	h	a	c	a	h	c	h	h	h	a	h	h	a	h	a	h	h	h	h	c	c	a	h	h	c	a	h	c	c	a	h	c	a	c
chr4	AC4B0800	Unigene5742	186	C	T	R	23	25	48	a	c	h	h	h	h	h	a	c	a	h	c	h	h	h	a	h	h	a	h	a	h	h	h	h	c	c	a	h	h	c	a	h	c	c	a	h	c	a	c
chr4	AC4B0800	Unigene5743	141	G	A	R	25	24	47	a	c	h	h	h	h	h	a	c	a	h	c	h	h	h	a	a	h	a	h	a	a	h	h	h	c	c	a	h	h	c	a	h	c	c	a	h	c	a	c
chr4	AC4B0800	Unigene7837	984	C	T	S	23	24	49	a	c	h	h	h	h	h	a	c	a	h	c	h	h	h	a	h	h	a	h	a	h	h	h	h	c	c	a	h	h	c	a	h	c	c	a	h	c	a	c
chr4	AC4B0800	Unigene8717	482	C	T	O	23	24	49	a	c	h	h	h	h	h	a	c	a	h	c	h	h	h	a	h	h	a	h	a	h	h	h	h	c	c	a	h	h	c	a	h	c	c	a	h	c	a	c
chr4	AC4B0810	CL4447.Contig1	136	A	G	R	21	24	51	a	c	h	h	h	h	h	a	c	a	h	c	h	h	h	a	h	h	a	h	a	h	h	h	h	c	c	h	h	h	c	a	h	c	c	a	h	c	a	c
chr4	AC4B0810	Unigene15963	91	A	G	S	21	24	51	a	c	h	h	h	h	h	a	c	a	h	c	h	h	h	a	h	h	a	h	a	h	h	h	h	c	c	h	h	h	c	a	h	c	c	a	h	c	a	c
chr4	AC4B0810	Unigene8128	996	G	C	R	21	24	51	a	c	h	h	h	h	h	a	c	a	h	c	h	h	h	a	h	h	a	h	a	h	h	h	h	c	c	h	h	h	c	a	h	c	c	a	h	c	a	c
chr4	AC4B0810	CL2864.Contig2	146	T	C	R	21	23	52	a	c	h	h	h	h	h	a	c	a	h	c	h	h	h	a	h	h	a	h	a	h	h	h	h	c	c	h	h	h	c	a	h	c	c	a	h	c	a	c
chr4	AC4B0810	Unigene278	277	C	T	R	21	23	52	a	c	h	h	h	h	h	a	c	a	h	c	h	h	h	a	h	h	a	h	a	h	h	h	h	c	c	h	h	h	c	a	h	c	c	a	h	c	a	c
chr4	AC4B0810	Unigene28038	100	T	A	O	21	22	53	a	c	h	h	h	h	h	a	c	a	h	c	h	h	h	a	h	h	a	h	a	h	h	h	h	h	c	h	h	h	c	a	h	c	c	a	h	c	a	c
chr4	AC4B0820	Unigene21662	439	T	C	O	21	22	53	a	c	h	h	h	h	h	a	c	a	h	c	h	h	h	a	h	h	a	h	a	h	h	h	h	c	c	h	h	h	c	a	h	c	c	a	h	c	a	c
chr4	AC4B0820	Unigene29740	737	G	A	O	22	21	53	a	c	h	h	h	h	h	a	c	a	h	c	h	h	h	a	h	h	a	h	a	a	h	h	h	c	c	h	h	h	c	a	h	c	c	a	h	c	a	c
chr4	AC4B0820	Unigene28371	167	C	G	S	20	21	55	a	c	h	h	h	h	h	a	c	a	h	c	h	h	h	a	h	h	a	h	a	h	h	h	h	c	c	h	h	h	c	a	h	c	c	a	h	c	h	c
[truncated: 56 more columns]

## Sheet: chr5
chr_No	genotype block	unigene_code	position	DHA	DHC	Rliability code	DHA homo	DHC homo	hetero	2	7	9	34	48	56	59	68	91	95	98	101	108	110	112	113	119	121	138	143	146	151	153	159	162	174	182	183	185	8	12	15	25	26	28	29	33	35	36	41
chr5	AC5B0010	CL6089.Contig1	135	G	A	S	25	21	50	h	h	h	a	c	h	h	h	h	a	a	h	a	a	c	c	h	h	h	h	a	c	h	a	c	h	a	h	h	h	h	h	c	c	a	a	h	c	c	c
chr5	AC5B0010	Unigene10424	127	C	T	S	25	21	50	h	h	h	a	c	h	h	h	h	a	a	h	a	a	c	c	h	h	h	h	a	c	h	a	c	h	a	h	h	h	h	h	c	c	a	a	h	c	c	c
chr5	AC5B0010	Unigene10640	193	C	A	R	26	21	49	h	h	h	a	c	h	h	h	h	a	a	h	a	a	c	c	h	h	h	h	a	c	h	a	c	h	a	h	h	h	h	h	c	c	a	a	h	c	c	c
chr5	AC5B0020	CL529.Contig3	1509	C	T	S	25	20	51	h	h	h	a	c	h	h	h	h	a	a	h	a	a	c	h	h	h	h	h	a	c	h	a	c	h	h	h	h	h	h	h	c	c	a	a	h	c	c	c
chr5	AC5B0020	CL7077.Contig1	542	C	T	R	28	21	47	h	h	h	a	c	a	h	h	h	a	a	h	a	a	c	h	h	a	h	h	a	c	h	a	c	h	h	h	h	c	h	h	c	c	a	a	h	c	c	c
chr5	AC5B0020	Unigene23321	161	C	A	S	25	20	51	h	h	h	a	c	h	h	h	h	a	a	h	a	a	c	h	h	h	h	h	a	c	h	a	c	h	h	h	h	h	h	h	c	c	a	a	h	c	c	c
chr5	AC5B0020	Unigene23474	1099	C	T	O	26	20	50	h	h	h	a	c	h	h	h	h	a	a	h	a	a	c	h	h	h	h	h	a	c	h	a	c	h	a	h	h	h	h	h	c	c	a	a	h	c	c	c
chr5	AC5B0020	Unigene24175	400	A	G	S	25	20	51	h	h	h	a	c	h	h	h	h	a	a	h	a	a	c	h	h	h	h	h	a	c	h	a	c	h	h	h	h	h	h	h	c	c	a	a	h	c	c	c
chr5	AC5B0020	Unigene27759	480	C	T	S	25	20	51	h	h	h	a	c	h	h	h	h	a	a	h	a	a	c	h	h	h	h	h	a	c	h	a	c	h	h	h	h	h	h	h	c	c	a	a	h	c	c	c
chr5	AC5B0020	Unigene28408	1105	T	C	O	25	20	51	h	h	h	a	c	h	h	h	h	a	a	h	a	a	c	h	h	h	h	h	a	c	h	a	c	h	h	h	h	h	h	h	c	c	a	a	h	c	c	c
chr5	AC5B0020	Unigene32255	22	C	T	S	25	20	51	h	h	h	a	c	h	h	h	h	a	a	h	a	a	c	h	h	h	h	h	a	c	h	a	c	h	h	h	h	h	h	h	c	c	a	a	h	c	c	c
chr5	AC5B0020	Unigene7862	19	C	T	R	25	20	51	h	h	h	a	c	h	h	h	h	a	a	h	a	a	c	h	h	h	h	h	a	c	h	a	c	h	h	h	h	h	h	h	c	c	a	a	h	c	c	c
chr5	AC5B0020	Unigene9071	1165	G	T	O	25	20	51	h	h	h	a	c	h	h	h	h	a	a	h	a	a	c	h	h	h	h	h	a	c	h	a	c	h	h	h	h	h	h	h	c	c	a	a	h	c	c	c
chr5	AC5B0030	CL5835.Contig1	296	T	C	S	24	20	52	h	h	h	a	c	h	h	h	h	a	a	h	a	a	c	h	h	h	h	h	a	c	h	a	c	h	h	h	h	h	h	h	c	c	a	a	h	c	c	c
chr5	AC5B0030	Unigene12306	87	T	G	R	25	21	50	h	h	h	a	c	h	h	h	h	a	a	h	a	a	c	h	h	h	h	h	a	c	h	a	c	h	c	a	h	h	h	h	c	c	a	a	h	c	c	c
chr5	AC5B0030	Unigene24971	314	C	T	R	24	21	51	h	h	h	a	c	h	h	h	h	a	a	h	a	a	c	h	h	h	h	h	a	c	h	a	c	h	h	h	h	h	h	h	c	c	a	a	h	c	c	c
chr5	AC5B0040	CL1782.Contig1	852	A	G	O	27	20	49	h	h	h	a	c	h	h	h	h	a	a	a	a	a	h	a	h	h	h	h	a	c	h	a	c	h	h	h	h	h	h	h	c	c	a	a	h	c	c	c
chr5	AC5B0040	CL2588.Contig2	330	C	T	S	25	20	51	h	h	h	a	c	h	h	h	h	a	a	h	a	a	h	h	h	h	h	h	a	c	h	a	c	h	h	h	h	h	h	h	c	c	a	a	h	c	c	c
chr5	AC5B0040	CL2739.Contig1	134	G	A	S	25	20	51	h	h	h	a	c	h	h	h	h	a	a	h	a	a	h	h	h	h	h	h	a	c	h	a	c	h	h	h	h	h	h	h	c	c	a	a	h	c	c	c
chr5	AC5B0040	CL6172.Contig3	260	T	C	R	25	20	51	h	h	h	a	c	h	h	h	h	a	a	h	a	a	h	h	h	h	h	h	a	c	h	a	c	h	h	h	h	h	h	h	c	c	a	a	h	c	c	c
chr5	AC5B0040	Unigene19860	1163	C	T	R	30	20	46	h	h	h	a	c	h	h	h	a	a	a	h	a	a	h	h	h	h	h	h	a	c	a	a	c	h	h	a	h	h	h	h	c	c	a	a	h	c	c	c
chr5	AC5B0040	Unigene26096	72	T	A	S	25	20	51	h	h	h	a	c	h	h	h	h	a	a	h	a	a	h	h	h	h	h	h	a	c	h	a	c	h	h	h	h	h	h	h	c	c	a	a	h	c	c	c
chr5	AC5B0040	Unigene27702	334	C	T	S	25	20	51	h	h	h	a	c	h	h	h	h	a	a	h	a	a	h	h	h	h	h	h	a	c	h	a	c	h	h	h	h	h	h	h	c	c	a	a	h	c	c	c
chr5	AC5B0040	Unigene28263	283	G	C	R	26	21	49	h	h	h	a	c	a	h	h	h	a	a	h	a	a	h	h	h	h	h	h	a	c	c	a	c	h	h	h	h	h	h	h	c	c	a	a	h	c	c	c
chr5	AC5B0040	Unigene9417	383	A	C	S	25	20	51	h	h	h	a	c	h	h	h	h	a	a	h	a	a	h	h	h	h	h	h	a	c	h	a	c	h	h	h	h	h	h	h	c	c	a	a	h	c	c	c
chr5	AC5B0050	Unigene10200	499	T	C	S	26	20	50	h	h	h	a	c	h	c	h	a	a	a	h	a	a	h	h	h	h	h	h	a	h	h	a	c	h	h	h	h	h	h	h	c	c	a	a	h	c	c	c
chr5	AC5B0050	Unigene6310	806	G	A	O	26	20	50	h	h	h	a	c	h	c	h	a	a	a	h	a	a	h	h	h	h	h	h	a	h	h	a	c	h	h	h	h	h	h	h	c	c	a	a	h	c	c	c
chr5	AC5B0060	CL656.Contig2	886	A	G	S	27	20	49	h	c	h	a	h	h	c	h	a	a	a	h	a	a	h	h	h	h	h	h	a	h	h	a	c	h	h	h	h	h	h	h	c	c	a	a	h	h	c	c
chr5	AC5B0060	Unigene13252	677	A	T	S	27	20	49	h	c	h	a	h	h	c	h	a	a	a	h	a	a	h	h	h	h	h	h	a	h	h	a	c	h	h	h	h	h	h	h	c	c	a	a	h	h	c	c
chr5	AC5B0060	Unigene22777	564	C	T	O	30	20	46	h	c	h	a	h	h	c	h	a	a	a	h	a	a	h	h	h	h	h	h	a	a	h	a	c	a	h	h	h	h	h	h	c	c	a	a	h	h	c	c
chr5	AC5B0060	Unigene26960	741	G	A	R	28	20	48	h	c	h	a	h	h	c	h	a	a	a	h	a	a	h	h	h	h	h	h	a	h	h	a	c	h	h	h	h	h	h	h	c	c	a	a	h	h	c	c
chr5	AC5B0060	Unigene27603	665	G	A	O	28	20	48	h	c	h	a	h	h	c	h	a	a	a	h	a	a	h	h	h	h	h	h	a	h	h	a	c	h	h	h	h	h	h	h	c	c	a	a	h	h	c	c
chr5	AC5B0060	Unigene8691	178	C	G	O	29	21	46	h	c	h	a	a	h	c	h	a	a	a	h	a	a	h	h	h	h	c	h	a	h	a	a	c	h	h	h	h	h	h	h	c	c	a	a	h	h	c	c
chr5	AC5B0070	Unigene11754	1818	T	C	S	27	19	50	h	c	h	a	h	h	h	h	a	a	a	h	a	a	h	h	h	h	h	h	a	h	h	a	c	h	h	h	h	h	h	h	c	c	a	a	h	h	c	c
chr5	AC5B0080	Unigene24381	207	T	G	R	48	13	35	a	c	h	a	h	a	h	a	a	a	a	h	a	a	h	a	c	c	h	h	a	h	a	a	c	h	h	h	a	h	h	h	c	a	a	a	a	h	h	a
chr5	AC5B0080	Unigene25354	361	A	G	R	27	18	51	h	c	h	a	h	h	h	h	a	a	a	h	a	a	h	h	h	h	h	h	a	h	h	a	c	h	h	h	h	h	h	h	c	c	a	a	h	h	c	c
chr5	AC5B0080	Unigene25355	85	A	G	O	27	18	51	h	c	h	a	h	h	h	h	a	a	a	h	a	a	h	h	h	h	h	h	a	h	h	a	c	h	h	h	h	h	h	h	c	c	a	a	h	h	c	c
chr5	AC5B0080	Unigene28393	145	G	T	R	27	18	51	h	c	h	a	h	h	h	h	a	a	a	h	a	a	h	h	h	h	h	h	a	h	h	a	c	h	h	h	h	h	h	h	c	c	a	a	h	h	c	c
chr5	AC5B0080	Unigene4417	361	A	C	S	27	20	49	h	c	h	a	h	h	h	h	a	a	a	h	a	a	h	h	h	h	h	h	a	h	h	a	c	h	h	h	h	h	h	h	c	c	a	a	h	h	c	c
chr5	AC5B0080	Unigene8074	56	A	C	S	27	18	51	h	c	h	a	h	h	h	h	a	a	a	h	a	a	h	h	h	h	h	h	a	h	h	a	c	h	h	h	h	h	h	h	c	c	a	a	h	h	c	c
chr5	AC5B0090	CL2059.Contig1	134	G	A	R	28	18	50	a	c	h	a	h	h	h	h	a	h	a	h	a	a	h	h	h	h	h	h	a	h	a	a	c	h	h	h	h	h	h	h	c	c	a	a	h	h	c	c
chr5	AC5B0090	Unigene22506	108	C	T	S	28	18	50	a	c	h	a	h	h	h	h	a	h	a	h	a	a	h	h	h	h	h	h	a	h	a	a	c	h	h	h	h	h	h	h	c	c	a	a	h	h	c	c
chr5	AC5B0100	Unigene8189	399	T	G	S	27	19	50	a	c	h	a	h	h	h	h	a	h	a	h	a	a	h	h	h	c	h	h	a	h	a	a	c	h	h	h	h	h	h	h	c	c	a	a	h	h	c	c
chr5	AC5B0100	Unigene9807	182	T	C	S	27	19	50	a	c	h	a	h	h	h	h	a	h	a	h	a	a	h	h	h	c	h	h	a	h	a	a	c	h	h	h	h	h	h	h	c	c	a	a	h	h	c	c
chr5	AC5B0100	Unigene888	504	A	G	O	29	18	49	a	c	h	a	h	a	h	h	a	h	a	h	a	a	h	h	h	c	h	h	a	h	a	a	c	h	h	h	h	h	h	h	c	c	a	a	h	h	c	c
chr5	AC5B0110	CL3958.Contig1	166	A	G	O	26	19	51	a	c	h	a	h	h	h	h	a	h	a	h	a	a	h	h	h	c	h	h	a	h	a	a	c	h	h	h	h	h	h	h	c	c	a	a	h	h	c	c
chr5	AC5B0110	Unigene10970	109	A	G	O	27	25	44	a	c	h	a	h	h	c	h	a	h	a	h	a	a	h	h	c	c	h	h	a	h	a	a	c	h	c	c	h	h	h	h	c	c	a	a	h	h	c	c
chr5	AC5B0110	Unigene12545	202	C	T	O	25	20	51	a	c	h	h	h	h	h	h	a	h	a	c	a	a	h	h	h	c	h	h	a	h	a	a	c	h	h	h	h	h	h	h	c	c	a	a	h	h	c	c
chr5	AC5B0110	Unigene12546	307	C	G	R	27	19	50	a	c	h	a	h	h	h	h	a	h	a	h	a	a	h	h	h	c	h	h	a	h	a	a	c	h	h	h	h	h	h	h	c	c	a	a	h	h	c	c
chr5	AC5B0110	Unigene17620	103	T	C	O	27	19	50	a	c	h	a	h	h	h	h	a	h	a	h	a	a	h	h	h	c	h	h	a	h	a	a	c	h	h	h	h	h	h	h	c	c	a	a	h	h	c	c
chr5	AC5B0110	Unigene22598	154	A	C	S	28	19	49	a	c	h	a	h	h	h	h	a	h	a	h	a	a	h	h	h	c	h	h	a	h	a	a	c	h	h	h	h	h	h	h	c	c	a	a	h	h	c	c
chr5	AC5B0110	Unigene28582	268	T	A	S	26	19	51	a	c	h	a	h	h	h	h	a	h	a	h	a	a	h	h	h	c	h	h	a	h	a	a	c	h	h	h	h	h	h	h	c	c	a	a	h	h	c	c
chr5	AC5B0110	Unigene28981	112	C	T	R	32	19	45	a	c	h	a	h	h	h	h	a	h	a	h	a	a	h	h	h	c	h	h	a	h	a	a	c	h	h	h	h	h	h	h	c	c	a	a	h	h	c	c
chr5	AC5B0120	Unigene13777	1072	T	C	S	26	18	52	a	c	h	a	h	h	h	h	a	h	a	h	a	a	h	h	h	c	h	h	a	h	a	a	c	h	h	h	h	h	h	h	c	c	a	a	h	h	c	h
chr5	AC5B0120	Unigene19348	144	T	A	S	26	18	52	a	c	h	a	h	h	h	h	a	h	a	h	a	a	h	h	h	c	h	h	a	h	a	a	c	h	h	h	h	h	h	h	c	c	a	a	h	h	c	h
chr5	AC5B0120	Unigene20012	68	C	T	S	26	18	52	a	c	h	a	h	h	h	h	a	h	a	h	a	a	h	h	h	c	h	h	a	h	a	a	c	h	h	h	h	h	h	h	c	c	a	a	h	h	c	h
chr5	AC5B0120	Unigene27476	1483	A	G	R	26	18	52	a	c	h	a	h	h	h	h	a	h	a	h	a	a	h	h	h	c	h	h	a	h	a	a	c	h	h	h	h	h	h	h	c	c	a	a	h	h	c	h
chr5	AC5B0120	Unigene33269	355	T	C	R	26	18	52	a	c	h	a	h	h	h	h	a	h	a	h	a	a	h	h	h	c	h	h	a	h	a	a	c	h	h	h	h	h	h	h	c	c	a	a	h	h	c	h
chr5	AC5B0120	Unigene20443	123	G	A	O	25	17	54	a	c	h	a	h	h	h	c	a	h	a	h	a	a	c	h	h	c	h	h	a	c	a	a	c	h	h	h	h	h	h	h	c	c	h	a	h	h	c	h
chr5	AC5B0130	Unigene12449	144	T	G	S	27	16	53	a	c	h	a	h	h	h	h	a	h	a	h	a	a	h	a	h	c	h	h	a	h	a	a	c	h	h	h	h	h	h	h	c	c	a	a	h	h	c	h
chr5	AC5B0130	Unigene13541	190	C	A	R	28	16	52	a	c	h	a	h	h	h	h	a	h	a	h	a	a	h	a	h	c	h	h	a	h	a	a	c	h	h	h	h	h	h	h	c	c	a	a	h	h	c	h
chr5	AC5B0130	Unigene24814	235	T	C	S	27	16	53	a	c	h	a	h	h	h	h	a	h	a	h	a	a	h	a	h	c	h	h	a	h	a	a	c	h	h	h	h	h	h	h	c	c	a	a	h	h	c	h
chr5	AC5B0130	Unigene27838	223	G	T	S	27	16	53	a	c	h	a	h	h	h	h	a	h	a	h	a	a	h	a	h	c	h	h	a	h	a	a	c	h	h	h	h	h	h	h	c	c	a	a	h	h	c	h
chr5	AC5B0130	Unigene29575	40	T	C	R	27	16	53	a	c	h	a	h	h	h	h	a	h	a	h	a	a	h	a	h	c	h	h	a	h	a	a	c	h	h	h	h	h	h	h	c	c	a	a	h	h	c	h
chr5	AC5B0130	Unigene7004	215	G	T	O	27	16	53	a	c	h	a	h	h	h	h	a	h	a	h	a	a	h	a	h	c	h	h	a	h	a	a	c	h	h	h	h	h	h	h	c	c	a	a	h	h	c	h
chr5	AC5B0130	CL1709.Contig2	115	G	A	R	38	16	42	a	c	h	a	h	h	h	h	a	h	a	h	a	a	h	a	h	c	h	h	a	h	a	a	c	h	h	h	h	a	h	h	c	c	a	a	h	a	c	a
chr5	AC5B0140	Unigene14115	81	C	G	S	27	17	52	a	c	h	a	h	h	h	h	a	h	a	h	a	a	h	a	h	c	h	h	a	h	a	a	c	c	h	h	h	h	h	h	c	c	a	a	h	h	c	h
chr5	AC5B0140	Unigene14116	889	C	T	S	27	17	52	a	c	h	a	h	h	h	h	a	h	a	h	a	a	h	a	h	c	h	h	a	h	a	a	c	c	h	h	h	h	h	h	c	c	a	a	h	h	c	h
chr5	AC5B0140	Unigene14117	93	T	C	R	27	17	52	a	c	h	a	h	h	h	h	a	h	a	h	a	a	h	a	h	c	h	h	a	h	a	a	c	c	h	h	h	h	h	h	c	c	a	a	h	h	c	h
chr5	AC5B0140	Unigene6396	732	G	T	R	27	17	52	a	c	h	a	h	h	h	h	a	h	a	h	a	a	h	a	h	c	h	h	a	h	a	a	c	c	h	h	h	h	h	h	c	c	a	a	h	h	c	h
chr5	AC5B0150	CL3688.Contig1	264	T	C	S	28	18	50	a	c	h	a	h	h	h	h	a	h	a	h	a	a	h	a	c	c	h	h	a	h	a	a	c	c	h	h	h	h	h	h	c	c	a	a	h	h	c	h
chr5	AC5B0160	CL1679.Contig2	207	G	C	S	30	19	47	a	c	h	a	h	h	h	h	a	h	a	h	a	a	h	a	c	c	h	h	a	h	a	a	c	c	h	h	a	h	h	h	c	c	a	a	h	h	c	h
chr5	AC5B0160	CL3499.Contig1	445	A	G	S	29	19	48	a	c	h	a	h	h	h	h	a	h	h	h	a	a	h	a	c	c	h	h	a	h	a	a	c	c	h	h	a	h	h	h	c	c	a	a	h	h	c	h
chr5	AC5B0160	CL4983.Contig1	1000	A	G	R	31	19	46	a	c	h	a	h	h	h	h	a	h	a	h	a	a	h	a	c	c	h	h	a	h	a	a	c	c	h	h	a	h	h	h	c	c	a	a	h	h	c	h
chr5	AC5B0160	CL5659.Contig1	182	A	G	R	30	19	47	a	c	h	a	h	h	h	h	a	h	a	h	a	a	h	a	c	c	h	h	a	h	a	a	c	c	h	h	a	h	h	h	c	c	a	a	h	h	c	h
chr5	AC5B0160	CL601.Contig2	196	T	C	S	30	19	47	a	c	h	a	h	h	h	h	a	h	a	h	a	a	h	a	c	c	h	h	a	h	a	a	c	c	h	h	a	h	h	h	c	c	a	a	h	h	c	h
chr5	AC5B0160	CL605.Contig1	211	T	G	O	30	19	47	a	c	h	a	h	h	h	h	a	h	a	h	a	a	h	a	c	c	h	h	a	h	a	a	c	c	h	h	a	h	h	h	c	c	a	a	h	h	c	h
chr5	AC5B0160	Unigene13830	82	A	G	R	30	19	47	a	c	h	a	h	h	h	h	a	h	a	h	a	a	h	a	c	c	h	h	a	h	a	a	c	c	h	h	a	h	h	h	c	c	a	a	h	h	c	h
chr5	AC5B0160	Unigene13839	1014	A	G	R	30	20	46	a	c	h	a	h	h	h	h	a	h	a	h	a	a	h	a	c	c	c	h	a	h	a	a	c	c	h	h	a	h	h	h	c	c	a	a	h	h	c	h
chr5	AC5B0160	Unigene24004	174	C	T	S	30	19	47	a	c	h	a	h	h	h	h	a	h	a	h	a	a	h	a	c	c	h	h	a	h	a	a	c	c	h	h	a	h	h	h	c	c	a	a	h	h	c	h
chr5	AC5B0160	Unigene26241	756	T	C	R	29	19	48	a	c	h	a	h	h	h	h	a	h	a	h	a	a	h	a	c	c	h	h	a	h	a	a	c	c	h	h	a	h	h	h	c	c	a	a	h	h	c	h
chr5	AC5B0160	Unigene28186	412	G	A	S	30	19	47	a	c	h	a	h	h	h	h	a	h	a	h	a	a	h	a	c	c	h	h	a	h	a	a	c	c	h	h	a	h	h	h	c	c	a	a	h	h	c	h
chr5	AC5B0160	Unigene28383	207	G	A	S	30	19	47	a	c	h	a	h	h	h	h	a	h	a	h	a	a	h	a	c	c	h	h	a	h	a	a	c	c	h	h	a	h	h	h	c	c	a	a	h	h	c	h
chr5	AC5B0160	Unigene649	1106	G	A	S	30	19	47	a	c	h	a	h	h	h	h	a	h	a	h	a	a	h	a	c	c	h	h	a	h	a	a	c	c	h	h	a	h	h	h	c	c	a	a	h	h	c	h
chr5	AC5B0160	Unigene9079	256	A	T	S	30	19	47	a	c	h	a	h	h	h	h	a	h	a	h	a	a	h	a	c	c	h	h	a	h	a	a	c	c	h	h	a	h	h	h	c	c	a	a	h	h	c	h
chr5	AC5B0160	Unigene9785	142	C	A	O	30	19	47	a	c	h	a	h	h	h	h	a	h	a	h	a	a	h	a	c	c	h	h	a	h	a	a	c	c	h	h	a	h	h	h	c	c	a	a	h	h	c	h
chr5	AC5B0170	Unigene9092	874	A	C	S	29	19	48	a	c	h	a	h	h	h	h	a	h	a	h	a	a	h	a	c	c	h	h	a	h	a	a	c	c	h	h	a	h	h	h	c	c	a	a	h	h	c	h
chr5	AC5B0180	CL2698.Contig1	33	C	T	S	29	18	49	a	c	h	a	h	h	h	h	a	h	a	h	a	a	h	a	c	c	h	h	a	h	a	a	c	c	h	h	a	h	h	h	c	c	a	a	h	h	c	h
chr5	AC5B0180	CL4206.Contig2	263	G	A	O	29	18	49	a	c	h	a	h	h	h	h	a	h	a	h	a	a	h	a	c	c	h	h	a	h	a	a	c	c	h	h	a	h	h	h	c	c	a	a	h	h	c	h
chr5	AC5B0180	CL4482.Contig4	123	G	A	O	29	18	49	a	c	h	a	h	h	h	h	a	h	a	h	a	a	h	a	c	c	h	h	a	h	a	a	c	c	h	h	a	h	h	h	c	c	a	a	h	h	c	h
chr5	AC5B0180	CL4830.Contig1	195	G	C	O	29	18	49	a	c	h	a	h	h	h	h	a	h	a	h	a	a	h	a	c	c	h	h	a	h	a	a	c	c	h	h	a	h	h	h	c	c	a	a	h	h	c	h
chr5	AC5B0180	CL718.Contig2	749	G	A	R	30	16	50	a	c	h	a	h	h	h	h	a	h	a	h	a	a	h	a	h	c	h	h	a	h	a	a	h	c	a	h	a	h	h	h	c	c	a	a	h	h	c	h
chr5	AC5B0180	Unigene21750	105	C	A	R	29	18	49	a	c	h	a	h	h	h	h	a	h	a	h	a	a	h	a	c	c	h	h	a	h	a	a	c	c	h	h	a	h	h	h	c	c	a	a	h	h	c	h
chr5	AC5B0180	Unigene22829	384	A	C	S	29	18	49	a	c	h	a	h	h	h	h	a	h	a	h	a	a	h	a	c	c	h	h	a	h	a	a	c	c	h	h	a	h	h	h	c	c	a	a	h	h	c	h
chr5	AC5B0180	Unigene22830	21	G	A	S	29	18	49	a	c	h	a	h	h	h	h	a	h	a	h	a	a	h	a	c	c	h	h	a	h	a	a	c	c	h	h	a	h	h	h	c	c	a	a	h	h	c	h
chr5	AC5B0180	Unigene22832	181	A	G	S	29	18	49	a	c	h	a	h	h	h	h	a	h	a	h	a	a	h	a	c	c	h	h	a	h	a	a	c	c	h	h	a	h	h	h	c	c	a	a	h	h	c	h
chr5	AC5B0180	Unigene28998	530	C	A	R	29	18	49	a	c	h	a	h	h	h	h	a	h	a	h	a	a	h	a	c	c	h	h	a	h	a	a	c	c	h	h	a	h	h	h	c	c	a	a	h	h	c	h
chr5	AC5B0180	Unigene29074	40	A	C	R	29	18	49	a	c	h	a	h	h	h	h	a	h	a	h	a	a	h	a	c	c	h	h	a	h	a	a	c	c	h	h	a	h	h	h	c	c	a	a	h	h	c	h
chr5	AC5B0180	Unigene22831	66	G	A	R	36	19	41	a	c	a	a	a	h	c	h	a	h	a	a	a	a	h	a	c	c	a	a	a	a	a	a	c	c	a	h	a	h	h	h	c	c	a	a	h	h	c	h
chr5	AC5B0180	Unigene4671	345	T	C	O	32	18	46	a	c	h	a	h	h	h	a	a	h	a	h	a	a	h	a	c	c	h	h	a	a	a	a	c	c	h	a	a	h	h	h	c	h	a	a	h	h	c	h
chr5	AC5B0190	Unigene28219	639	C	T	R	30	16	50	a	c	h	a	h	h	h	h	a	h	a	h	a	a	h	a	c	c	h	h	a	h	a	a	c	h	h	h	a	h	h	h	c	a	a	a	h	h	c	h
chr5	AC5B0190	Unigene24375	1250	T	G	S	29	14	53	a	c	h	a	h	h	h	h	a	h	a	h	a	a	h	a	c	c	h	h	a	h	a	a	c	h	h	h	a	h	h	h	c	a	a	a	h	h	h	h
chr5	AC5B0200	CL3379.Contig1	156	A	G	R	29	13	54	a	c	h	a	h	h	h	h	a	h	a	h	a	a	h	a	c	c	h	h	a	h	a	a	c	h	h	h	a	h	h	h	c	a	a	a	h	h	h	h
chr5	AC5B0200	Unigene11115	216	G	A	R	29	13	54	a	c	h	a	h	h	h	h	a	h	a	h	a	a	h	a	c	c	h	h	a	h	a	a	c	h	h	h	a	h	h	h	c	a	a	a	h	h	h	h
chr5	AC5B0200	Unigene12313	58	A	G	R	29	13	54	a	c	h	a	h	h	h	h	a	h	a	h	a	a	h	a	c	c	h	h	a	h	a	a	c	h	h	h	a	h	h	h	c	a	a	a	h	h	h	h
chr5	AC5B0200	Unigene12314	167	A	G	S	29	13	54	a	c	h	a	h	h	h	h	a	h	a	h	a	a	h	a	c	c	h	h	a	h	a	a	c	h	h	h	a	h	h	h	c	a	a	a	h	h	h	h
chr5	AC5B0200	Unigene27387	118	T	G	S	29	13	54	a	c	h	a	h	h	h	h	a	h	a	h	a	a	h	a	c	c	h	h	a	h	a	a	c	h	h	h	a	h	h	h	c	a	a	a	h	h	h	h
chr5	AC5B0200	Unigene28332	31	G	A	O	29	13	54	a	c	h	a	h	h	h	h	a	h	a	h	a	a	h	a	c	c	h	h	a	h	a	a	c	h	h	h	a	h	h	h	c	a	a	a	h	h	h	h
chr5	AC5B0200	CL4483.Contig1	217	C	A	S	29	13	54	a	c	h	a	h	h	h	h	a	h	a	h	a	a	h	a	c	c	h	h	a	h	a	a	c	h	h	h	a	h	h	h	c	a	a	a	h	h	h	h
chr5	AC5B0200	Unigene26770	375	C	T	O	30	13	53	a	c	h	a	h	h	h	h	a	h	a	h	a	a	h	a	c	c	h	h	a	a	a	a	c	h	h	h	a	h	h	h	c	a	a	a	h	h	h	h
chr5	AC5B0210	CL6994.Contig1	251	C	T	S	28	13	55	a	c	h	a	h	h	h	h	a	h	a	h	a	a	h	a	c	c	h	h	a	h	a	a	c	h	h	h	a	h	h	h	c	a	a	a	h	h	h	h
chr5	AC5B0210	Unigene3286	342	C	G	O	28	13	55	a	c	h	a	h	h	h	h	a	h	a	h	a	a	h	a	c	c	h	h	a	h	a	a	c	h	h	h	a	h	h	h	c	a	a	a	h	h	h	h
chr5	AC5B0210	Unigene25717	122	C	T	R	33	13	50	a	c	h	a	h	h	a	h	a	h	a	h	a	a	h	a	c	c	h	h	a	h	a	a	c	h	h	h	a	h	h	h	c	a	a	a	h	h	h	h
chr5	AC5B0220	CL5997.Contig2	448	C	T	R	29	13	54	a	c	h	a	h	h	h	h	a	h	a	h	a	a	h	a	c	c	h	h	a	h	a	a	c	h	h	h	a	h	h	h	c	a	a	a	h	h	h	h
chr5	AC5B0220	Unigene12458	352	T	C	S	29	13	54	a	c	h	a	h	h	h	h	a	h	a	h	a	a	h	a	c	c	h	h	a	h	a	a	c	h	h	h	a	h	h	h	c	a	a	a	h	h	h	h
chr5	AC5B0220	Unigene8152	244	G	A	S	29	13	54	a	c	h	a	h	h	h	h	a	h	a	h	a	a	h	a	c	c	h	h	a	h	a	a	c	h	h	h	a	h	h	h	c	a	a	a	h	h	h	h
chr5	AC5B0230	Unigene11313	633	T	C	S	29	13	54	a	c	h	a	h	h	h	h	a	h	a	h	a	a	h	a	c	c	h	a	a	h	a	a	c	h	h	h	a	h	h	h	c	a	a	a	h	h	h	h
chr5	AC5B0230	Unigene28088	42	A	T	R	29	13	54	a	c	h	a	h	h	h	h	a	h	a	h	a	a	h	a	c	c	h	a	a	h	a	a	c	h	h	h	a	h	h	h	c	a	a	a	h	h	h	h
chr5	AC5B0230	Unigene8451	133	G	C	S	29	13	54	a	c	h	a	h	h	h	h	a	h	a	h	a	a	h	a	c	c	h	a	a	h	a	a	c	h	h	h	a	h	h	h	c	a	a	a	h	h	h	h
chr5	AC5B0230	CL1581.Contig2	247	G	C	R	17	13	66	a	c	h	a	h	h	h	h	a	h	a	h	a	a	h	a	h	c	h	a	a	h	a	a	c	h	h	h	a	h	h	h	c	h	a	a	h	h	h	h
chr5	AC5B0240	CL4153.Contig1	1854	A	G	O	29	15	52	a	c	h	a	h	h	h	h	a	h	a	h	a	a	h	a	c	c	h	a	a	h	a	a	c	h	h	h	a	h	h	h	c	a	a	a	h	h	h	h
chr5	AC5B0240	CL2966.Contig1	368	C	T	R	33	15	48	a	c	h	a	a	a	h	h	a	h	a	a	a	a	h	a	c	c	h	a	a	h	a	a	c	h	h	h	a	h	h	h	c	a	a	a	h	a	h	h
chr5	AC5B0240	CL3540.Contig2	168	C	A	S	29	16	51	a	c	h	a	h	h	h	h	a	h	a	h	a	a	h	a	c	c	h	a	a	h	a	a	c	h	h	h	a	h	h	h	c	a	a	a	h	h	h	h
chr5	AC5B0240	Unigene27225	319	C	T	O	29	16	51	a	c	h	a	h	h	h	h	a	h	a	h	a	a	h	a	c	c	h	a	a	h	a	a	c	h	h	h	a	h	h	h	c	a	a	a	h	h	h	h
chr5	AC5B0240	Unigene29431	194	T	C	O	29	16	51	a	c	h	a	h	h	h	h	a	h	a	h	a	a	h	a	c	c	h	a	a	h	a	a	c	h	h	h	a	h	h	h	c	a	a	a	h	h	h	h
chr5	AC5B0240	Unigene29563	316	C	T	O	28	16	52	a	c	h	a	h	h	h	h	a	h	a	h	a	a	h	a	c	c	h	a	a	h	a	a	c	h	h	h	a	h	h	h	c	h	a	a	h	h	h	h
chr5	AC5B0240	Unigene31801	104	T	C	O	29	20	47	a	c	h	a	h	h	h	h	a	h	a	h	a	a	c	a	c	c	h	a	a	h	a	a	c	h	h	h	a	h	h	h	c	a	a	a	h	h	h	h
chr5	AC5B0240	Unigene5813	274	A	G	O	30	20	46	a	c	h	a	h	h	h	h	a	h	a	h	a	a	h	a	c	c	a	a	a	c	a	a	c	h	h	h	a	h	h	h	c	a	a	a	h	h	h	h
chr5	AC5B0240	Unigene7778	878	T	C	S	29	16	51	a	c	h	a	h	h	h	h	a	h	a	h	a	a	h	a	c	c	h	a	a	h	a	a	c	h	h	h	a	h	h	h	c	a	a	a	h	h	h	h
chr5	AC5B0240	Unigene7895	1774	C	T	S	29	16	51	a	c	h	a	h	h	h	h	a	h	a	h	a	a	h	a	c	c	h	a	a	h	a	a	c	h	h	h	a	h	h	h	c	a	a	a	h	h	h	h
chr5	AC5B0240	Unigene9096	796	T	C	S	29	16	51	a	c	h	a	h	h	h	h	a	h	a	h	a	a	h	a	c	c	h	a	a	h	a	a	c	h	h	h	a	h	h	h	c	a	a	a	h	h	h	h
chr5	AC5B0240	Unigene10456	107	G	A	R	28	21	47	a	c	h	a	h	h	h	h	a	h	a	h	a	a	h	a	c	c	h	a	a	h	a	a	c	h	h	h	a	h	h	h	c	a	a	a	h	c	h	h
chr5	AC5B0240	Unigene536	276	C	T	O	29	17	50	a	c	h	a	h	h	h	h	a	h	a	h	a	a	h	a	c	c	h	a	a	h	a	a	c	h	h	h	a	h	h	h	c	a	a	a	h	h	h	h
chr5	AC5B0250	CL3784.Contig1	575	T	C	S	28	16	52	a	c	h	a	h	h	h	h	a	h	a	h	a	a	h	a	c	c	h	a	a	h	a	a	c	h	h	h	a	h	h	h	c	a	a	a	h	h	h	h
chr5	AC5B0250	Unigene26305	1316	A	G	R	30	17	49	a	c	h	a	h	h	h	h	a	h	a	h	a	a	h	a	c	c	h	a	a	h	a	a	c	h	h	h	a	h	h	h	c	a	a	a	h	h	h	h
chr5	AC5B0260	Unigene19468	311	G	A	S	29	14	53	a	c	h	a	h	h	h	h	a	h	a	h	a	a	h	a	c	c	h	a	a	h	a	a	c	h	h	h	a	h	h	h	c	a	h	a	h	h	h	h
chr5	AC5B0260	Unigene4448	611	C	T	S	32	15	49	a	c	h	a	h	h	h	h	a	h	a	h	a	a	h	a	c	c	h	a	a	h	a	a	c	h	h	h	a	h	h	h	c	a	h	a	h	h	h	h
chr5	AC5B0260	Unigene27	110	G	A	R	27	15	54	a	c	h	a	h	h	h	h	a	h	a	h	a	a	h	a	c	c	h	a	a	h	a	a	c	h	h	h	a	h	h	h	c	a	h	a	h	h	h	h
chr5	AC5B0270	CL711.Contig2	690	G	A	S	27	15	54	a	c	h	a	h	h	h	h	a	h	a	h	a	a	h	a	c	c	h	a	a	h	a	a	c	h	h	h	h	h	h	h	c	a	h	a	h	h	h	h
chr5	AC5B0270	Unigene21042	84	T	A	S	27	15	54	a	c	h	a	h	h	h	h	a	h	a	h	a	a	h	a	c	c	h	a	a	h	a	a	c	h	h	h	h	h	h	h	c	a	h	a	h	h	h	h
chr5	AC5B0280	Unigene12585	1130	T	C	S	29	14	53	a	c	h	a	h	h	h	h	a	h	a	h	a	a	h	a	h	c	h	a	a	h	a	a	c	h	h	h	h	a	h	h	c	a	h	a	h	h	h	h
chr5	AC5B0280	CL739.Contig1	1508	C	T	S	29	15	52	a	c	h	a	h	h	c	h	a	h	a	h	a	a	h	a	h	c	h	a	a	h	a	a	c	h	h	h	h	a	h	h	c	a	h	a	h	h	h	h
chr5	AC5B0290	Unigene730	40	C	T	O	32	14	50	a	c	h	a	h	h	h	h	a	h	a	h	a	a	h	a	h	c	h	a	a	h	a	a	c	h	h	h	a	h	h	h	c	a	h	a	h	a	h	h
chr5	AC5B0300	CL4715.Contig1	143	A	G	O	26	13	57	a	h	h	a	h	c	h	h	a	h	a	h	a	a	h	a	c	c	h	a	a	h	a	a	h	h	h	h	h	h	h	h	c	a	h	a	h	h	h	h
chr5	AC5B0300	Unigene14114	1792	A	T	S	26	17	53	a	c	h	a	h	c	h	h	a	h	a	h	a	a	h	a	h	c	h	a	a	h	a	a	c	h	h	h	h	h	h	h	c	a	h	a	h	h	h	h
chr5	AC5B0300	CL1029.Contig1	82	G	A	R	26	17	53	a	c	h	a	h	c	h	h	a	h	a	h	a	a	h	a	h	c	h	a	a	h	a	a	c	h	h	h	h	h	h	h	c	a	h	a	h	h	h	h
chr5	AC5B0300	CL1029.Contig4	94	A	G	R	25	17	54	a	c	h	a	h	c	h	h	a	h	a	h	a	h	h	a	h	c	h	a	a	h	a	a	c	h	h	h	h	h	h	h	c	a	h	a	h	h	h	h
chr5	AC5B0300	Unigene11551	422	A	G	S	26	17	53	a	c	h	a	h	c	h	h	a	h	a	h	a	a	h	a	h	c	h	a	a	h	a	a	c	h	h	h	h	h	h	h	c	a	h	a	h	h	h	h
chr5	AC5B0300	Unigene27625	607	G	A	S	26	17	53	a	c	h	a	h	c	h	h	a	h	a	h	a	a	h	a	h	c	h	a	a	h	a	a	c	h	h	h	h	h	h	h	c	a	h	a	h	h	h	h
chr5	AC5B0300	Unigene28115	182	C	T	S	26	17	53	a	c	h	a	h	c	h	h	a	h	a	h	a	a	h	a	h	c	h	a	a	h	a	a	c	h	h	h	h	h	h	h	c	a	h	a	h	h	h	h
chr5	AC5B0300	Unigene28154	704	A	T	S	26	17	53	a	c	h	a	h	c	h	h	a	h	a	h	a	a	h	a	h	c	h	a	a	h	a	a	c	h	h	h	h	h	h	h	c	a	h	a	h	h	h	h
chr5	AC5B0300	Unigene24320	140	A	C	S	26	15	55	a	c	h	a	h	h	h	h	a	h	a	h	a	a	h	a	h	c	h	a	a	h	a	a	c	h	h	h	h	h	h	h	c	a	h	a	h	h	h	h
chr5	AC5B0310	CL4476.Contig1	177	T	A	S	27	16	53	a	c	h	a	h	c	h	h	a	h	a	h	a	a	h	a	h	c	h	a	a	h	a	a	c	h	h	h	h	h	h	h	c	a	h	a	h	h	h	h
chr5	AC5B0310	Unigene9604	92	G	A	R	27	16	53	a	c	h	a	h	c	h	h	a	h	a	h	a	a	h	a	h	c	h	a	a	h	a	a	c	h	h	h	h	h	h	h	c	a	h	a	h	h	h	h
chr5	AC5B0320	Unigene24057	278	T	C	S	27	14	55	a	c	h	a	h	h	h	h	a	h	a	h	a	a	h	a	h	c	h	a	a	h	a	a	c	h	h	h	h	h	h	h	c	a	h	a	h	h	h	h
chr5	AC5B0330	CL1359.Contig1	728	G	A	R	26	15	55	a	c	h	a	h	h	h	h	a	h	a	h	a	a	h	a	h	c	h	a	a	h	a	a	c	h	h	h	h	h	h	h	c	a	h	a	h	h	h	h
chr5	AC5B0340	Unigene5896	244	A	G	S	26	14	56	a	c	h	a	h	h	h	h	a	h	a	h	a	a	h	a	h	c	h	a	a	h	a	a	c	h	h	h	h	h	h	h	c	a	h	a	h	h	h	h
chr5	AC5B0340	Unigene5897	273	T	G	R	27	14	55	a	c	h	a	h	h	h	h	a	h	a	h	a	a	h	a	h	c	h	a	a	h	a	a	c	h	h	h	h	h	h	h	c	a	h	a	h	h	h	h
chr5	AC5B0340	CL570.Contig3	76	T	A	R	27	15	54	a	c	h	a	h	h	h	h	a	h	a	h	a	a	h	a	h	c	h	a	a	h	a	a	c	h	h	h	h	h	h	h	c	a	h	a	h	h	h	h
chr5	AC5B0340	CL6094.Contig2	874	A	G	O	25	14	57	a	c	h	a	h	h	h	h	a	h	a	h	a	a	h	a	h	c	h	a	a	h	a	a	c	h	h	h	h	h	h	h	c	a	h	a	h	h	h	h
chr5	AC5B0340	Unigene13567	245	C	T	O	28	13	55	a	c	h	a	h	h	h	h	a	h	a	h	a	a	h	a	h	c	h	a	a	h	a	a	c	h	h	h	h	h	h	a	c	a	h	a	h	h	h	h
chr5	AC5B0340	Unigene13568	82	G	A	S	26	14	56	a	c	h	a	h	h	h	h	a	h	a	h	a	a	h	a	h	c	h	a	a	h	a	a	c	h	h	h	h	h	h	h	c	a	h	a	h	h	h	h
chr5	AC5B0340	Unigene13855	43	T	C	R	26	12	58	a	c	h	a	h	h	h	h	a	h	a	h	a	a	h	a	h	c	h	a	a	h	a	a	h	h	h	h	h	h	h	h	c	a	h	a	h	h	h	h
chr5	AC5B0340	Unigene23463	1194	T	C	O	26	16	54	a	c	h	a	h	h	h	h	a	h	a	h	a	h	h	a	h	c	h	h	a	h	a	a	c	h	h	h	c	a	h	h	h	a	h	a	h	h	a	h
chr5	AC5B0340	Unigene26256	1036	C	T	O	27	15	54	a	c	h	a	h	h	h	h	a	h	a	h	a	a	h	a	a	c	h	a	a	h	a	a	c	h	h	a	h	h	h	h	c	h	h	a	h	h	h	h
chr5	AC5B0340	Unigene27115	1317	C	T	R	11	15	70	a	c	h	a	h	h	h	h	a	h	a	h	a	a	h	a	h	c	h	h	a	h	a	a	c	h	h	h	h	h	h	h	c	h	h	h	h	h	h	h
chr5	AC5B0340	Unigene29162	1435	C	T	S	26	15	55	a	c	h	a	h	h	h	h	a	h	a	h	a	a	h	a	h	c	h	a	a	h	a	a	c	h	h	h	h	h	h	h	c	a	h	a	h	h	h	h
chr5	AC5B0350	CL5482.Contig1	123	T	A	R	23	13	60	a	c	h	a	h	h	h	h	a	h	a	h	a	a	a	a	h	c	a	a	a	h	h	a	c	h	h	h	h	h	h	h	c	h	h	a	h	h	h	h
chr5	AC5B0350	Unigene21855	123	C	T	O	29	4	63	a	h	h	a	h	h	h	h	a	h	a	a	a	a	h	a	h	c	h	a	a	h	a	a	h	h	h	h	h	h	h	h	h	a	h	a	h	h	h	h
chr5	AC5B0350	Unigene5120	327	G	A	R	31	15	50	a	c	h	a	h	a	h	h	a	h	a	a	a	a	h	a	a	c	h	a	a	h	a	a	c	h	a	h	h	h	h	h	c	a	h	a	h	h	h	h
chr5	AC5B0350	Unigene14940	474	T	A	S	28	13	55	a	c	h	a	h	h	h	h	a	h	a	h	a	a	h	a	h	c	h	a	a	h	a	a	c	h	h	h	h	h	h	h	c	a	h	a	h	h	h	h
chr5	AC5B0350	Unigene25952	156	A	G	O	28	13	55	a	c	h	a	h	h	h	h	a	h	a	h	a	a	h	a	h	c	h	a	a	h	a	a	c	h	h	h	h	h	h	h	c	a	h	a	h	h	h	h
chr5	AC5B0350	Unigene26644	196	A	G	O	27	13	56	a	c	h	a	h	h	h	h	a	h	a	h	a	a	h	a	h	c	h	a	a	h	a	a	c	h	h	h	h	h	h	h	c	a	h	a	h	h	h	h
chr5	AC5B0350	CL1288.Contig1	528	T	C	S	29	13	54	a	c	h	a	h	h	h	h	a	h	a	h	a	a	a	a	h	c	h	a	a	h	a	a	c	h	h	h	h	h	h	h	c	a	h	a	h	h	h	h
chr5	AC5B0350	CL2592.Contig2	692	C	A	S	29	13	54	a	c	h	a	h	h	h	h	a	h	a	h	a	a	a	a	h	c	h	a	a	h	a	a	c	h	h	h	h	h	h	h	c	a	h	a	h	h	h	h
chr5	AC5B0350	CL3509.Contig1	258	C	T	R	31	12	53	a	c	h	a	h	h	h	h	a	h	a	h	a	a	a	a	h	c	h	a	a	h	a	a	c	h	h	h	h	h	h	h	c	a	h	a	h	h	h	h
chr5	AC5B0350	CL4012.Contig1	1351	G	A	S	29	13	54	a	c	h	a	h	h	h	h	a	h	a	h	a	a	a	a	h	c	h	a	a	h	a	a	c	h	h	h	h	h	h	h	c	a	h	a	h	h	h	h
chr5	AC5B0350	CL5426.Contig1	223	T	C	O	29	13	54	a	c	h	a	h	h	h	h	a	h	a	h	a	a	a	a	h	c	h	a	a	h	a	a	c	h	h	h	h	h	h	h	c	a	h	a	h	h	h	h
chr5	AC5B0350	CL6483.Contig1	410	T	G	R	29	13	54	a	c	h	a	h	h	h	h	a	h	a	h	a	a	a	a	h	c	h	a	a	h	a	a	c	h	h	h	h	h	h	h	c	a	h	a	h	h	h	h
chr5	AC5B0350	Unigene11382	339	C	T	S	29	13	54	a	c	h	a	h	h	h	h	a	h	a	h	a	a	a	a	h	c	h	a	a	h	a	a	c	h	h	h	h	h	h	h	c	a	h	a	h	h	h	h
chr5	AC5B0350	Unigene13198	178	G	C	O	29	14	53	a	c	h	a	h	h	h	h	a	h	a	h	a	a	a	a	h	c	h	a	a	h	a	a	c	h	c	h	h	h	h	h	c	a	h	a	h	h	h	h
chr5	AC5B0350	Unigene19220	305	G	A	R	29	13	54	a	c	h	a	h	h	h	h	a	h	a	h	a	a	a	a	h	c	h	a	a	h	a	a	c	h	h	h	h	h	h	h	c	a	h	a	h	h	h	h
chr5	AC5B0350	Unigene20287	308	A	G	O	30	12	54	a	c	h	a	h	h	h	h	a	h	a	h	a	a	a	a	h	c	h	a	a	h	a	a	c	h	h	h	h	h	h	h	c	a	h	a	h	h	h	h
chr5	AC5B0350	Unigene20288	489	C	T	O	29	13	54	a	c	h	a	h	h	h	h	a	h	a	h	a	a	a	a	h	c	h	a	a	h	a	a	c	h	h	h	h	h	h	h	c	a	h	a	h	h	h	h
chr5	AC5B0350	Unigene21603	333	A	G	S	29	13	54	a	c	h	a	h	h	h	h	a	h	a	h	a	a	a	a	h	c	h	a	a	h	a	a	c	h	h	h	h	h	h	h	c	a	h	a	h	h	h	h
chr5	AC5B0350	Unigene23907	767	G	A	S	30	13	53	a	c	h	a	h	h	h	h	a	h	a	h	a	a	a	a	h	c	h	a	a	h	a	a	c	h	h	h	h	h	h	h	c	a	h	a	h	h	h	h
chr5	AC5B0350	Unigene34006	114	A	T	O	31	13	52	a	c	h	a	h	a	h	a	a	h	a	h	a	a	a	a	h	c	h	a	a	h	a	a	c	h	h	h	h	h	h	h	c	a	h	a	h	h	h	h
chr5	AC5B0350	Unigene3944	182	C	T	O	32	13	51	a	c	h	a	h	h	h	h	a	h	a	h	a	a	a	a	h	c	h	a	a	h	a	a	c	a	h	h	h	a	h	h	c	a	h	a	h	h	h	h
chr5	AC5B0350	Unigene40391	118	C	G	O	29	13	54	a	c	h	a	h	h	h	h	a	h	a	h	a	a	a	a	h	c	h	a	a	h	a	a	c	h	h	h	h	h	h	h	c	a	h	a	h	h	h	h
chr5	AC5B0350	Unigene8571	508	C	T	R	30	13	53	a	c	h	a	h	h	h	h	a	h	a	h	a	a	a	a	h	c	h	a	a	h	a	a	c	h	h	h	h	h	h	h	c	a	h	a	h	h	h	h
chr5	AC5B0350	CL5548.Contig1	235	T	G	R	31	12	53	a	c	h	a	h	h	h	h	a	h	a	a	a	a	a	a	h	c	h	a	a	h	a	a	c	h	h	h	h	h	h	h	h	a	h	a	h	h	h	h
chr5	AC5B0350	Unigene27467	676	C	T	O	31	12	53	a	c	h	a	h	a	h	h	a	h	a	a	a	a	a	a	h	c	h	a	a	h	a	a	c	h	h	h	h	h	h	h	h	a	h	a	h	h	h	h
chr5	AC5B0360	Unigene22848	604	C	T	R	33	11	52	a	h	h	a	h	h	h	h	a	h	a	a	a	a	a	a	h	c	h	a	a	h	a	a	c	h	h	h	a	h	h	h	a	a	h	a	h	h	h	h
chr5	AC5B0360	CL1636.Contig1	290	A	C	O	32	10	54	a	h	h	a	h	h	h	h	a	h	a	a	a	a	a	a	h	c	h	a	a	h	a	a	c	h	h	h	h	h	h	h	a	a	h	a	h	h	h	h
chr5	AC5B0360	CL6869.Contig1	880	C	T	R	32	10	54	a	h	h	a	h	h	h	h	a	h	a	a	a	a	a	a	h	c	h	a	a	h	a	a	c	h	h	h	h	h	h	h	a	a	h	a	h	h	h	h
chr5	AC5B0360	Unigene22850	215	C	A	O	33	11	52	a	h	h	a	h	h	h	h	a	h	a	a	a	a	a	a	h	c	h	a	a	h	a	a	c	c	h	h	h	h	h	h	a	a	h	a	h	h	h	h
chr5	AC5B0360	Unigene27822	134	A	G	S	32	10	54	a	h	h	a	h	h	h	h	a	h	a	a	a	a	a	a	h	c	h	a	a	h	a	a	c	h	h	h	h	h	h	h	a	a	h	a	h	h	h	h
chr5	AC5B0360	Unigene7807	209	C	T	S	32	10	54	a	h	h	a	h	h	h	h	a	h	a	a	a	a	a	a	h	c	h	a	a	h	a	a	c	h	h	h	h	h	h	h	a	a	h	a	h	h	h	h
chr5	AC5B0360	Unigene19067	277	A	G	R	32	12	52	a	h	h	a	h	h	h	h	a	h	a	a	a	a	a	a	h	c	h	a	a	h	a	a	c	h	c	h	h	h	h	h	a	a	h	a	h	h	h	h
chr5	AC5B0360	Unigene4905	77	T	C	O	32	11	53	a	h	h	a	h	h	h	h	a	h	a	a	a	a	a	a	h	c	a	a	a	h	a	a	c	h	h	h	h	h	h	h	a	a	h	a	c	h	h	h
chr5	AC5B0370	Unigene12417	314	C	T	S	30	14	52	a	h	c	a	h	h	h	h	h	h	a	a	a	h	a	a	h	c	a	a	a	h	a	a	c	h	h	h	h	h	h	h	a	a	h	a	c	h	h	h
chr5	AC5B0370	Unigene12418	175	C	T	R	30	15	51	a	h	c	a	h	h	h	h	h	h	a	a	a	h	a	a	h	c	a	a	a	h	a	a	c	h	h	h	h	h	h	h	a	a	h	a	c	h	h	h
chr5	AC5B0370	Unigene187	161	G	A	S	30	14	52	a	h	c	a	h	h	h	h	h	h	a	a	a	h	a	a	h	c	a	a	a	h	a	a	c	h	h	h	h	h	h	h	a	a	h	a	c	h	h	h
chr5	AC5B0370	Unigene19905	137	A	C	S	30	14	52	a	h	c	a	h	h	h	h	h	h	a	a	a	h	a	a	h	c	a	a	a	h	a	a	c	h	h	h	h	h	h	h	a	a	h	a	c	h	h	h
chr5	AC5B0370	Unigene19906	71	A	T	R	31	13	52	a	h	h	a	h	h	h	h	h	h	a	a	a	h	a	a	h	c	a	a	a	h	a	a	c	h	h	h	h	h	h	h	a	a	h	a	c	h	h	h
chr5	AC5B0370	Unigene27188	622	T	G	S	30	14	52	a	h	c	a	h	h	h	h	h	h	a	a	a	h	a	a	h	c	a	a	a	h	a	a	c	h	h	h	h	h	h	h	a	a	h	a	c	h	h	h
chr5	AC5B0380	CL6044.Contig2	924	A	G	S	30	15	51	a	h	c	a	h	h	h	h	h	h	a	a	a	h	a	a	h	c	a	a	a	h	a	a	c	h	c	h	h	h	h	h	a	a	h	a	c	h	h	h
chr5	AC5B0380	Unigene23181	936	G	A	R	31	15	50	a	h	c	a	h	h	h	h	h	h	a	a	a	h	a	a	h	c	a	a	a	h	a	a	c	h	c	h	h	h	h	h	a	a	h	a	c	h	h	h
chr5	AC5B0380	Unigene28151	248	C	T	R	30	15	51	a	h	c	a	h	h	h	h	h	h	a	a	a	h	a	a	h	c	a	a	a	h	a	a	c	h	c	h	h	h	h	h	a	a	h	a	c	h	h	h
chr5	AC5B0380	Unigene28343	175	A	G	O	30	15	51	a	h	c	a	h	h	h	h	h	h	a	a	a	h	a	a	h	c	a	a	a	h	a	a	c	h	c	h	h	h	h	h	a	a	h	a	c	h	h	h
chr5	AC5B0380	Unigene3881	97	C	G	R	33	15	48	a	h	c	a	h	h	h	h	a	h	a	a	a	h	a	a	h	c	a	a	a	h	a	a	c	h	c	h	h	h	h	h	a	a	h	a	c	h	h	h
chr5	AC5B0380	Unigene6753	1651	C	G	S	30	15	51	a	h	c	a	h	h	h	h	h	h	a	a	a	h	a	a	h	c	a	a	a	h	a	a	c	h	c	h	h	h	h	h	a	a	h	a	c	h	h	h
chr5	AC5B0390	Unigene14888	435	T	C	S	29	20	47	a	h	c	a	h	h	h	h	h	h	a	a	a	h	a	a	h	c	a	a	a	h	a	a	c	h	c	h	h	h	h	h	a	a	h	a	c	h	h	h
chr5	AC5B0400	CL1282.Contig1	87	C	T	O	30	17	49	a	h	c	a	h	h	h	h	h	h	a	a	a	h	a	a	h	c	a	a	a	h	a	a	c	h	c	h	h	h	h	h	a	a	h	a	c	h	h	h
chr5	AC5B0400	CL1407.Contig2	106	A	G	S	30	17	49	a	h	c	a	h	h	h	h	h	h	a	a	a	h	a	a	h	c	a	a	a	h	a	a	c	h	c	h	h	h	h	h	a	a	h	a	c	h	h	h
chr5	AC5B0400	CL3415.Contig2	292	T	C	O	32	17	47	a	h	c	a	h	h	h	h	h	h	a	a	a	h	a	a	a	c	a	a	a	h	a	a	c	h	c	h	h	h	h	h	a	a	h	a	c	h	h	h
chr5	AC5B0400	CL5249.Contig1	31	C	T	O	30	17	49	a	h	c	a	h	h	h	h	h	h	a	a	a	h	a	a	h	c	a	a	a	h	a	a	c	h	c	h	h	h	h	h	a	a	h	a	c	h	h	h
chr5	AC5B0400	CL6728.Contig1	231	A	G	O	30	16	50	a	h	c	a	h	h	h	h	h	h	a	a	a	h	a	a	h	c	a	a	a	h	a	a	c	h	c	h	h	h	h	h	a	a	h	a	c	h	h	h
chr5	AC5B0400	Unigene10011	137	T	C	S	30	17	49	a	h	c	a	h	h	h	h	h	h	a	a	a	h	a	a	h	c	a	a	a	h	a	a	c	h	c	h	h	h	h	h	a	a	h	a	c	h	h	h
chr5	AC5B0400	Unigene10526	37	C	T	S	30	17	49	a	h	c	a	h	h	h	h	h	h	a	a	a	h	a	a	h	c	a	a	a	h	a	a	c	h	c	h	h	h	h	h	a	a	h	a	c	h	h	h
chr5	AC5B0400	Unigene10938	225	T	G	S	30	17	49	a	h	c	a	h	h	h	h	h	h	a	a	a	h	a	a	h	c	a	a	a	h	a	a	c	h	c	h	h	h	h	h	a	a	h	a	c	h	h	h
chr5	AC5B0400	Unigene12043	908	T	C	S	30	17	49	a	h	c	a	h	h	h	h	h	h	a	a	a	h	a	a	h	c	a	a	a	h	a	a	c	h	c	h	h	h	h	h	a	a	h	a	c	h	h	h
chr5	AC5B0400	Unigene13365	157	G	A	S	30	17	49	a	h	c	a	h	h	h	h	h	h	a	a	a	h	a	a	h	c	a	a	a	h	a	a	c	h	c	h	h	h	h	h	a	a	h	a	c	h	h	h
chr5	AC5B0400	Unigene13815	227	T	A	O	30	17	49	a	h	c	a	h	h	h	h	h	h	a	a	a	h	a	a	h	c	a	a	a	h	a	a	c	h	c	h	h	h	h	h	a	a	h	a	c	h	h	h
chr5	AC5B0400	Unigene20118	2043	C	T	S	30	17	49	a	h	c	a	h	h	h	h	h	h	a	a	a	h	a	a	h	c	a	a	a	h	a	a	c	h	c	h	h	h	h	h	a	a	h	a	c	h	h	h
chr5	AC5B0400	Unigene20119	322	C	T	R	30	17	49	a	h	c	a	h	h	h	h	h	h	a	a	a	h	a	a	h	c	a	a	a	h	a	a	c	h	c	h	h	h	h	h	a	a	h	a	c	h	h	h
chr5	AC5B0400	Unigene21162	762	G	A	S	30	18	48	a	h	c	a	h	h	h	h	h	h	a	a	a	h	a	a	h	c	a	a	a	h	a	a	c	h	c	h	h	h	h	h	a	a	h	a	c	h	h	h
chr5	AC5B0400	Unigene21169	543	G	A	R	29	17	50	a	h	c	a	h	h	h	h	h	h	a	a	a	h	a	a	h	c	a	a	a	h	a	a	c	h	c	h	h	h	h	h	a	a	h	a	c	h	h	h
chr5	AC5B0400	Unigene23063	868	T	A	R	30	17	49	a	h	c	a	h	h	h	h	h	h	a	a	a	h	a	a	h	c	a	a	a	h	a	a	c	h	c	h	h	h	h	h	a	a	h	a	c	h	h	h
chr5	AC5B0400	Unigene25672	459	C	T	R	30	16	50	a	h	c	a	h	h	h	h	h	h	a	a	a	h	a	a	h	c	a	a	a	h	a	a	c	h	c	h	h	h	h	h	a	a	h	a	c	h	h	h
chr5	AC5B0400	Unigene27253	90	T	A	O	30	17	49	a	h	c	a	h	h	h	h	h	h	a	a	a	h	a	a	h	c	a	a	a	h	a	a	c	h	c	h	h	h	h	h	a	a	h	a	c	h	h	h
chr5	AC5B0400	Unigene27314	103	G	C	S	30	17	49	a	h	c	a	h	h	h	h	h	h	a	a	a	h	a	a	h	c	a	a	a	h	a	a	c	h	c	h	h	h	h	h	a	a	h	a	c	h	h	h
chr5	AC5B0400	Unigene27665	139	C	G	S	30	17	49	a	h	c	a	h	h	h	h	h	h	a	a	a	h	a	a	h	c	a	a	a	h	a	a	c	h	c	h	h	h	h	h	a	a	h	a	c	h	h	h
chr5	AC5B0400	Unigene29038	247	A	G	O	35	19	42	a	a	c	a	h	a	h	a	h	h	a	a	a	h	a	a	h	c	a	a	a	h	a	a	c	h	c	h	c	h	h	h	a	a	h	a	c	h	h	h
chr5	AC5B0400	Unigene29862	256	G	A	S	30	17	49	a	h	c	a	h	h	h	h	h	h	a	a	a	h	a	a	h	c	a	a	a	h	a	a	c	h	c	h	h	h	h	h	a	a	h	a	c	h	h	h
chr5	AC5B0400	Unigene29905	409	T	C	O	31	17	48	a	h	c	a	h	a	h	h	h	h	h	a	a	a	a	a	h	h	a	a	a	h	a	a	c	h	c	h	h	h	h	h	a	a	h	h	c	h	h	c
chr5	AC5B0400	Unigene31152	179	T	C	O	30	17	49	a	h	c	a	h	h	h	h	h	h	a	a	a	h	a	a	h	c	a	a	a	h	a	a	c	h	c	h	h	h	h	h	a	a	h	a	c	h	h	h
chr5	AC5B0400	Unigene34066	145	G	A	S	30	17	49	a	h	c	a	h	h	h	h	h	h	a	a	a	h	a	a	h	c	a	a	a	h	a	a	c	h	c	h	h	h	h	h	a	a	h	a	c	h	h	h
chr5	AC5B0400	Unigene393	243	T	C	R	30	17	49	a	h	c	a	h	h	h	h	h	h	a	a	a	h	a	a	h	c	a	a	a	h	a	a	c	h	c	h	h	h	h	h	a	a	h	a	c	h	h	h
chr5	AC5B0400	Unigene45	1265	C	T	O	30	18	48	a	h	c	a	h	h	h	h	h	h	a	a	a	h	a	a	h	c	a	a	a	h	a	a	c	h	c	h	h	h	c	h	a	a	h	a	c	h	h	h
chr5	AC5B0400	CL2945.Contig1	110	A	G	O	29	17	50	a	h	c	a	h	h	h	h	h	h	a	a	a	h	a	a	h	c	a	a	a	h	a	a	c	h	c	h	h	h	h	h	a	a	h	a	c	h	h	h
chr5	AC5B0400	Unigene26849	1472	T	C	O	29	17	50	a	h	c	a	h	h	h	h	h	h	a	a	a	h	a	a	h	c	a	a	a	h	a	a	c	h	c	h	h	h	h	h	a	a	h	a	c	h	h	h
chr5	AC5B0400	Unigene8843	284	A	G	R	29	17	50	a	h	c	a	h	h	h	h	h	h	a	a	a	h	a	a	h	c	a	a	a	h	a	a	c	h	c	h	h	h	h	h	a	a	h	a	c	h	h	h
chr5	AC5B0400	Unigene13701	650	G	A	O	28	17	51	a	h	c	a	h	h	h	h	h	h	a	a	a	h	a	a	h	c	a	a	h	h	a	a	c	h	c	h	h	h	h	h	a	a	h	a	c	h	h	h
chr5	AC5B0400	Unigene12390	542	A	G	O	30	16	50	a	h	c	a	h	h	h	h	h	h	a	a	a	h	a	a	h	c	a	a	a	h	a	a	c	h	h	h	h	h	h	h	a	a	h	a	c	h	h	h
chr5	AC5B0400	CL24.Contig1	191	A	T	R	30	19	47	a	h	c	a	h	h	h	h	h	h	a	a	a	h	a	a	h	c	a	a	a	h	a	a	c	h	c	h	h	h	h	h	a	a	h	a	c	h	h	h
chr5	AC5B0400	Unigene3911	410	C	G	R	30	17	49	a	h	c	a	h	h	h	h	h	h	a	a	a	h	a	a	h	c	a	a	a	h	a	a	c	h	c	h	h	h	h	h	a	a	h	a	c	h	h	h
chr5	AC5B0410	Unigene21920	823	A	G	R	30	17	49	a	h	c	a	h	h	h	h	h	h	a	a	h	h	a	a	h	c	a	a	a	h	a	a	c	h	c	h	h	h	h	h	a	a	h	a	c	h	h	h
chr5	AC5B0410	Unigene21921	112	T	C	O	30	17	49	a	h	c	a	h	h	h	h	h	h	a	a	h	h	a	a	h	c	a	a	a	h	a	a	c	h	c	h	h	h	h	h	a	a	h	a	c	h	h	h
chr5	AC5B0410	CL6760.Contig1	1183	A	G	R	26	3	67	a	h	h	a	h	h	h	h	h	h	a	a	h	h	a	a	h	c	a	a	a	h	a	a	h	h	h	h	h	h	h	h	a	a	h	a	h	h	h	h
chr5	AC5B0410	CL1371.Contig2	427	A	G	S	28	17	51	a	h	c	a	h	h	h	h	h	h	a	a	h	h	a	a	h	c	a	a	a	h	a	a	c	h	c	h	h	h	h	h	a	a	h	a	c	h	h	h
chr5	AC5B0410	CL4018.Contig3	1598	A	G	O	28	17	51	a	h	c	a	h	h	h	h	h	h	a	a	h	h	a	a	h	c	a	a	a	h	a	a	c	h	c	h	h	h	h	h	a	a	h	a	c	h	h	h
chr5	AC5B0410	CL7111.Contig1	879	G	A	R	28	17	51	a	h	c	a	h	h	h	h	h	h	a	a	h	h	a	a	h	c	a	a	a	h	a	a	c	h	c	h	h	h	h	h	a	a	h	a	c	h	h	h
chr5	AC5B0410	Unigene13049	298	G	A	S	28	17	51	a	h	c	a	h	h	h	h	h	h	a	a	h	h	a	a	h	c	a	a	a	h	a	a	c	h	c	h	h	h	h	h	a	a	h	a	c	h	h	h
chr5	AC5B0410	Unigene21307	212	G	A	R	28	20	48	h	h	c	h	h	h	h	h	h	h	a	a	h	h	a	a	a	c	a	a	a	h	a	a	c	h	c	h	h	h	h	h	a	a	h	a	c	h	h	h
chr5	AC5B0410	Unigene27263	370	T	C	O	28	17	51	a	h	c	a	h	h	h	h	h	h	a	a	h	h	a	a	h	c	a	a	a	h	a	a	c	h	c	h	h	h	h	h	a	a	h	a	c	h	h	h
chr5	AC5B0410	Unigene672	1267	G	A	R	29	17	50	a	h	c	a	h	h	h	h	h	h	a	a	h	h	a	a	h	c	a	a	a	h	a	a	c	h	c	h	h	a	h	h	a	a	h	a	c	h	h	h
chr5	AC5B0420	CL59.Contig1	335	T	C	O	29	18	49	a	h	c	a	h	h	h	h	h	h	a	a	h	h	a	a	h	c	a	a	a	h	a	a	c	h	c	h	h	c	c	h	a	a	h	a	c	h	h	h
chr5	AC5B0420	Unigene14016	42	C	T	S	28	16	52	a	h	c	a	h	h	h	h	h	h	a	a	h	h	a	a	h	c	a	a	a	h	a	a	c	h	c	h	h	h	h	h	a	a	h	a	c	h	h	h
chr5	AC5B0430	CL2706.Contig2	293	G	T	R	27	16	53	a	h	c	a	h	h	h	h	h	h	a	a	h	h	a	a	h	c	a	a	a	h	a	a	c	h	c	h	h	h	h	h	a	a	h	a	c	h	h	h
chr5	AC5B0430	CL6865.Contig2	545	C	T	O	26	15	55	a	h	c	a	h	h	h	h	h	h	a	a	h	h	a	a	h	c	a	a	a	h	a	a	c	h	c	h	h	h	h	h	a	a	h	a	c	h	h	h
chr5	AC5B0430	Unigene24972	154	G	A	S	27	16	53	a	h	c	a	h	h	h	h	h	h	a	a	h	h	a	a	h	c	a	a	a	h	a	a	c	h	c	h	h	h	h	h	a	a	h	a	c	h	h	h
chr5	AC5B0440	CL1532.Contig1	564	C	T	S	26	16	54	a	h	c	a	h	h	h	h	h	h	a	a	h	h	a	a	h	c	a	a	a	h	a	a	c	h	c	h	h	h	h	c	a	a	h	a	c	h	h	h
chr5	AC5B0440	Unigene30360	282	C	T	O	26	15	55	a	h	c	a	h	h	h	h	h	h	a	a	h	h	a	a	h	c	a	a	a	h	a	a	c	h	c	h	h	h	h	h	a	a	h	a	c	h	h	h
chr5	AC5B0450	CL5925.Contig1	168	A	G	R	23	17	56	h	h	c	h	h	h	h	h	h	h	a	a	h	h	a	a	c	c	a	a	a	h	a	a	c	h	c	h	h	h	h	c	a	a	h	a	c	h	h	h
chr5	AC5B0450	Unigene13461	211	A	G	S	23	15	58	h	h	c	h	h	h	h	h	h	h	a	a	h	h	a	a	h	c	a	a	a	h	a	a	c	h	c	h	h	h	h	c	a	a	h	a	c	h	h	h
chr5	AC5B0450	Unigene27562	1171	A	G	R	23	15	58	h	h	c	h	h	h	h	h	h	h	a	a	h	h	a	a	h	c	a	a	a	h	a	a	c	h	c	h	h	h	h	c	a	a	h	a	c	h	h	h
chr5	AC5B0450	Unigene3789	624	T	A	O	24	16	56	h	h	c	h	a	h	h	h	h	h	a	a	h	c	a	a	h	c	a	a	a	h	a	a	c	h	c	h	h	h	h	c	a	a	h	a	c	h	h	h
chr5	AC5B0460	CL938.Contig2	238	A	G	S	22	15	59	h	h	c	h	h	h	h	h	h	h	a	a	h	h	a	a	h	c	a	a	h	h	a	a	c	h	c	h	h	h	h	c	a	a	h	a	c	h	h	h
chr5	AC5B0460	Unigene12954	716	G	A	S	22	15	59	h	h	c	h	h	h	h	h	h	h	a	a	h	h	a	a	h	c	a	a	h	h	a	a	c	h	c	h	h	h	h	c	a	a	h	a	c	h	h	h
chr5	AC5B0460	Unigene25403	238	T	C	R	22	15	59	h	h	c	h	h	h	h	h	h	h	a	a	h	h	a	a	h	c	a	a	h	h	a	a	c	h	c	h	h	h	h	c	a	a	h	a	c	h	h	h
chr5	AC5B0470	Unigene12227	460	G	A	S	22	16	58	h	h	c	h	h	h	h	h	h	h	a	a	h	h	a	a	h	c	a	a	h	h	a	a	c	h	c	h	h	h	h	c	a	a	h	a	c	h	h	h
chr5	AC5B0480	CL3484.Contig2	1427	C	T	S	22	14	60	h	h	c	h	h	h	h	h	h	h	a	a	h	h	a	a	h	c	a	a	h	h	a	a	c	h	c	h	h	h	h	c	a	a	h	a	c	h	h	h
chr5	AC5B0490	Unigene9767	256	C	T	S	23	14	59	h	h	c	h	h	h	h	h	h	h	a	a	h	h	a	a	h	c	a	a	h	h	a	a	c	h	c	h	h	a	h	c	a	a	h	a	c	h	h	h
chr5	AC5B0490	Unigene21098	199	G	C	O	23	14	59	h	h	c	h	h	h	h	h	h	h	a	a	h	h	a	a	h	c	a	a	h	h	a	a	c	h	c	h	h	a	h	c	a	a	h	a	c	h	h	h
chr5	AC5B0500	Unigene22754	348	C	T	S	26	14	56	h	h	c	h	h	h	h	h	h	h	a	a	h	h	a	a	h	c	a	a	h	h	a	a	c	h	h	h	h	a	h	c	h	a	c	a	c	h	h	h
chr5	AC5B0500	Unigene22755	87	T	C	S	28	14	54	h	h	c	h	h	h	h	h	h	h	a	a	h	h	a	a	h	c	a	a	h	h	a	a	c	h	h	h	h	a	h	c	h	a	c	a	c	h	h	h
chr5	AC5B0500	Unigene26573	1260	T	C	R	24	14	58	h	h	c	h	h	h	h	h	h	h	a	a	h	h	a	a	h	c	a	a	h	h	a	a	c	h	h	h	h	a	h	c	h	a	c	a	c	h	h	h
chr5	AC5B0500	Unigene7566	653	A	G	O	24	14	58	h	h	c	h	h	h	h	h	h	h	a	a	h	h	a	a	h	c	a	a	h	h	a	a	c	h	h	h	h	a	h	c	h	a	c	a	c	h	h	h
chr5	AC5B0510	Unigene27950	1130	G	T	S	24	13	59	h	h	c	h	h	h	h	h	h	h	a	a	h	h	a	a	h	c	a	a	h	h	a	a	h	h	h	h	h	a	h	c	h	a	c	a	c	h	h	h
chr5	AC5B0510	Unigene7557	783	G	A	O	24	13	59	h	h	c	h	h	h	h	h	h	h	a	a	h	h	a	a	h	c	a	a	h	h	a	a	h	h	h	h	h	a	h	c	h	a	c	a	c	h	h	h
chr5	AC5B0510	Unigene7865	223	C	T	S	24	13	59	h	h	c	h	h	h	h	h	h	h	a	a	h	h	a	a	h	c	a	a	h	h	a	a	h	h	h	h	h	a	h	c	h	a	c	a	c	h	h	h
chr5	AC5B0520	CL5370.Contig1	613	G	A	S	24	15	57	h	h	c	h	h	h	h	h	h	h	a	a	h	h	a	a	h	c	a	a	h	h	a	a	h	h	h	h	h	a	h	c	h	a	c	a	c	h	c	h
chr5	AC5B0520	CL5546.Contig1	143	G	A	S	24	15	57	h	h	c	h	h	h	h	h	h	h	a	a	h	h	a	a	h	c	a	a	h	h	a	a	h	h	h	h	h	a	h	c	h	a	c	a	c	h	c	h
chr5	AC5B0520	Unigene11549	1559	C	T	S	24	15	57	h	h	c	h	h	h	h	h	h	h	a	a	h	h	a	a	h	c	a	a	h	h	a	a	h	h	h	h	h	a	h	c	h	a	c	a	c	h	c	h
chr5	AC5B0520	Unigene12350	301	A	G	R	25	15	56	h	h	c	h	h	h	h	h	h	h	a	a	h	h	a	a	h	c	a	a	h	h	a	a	h	h	h	h	h	a	h	c	h	a	c	a	c	h	c	h
chr5	AC5B0520	Unigene37646	120	T	A	R	23	16	57	h	h	c	h	h	h	h	h	h	h	a	a	h	h	a	a	c	c	a	a	h	h	a	a	h	h	h	h	h	a	h	c	h	a	c	a	c	h	c	h
chr5	AC5B0520	Unigene9469	160	G	A	S	24	15	57	h	h	c	h	h	h	h	h	h	h	a	a	h	h	a	a	h	c	a	a	h	h	a	a	h	h	h	h	h	a	h	c	h	a	c	a	c	h	c	h
chr5	AC5B0530	CL1696.Contig2	293	A	G	O	24	17	55	h	h	c	h	h	h	h	h	h	h	a	a	h	h	a	a	h	c	a	a	h	h	a	a	h	h	c	h	h	a	h	c	h	a	c	a	c	h	c	h
chr5	AC5B0530	Unigene27286	739	C	T	S	24	14	58	h	h	c	h	h	h	h	h	h	h	a	a	h	h	a	a	h	c	a	a	h	h	a	a	h	h	h	h	h	a	h	c	h	a	c	a	c	h	c	h
chr5	AC5B0530	Unigene28928	398	A	G	O	24	14	58	h	h	c	h	h	h	h	h	h	h	a	a	h	h	a	a	h	c	a	a	h	h	a	a	h	h	h	h	h	a	h	c	h	a	c	a	c	h	c	h
chr5	AC5B0530	Unigene31360	96	A	C	R	24	14	58	h	h	c	h	h	h	h	h	h	h	a	a	h	h	a	a	h	c	a	a	h	h	a	a	h	h	h	h	h	a	h	c	h	a	c	a	c	h	c	h
chr5	AC5B0530	Unigene3580	89	G	A	O	25	14	57	h	h	c	h	h	a	h	h	h	h	a	a	h	h	a	a	h	c	a	a	h	h	a	a	h	h	h	h	h	a	h	c	h	a	c	a	c	h	c	h
chr5	AC5B0530	Unigene35928	241	G	A	O	24	14	58	h	h	c	h	h	h	h	h	h	h	a	a	h	h	a	a	h	c	a	a	h	h	a	a	h	h	h	h	h	a	h	c	h	a	c	a	c	h	c	h
chr5	AC5B0530	Unigene11981	1177	T	C	S	25	14	57	h	h	c	h	h	h	h	h	h	a	a	a	h	h	a	a	h	c	a	a	h	h	a	a	h	h	h	h	h	a	h	c	h	a	c	a	c	h	c	h
chr5	AC5B0530	Unigene22469	1703	G	A	R	27	14	55	h	h	c	h	h	h	h	h	h	a	a	a	h	h	a	a	a	c	a	a	h	h	a	a	h	h	h	h	h	a	h	c	h	a	c	a	c	h	c	h
chr5	AC5B0530	Unigene27581	511	T	G	R	25	14	57	h	h	c	h	h	h	h	h	h	a	a	a	h	h	a	a	h	c	a	a	h	h	a	a	h	h	h	h	h	a	h	c	h	a	c	a	c	h	c	h
chr5	AC5B0530	Unigene27599	1611	A	C	R	25	14	57	h	h	c	h	h	h	h	h	h	a	a	a	h	h	a	a	h	c	a	a	h	h	a	a	h	h	h	h	h	a	h	c	h	a	c	a	c	h	c	h
chr5	AC5B0540	CL5007.Contig5	2634	T	C	R	26	13	57	h	h	h	h	h	h	h	c	h	a	a	a	h	h	a	a	h	h	a	a	h	h	a	a	h	h	h	h	h	a	h	c	h	a	c	a	c	h	c	h
chr5	AC5B0540	Unigene8313	162	T	C	S	26	15	55	h	h	c	h	h	h	h	c	h	a	a	a	h	h	a	a	h	c	a	a	h	h	a	a	h	h	h	h	h	a	h	c	h	a	c	a	c	h	c	h
chr5	AC5B0550	CL1097.Contig1	1513	T	C	S	25	15	56	h	h	c	h	h	h	h	c	h	a	a	a	h	h	a	a	h	c	h	a	h	h	a	a	h	h	h	h	h	a	h	c	h	a	c	a	c	h	c	h
chr5	AC5B0560	CL1283.Contig3	40	G	A	S	25	14	57	h	h	c	h	h	h	h	c	h	a	a	a	h	h	a	a	h	c	h	a	h	h	a	a	h	h	h	h	h	a	h	c	h	a	c	a	c	h	c	h
chr5	AC5B0560	CL1722.Contig1	55	G	A	S	25	14	57	h	h	c	h	h	h	h	c	h	a	a	a	h	h	a	a	h	c	h	a	h	h	a	a	h	h	h	h	h	a	h	c	h	a	c	a	c	h	c	h
chr5	AC5B0560	CL2094.Contig1	163	G	A	S	25	14	57	h	h	c	h	h	h	h	c	h	a	a	a	h	h	a	a	h	c	h	a	h	h	a	a	h	h	h	h	h	a	h	c	h	a	c	a	c	h	c	h
chr5	AC5B0560	CL5808.Contig3	698	A	G	O	25	14	57	h	h	c	h	h	h	h	c	h	a	a	a	h	h	a	a	h	c	h	a	h	h	a	a	h	h	h	h	h	a	h	c	h	a	c	a	c	h	c	h
chr5	AC5B0560	Unigene12398	985	T	C	S	25	14	57	h	h	c	h	h	h	h	c	h	a	a	a	h	h	a	a	h	c	h	a	h	h	a	a	h	h	h	h	h	a	h	c	h	a	c	a	c	h	c	h
chr5	AC5B0560	Unigene27797	79	C	T	S	26	14	56	h	h	c	h	h	h	h	c	h	a	a	a	h	h	a	a	h	c	h	a	h	h	a	a	h	h	h	h	h	a	h	c	h	a	c	a	c	h	c	h
chr5	AC5B0560	Unigene28922	444	T	A	R	25	14	57	h	h	c	h	h	h	h	c	h	a	a	a	h	h	a	a	h	c	h	a	h	h	a	a	h	h	h	h	h	a	h	c	h	a	c	a	c	h	c	h
chr5	AC5B0570	CL1877.Contig2	679	C	T	O	23	14	59	h	h	c	h	h	h	h	c	h	a	a	a	c	h	a	a	h	c	h	a	h	h	a	h	h	h	h	h	h	a	h	c	h	a	c	a	c	h	c	h
chr5	AC5B0570	Unigene12150	1046	A	G	O	25	14	57	h	h	c	a	h	h	h	c	h	a	a	a	h	h	a	a	h	c	c	a	h	h	a	h	h	h	h	h	a	a	h	c	h	a	c	a	c	h	c	h
chr5	AC5B0570	Unigene26623	122	T	C	R	23	13	60	h	h	c	h	h	h	h	c	h	a	a	a	h	h	a	a	h	c	h	a	h	h	a	h	h	h	h	h	h	a	h	c	h	a	c	a	c	h	c	h
chr5	AC5B0570	Unigene29407	465	T	A	R	23	13	60	h	h	c	h	h	h	h	c	h	a	a	a	h	h	a	a	h	c	h	a	h	h	a	h	h	h	h	h	h	a	h	c	h	a	c	a	c	h	c	h
chr5	AC5B0570	Unigene8999	131	C	A	R	23	13	60	h	h	c	h	h	h	h	c	h	a	a	a	h	h	a	a	h	c	h	a	h	h	a	h	h	h	h	h	h	a	h	c	h	a	c	a	c	h	c	h
chr5	AC5B0570	Unigene9000	40	G	T	O	23	13	60	h	h	c	h	h	h	h	c	h	a	a	a	h	h	a	a	h	c	h	a	h	h	a	h	h	h	h	h	h	a	h	c	h	a	c	a	c	h	c	h
chr5	AC5B0570	Unigene28794	688	G	A	O	26	16	54	h	h	c	h	h	h	a	c	h	a	a	a	h	h	a	a	h	c	h	a	h	h	a	a	h	h	c	h	h	a	h	c	h	a	c	a	c	h	c	h
chr5	AC5B0570	CL3057.Contig2	177	T	C	S	24	13	59	h	h	c	h	h	h	a	c	h	a	a	a	h	h	a	a	h	c	h	a	h	h	a	h	h	h	h	h	h	a	h	c	h	a	c	a	c	h	c	h
chr5	AC5B0570	CL4144.Contig1	845	T	C	O	24	13	59	h	h	c	h	h	h	a	c	h	a	a	a	h	h	a	a	h	c	h	a	h	h	a	h	h	h	h	h	h	a	h	c	h	a	c	a	c	h	c	h
chr5	AC5B0570	CL5213.Contig1	207	A	G	R	25	13	58	h	h	c	h	h	h	a	c	h	a	a	a	h	h	a	a	h	c	h	a	h	h	a	h	h	h	h	h	h	a	h	c	h	a	c	a	c	h	c	h
chr5	AC5B0570	Unigene11216	265	C	T	S	24	13	59	h	h	c	h	h	h	a	c	h	a	a	a	h	h	a	a	h	c	h	a	h	h	a	h	h	h	h	h	h	a	h	c	h	a	c	a	c	h	c	h
chr5	AC5B0570	Unigene11622	1368	A	G	S	24	13	59	h	h	c	h	h	h	a	c	h	a	a	a	h	h	a	a	h	c	h	a	h	h	a	h	h	h	h	h	h	a	h	c	h	a	c	a	c	h	c	h
chr5	AC5B0570	Unigene28495	186	A	G	S	24	13	59	h	h	c	h	h	h	a	c	h	a	a	a	h	h	a	a	h	c	h	a	h	h	a	h	h	h	h	h	h	a	h	c	h	a	c	a	c	h	c	h
chr5	AC5B0570	Unigene31325	289	G	A	O	24	18	54	h	h	c	h	h	c	a	c	h	a	a	a	h	h	a	a	a	c	h	a	h	h	a	h	h	h	h	h	h	a	h	c	h	a	c	a	c	h	c	h
chr5	AC5B0570	Unigene32858	210	A	G	S	24	13	59	h	h	c	h	h	h	a	c	h	a	a	a	h	h	a	a	h	c	h	a	h	h	a	h	h	h	h	h	h	a	h	c	h	a	c	a	c	h	c	h
chr5	AC5B0570	Unigene34200	235	G	T	R	24	12	60	h	h	c	h	h	h	a	c	h	a	a	a	h	h	a	a	h	c	h	a	h	h	a	h	h	h	h	h	h	a	h	c	h	a	c	a	c	h	c	h
chr5	AC5B0570	Unigene3761	668	C	T	O	26	14	56	h	h	c	a	h	h	a	c	h	a	a	a	a	h	a	a	h	c	h	a	h	h	a	h	h	h	h	h	h	a	h	c	h	a	c	a	c	h	c	h
chr5	AC5B0570	Unigene7746	459	T	G	O	24	13	59	h	h	c	h	h	h	a	c	h	a	a	a	h	h	a	a	h	c	h	a	h	h	a	h	h	h	h	h	h	a	h	c	h	a	c	a	c	h	c	h
chr5	AC5B0580	CL2213.Contig1	252	A	G	R	25	13	58	h	h	c	h	h	h	a	c	h	a	a	a	h	h	a	a	h	c	h	a	h	h	a	h	h	h	h	h	h	a	h	c	h	a	c	a	c	h	c	h
chr5	AC5B0580	Unigene13124	206	A	C	S	25	13	58	h	h	c	h	h	h	a	c	h	a	a	a	h	h	a	a	h	c	h	a	h	h	a	h	h	h	h	h	h	a	h	c	h	a	c	a	c	h	c	h
chr5	AC5B0580	Unigene13126	438	T	C	R	25	13	58	h	h	c	h	h	h	a	c	h	a	a	a	h	h	a	a	h	c	h	a	h	h	a	h	h	h	h	h	h	a	h	c	h	a	c	a	c	h	c	h
chr5	AC5B0580	Unigene6470	283	C	T	S	25	13	58	h	h	c	h	h	h	a	c	h	a	a	a	h	h	a	a	h	c	h	a	h	h	a	h	h	h	h	h	h	a	h	c	h	a	c	a	c	h	c	h
chr5	AC5B0590	CL4674.Contig1	1059	A	G	R	28	14	54	h	h	c	h	a	h	a	c	a	a	a	a	h	h	a	a	h	c	h	a	h	h	a	h	h	h	h	h	h	a	h	c	h	a	c	a	c	h	c	h
chr5	AC5B0590	CL5012.Contig1	603	C	T	R	29	15	52	h	h	c	h	a	h	a	c	a	a	a	a	h	h	a	a	h	c	h	a	h	h	a	h	h	h	h	h	h	a	h	c	h	a	c	a	c	h	c	h
chr5	AC5B0590	CL6325.Contig1	50	G	T	R	28	14	54	h	h	c	h	a	h	a	c	a	a	a	a	h	h	a	a	h	c	h	a	h	h	a	h	h	h	h	h	h	a	h	c	h	a	c	a	c	h	c	h
chr5	AC5B0590	CL6751.Contig1	148	G	A	O	29	15	52	h	h	c	h	a	h	a	c	a	a	a	a	h	h	a	a	h	c	h	a	h	h	a	h	h	h	h	h	h	a	h	c	h	a	c	a	c	h	c	h
chr5	AC5B0590	Unigene12035	169	C	T	R	27	14	55	h	h	c	h	a	h	a	c	h	a	a	a	h	h	a	a	h	c	h	a	h	h	a	h	h	h	h	h	h	a	h	c	h	a	c	a	c	h	c	h
chr5	AC5B0590	Unigene13457	56	G	A	R	32	13	51	h	h	c	h	a	h	a	h	a	a	a	a	a	h	a	a	h	c	h	a	h	h	a	h	h	h	h	h	h	a	h	c	h	a	c	a	c	h	c	h
chr5	AC5B0590	Unigene13458	681	T	C	S	28	14	54	h	h	c	h	a	h	a	c	a	a	a	a	h	h	a	a	h	c	h	a	h	h	a	h	h	h	h	h	h	a	h	c	h	a	c	a	c	h	c	h
chr5	AC5B0590	Unigene17912	64	T	C	O	27	14	55	h	h	c	h	a	h	a	c	h	a	a	a	h	h	a	a	h	c	h	a	h	h	a	h	h	h	h	h	h	a	h	c	h	a	c	a	c	h	c	h
chr5	AC5B0590	Unigene22137	99	A	C	O	27	14	55	h	h	c	h	a	h	a	c	h	a	a	a	h	h	a	a	h	c	h	a	h	h	a	h	h	h	h	h	h	a	h	c	h	a	c	a	c	h	c	h
chr5	AC5B0590	Unigene27202	75	A	C	S	28	14	54	h	h	c	h	a	h	a	c	a	a	a	a	h	h	a	a	h	c	h	a	h	h	a	h	h	h	h	h	h	a	h	c	h	a	c	a	c	h	c	h
chr5	AC5B0590	Unigene27748	1029	A	C	S	27	14	55	h	h	c	h	a	h	a	c	h	a	a	a	h	h	a	a	h	c	h	a	h	h	a	h	h	h	h	h	h	a	h	c	h	a	c	a	c	h	c	h
chr5	AC5B0590	Unigene27981	716	C	T	O	28	14	54	h	h	c	h	a	h	a	c	a	a	a	a	h	h	a	a	h	c	h	a	h	h	a	h	h	h	h	h	h	a	h	c	h	a	c	a	c	h	c	h
chr5	AC5B0590	Unigene660	408	A	G	R	27	14	55	h	h	c	h	a	h	a	c	h	a	a	a	h	h	a	a	h	c	h	a	h	h	a	h	h	h	h	h	h	a	h	c	h	a	c	a	c	h	c	h
chr5	AC5B0590	Unigene9751	342	C	T	S	28	14	54	h	h	c	h	a	h	a	c	a	a	a	a	h	h	a	a	h	c	h	a	h	h	a	h	h	h	h	h	h	a	h	c	h	a	c	a	c	h	c	h
chr5	AC5B0590	Unigene9752	222	C	T	S	28	14	54	h	h	c	h	a	h	a	c	a	a	a	a	h	h	a	a	h	c	h	a	h	h	a	h	h	h	h	h	h	a	h	c	h	a	c	a	c	h	c	h
chr5	AC5B0600	Unigene27501	490	C	T	S	29	14	53	h	h	c	h	a	h	a	c	a	a	a	a	h	h	a	a	h	c	h	a	h	h	a	h	h	h	h	h	h	a	h	c	h	a	c	a	c	h	c	h
chr5	AC5B0600	Unigene28780	140	G	T	S	29	14	53	h	h	c	h	a	h	a	c	a	a	a	a	h	h	a	a	h	c	h	a	h	h	a	h	h	h	h	h	h	a	h	c	h	a	c	a	c	h	c	h
chr5	AC5B0600	Unigene7463	479	A	G	S	30	14	52	h	h	c	h	a	h	a	c	a	a	a	a	h	h	a	a	a	c	h	a	h	h	a	h	h	h	h	h	h	a	h	c	h	a	c	a	c	h	c	h
chr5	AC5B0610	CL1066.Contig1	363	A	G	S	29	15	52	h	h	c	h	a	h	a	c	a	a	a	a	h	h	a	a	h	c	h	a	h	h	a	h	h	h	h	h	h	a	h	c	h	a	c	a	c	h	c	h
chr5	AC5B0610	Unigene17017	291	C	T	S	29	15	52	h	h	c	h	a	h	a	c	a	a	a	a	h	h	a	a	h	c	h	a	h	h	a	h	h	h	h	h	h	a	h	c	h	a	c	a	c	h	c	h
chr5	AC5B0610	Unigene27723	685	A	G	S	29	15	52	h	h	c	h	a	h	a	c	a	a	a	a	h	h	a	a	h	c	h	a	h	h	a	h	h	h	h	h	h	a	h	c	h	a	c	a	c	h	c	h
chr5	AC5B0610	CL1901.Contig2	119	G	A	O	30	15	51	h	h	c	h	a	h	a	c	a	a	a	a	a	h	a	a	h	c	h	a	h	h	a	h	h	h	h	h	h	a	h	c	h	a	c	a	c	h	c	h
chr5	AC5B0610	CL213.Contig1	1115	T	C	O	29	16	51	h	h	c	h	a	h	a	c	a	a	h	a	h	h	a	a	h	c	h	a	h	h	a	h	h	h	h	h	h	a	h	c	h	a	c	a	c	h	c	h
chr5	AC5B0610	Unigene10328	169	A	G	R	29	15	52	h	h	c	h	a	h	a	c	a	a	a	a	h	h	a	a	h	c	h	a	h	h	a	h	h	h	h	h	h	a	h	c	h	a	c	a	c	h	c	h
chr5	AC5B0610	Unigene11412	349	T	C	R	30	15	51	h	h	c	h	a	h	a	c	a	a	a	a	h	h	a	a	h	c	h	a	h	h	a	h	h	h	h	h	h	a	h	c	h	a	c	a	c	h	c	h
chr5	AC5B0610	Unigene12182	637	G	A	S	30	15	51	h	h	c	h	a	h	a	c	a	a	a	a	h	h	a	a	h	c	h	a	h	h	a	h	h	h	h	h	h	a	h	c	h	a	c	a	c	h	c	h
chr5	AC5B0610	CL1094.Contig1	188	G	C	S	29	15	52	h	h	c	h	a	h	a	c	a	a	a	a	h	h	a	a	h	c	h	a	h	h	a	h	h	h	h	h	h	a	h	c	h	a	c	a	c	h	c	h
chr5	AC5B0610	Unigene36937	124	T	G	O	32	16	48	h	h	c	h	a	h	a	c	a	a	a	a	a	h	a	a	h	c	h	a	h	h	a	h	h	h	h	a	h	a	h	c	a	a	c	a	c	h	c	h
chr5	AC5B0610	Unigene36955	37	T	C	S	29	15	52	h	h	c	h	a	h	a	c	a	a	a	a	h	h	a	a	h	c	h	a	h	h	a	h	h	h	h	h	h	a	h	c	h	a	c	a	c	h	c	h
chr5	AC5B0620	Unigene24666	789	C	T	O	29	15	52	h	h	c	h	a	c	a	c	a	a	a	a	h	h	a	a	h	c	h	a	h	h	a	h	h	h	a	h	h	a	h	h	h	a	c	a	c	h	c	h
chr5	AC5B0620	CL2899.Contig2	282	C	T	R	27	17	52	h	h	c	h	a	c	a	c	a	a	a	a	h	h	a	a	h	c	h	a	h	h	a	h	h	h	h	h	h	a	h	c	h	a	c	a	c	h	c	h
chr5	AC5B0620	CL3265.Contig3	1401	A	G	S	27	17	52	h	h	c	h	a	c	a	c	a	a	a	a	h	h	a	a	h	c	h	a	h	h	a	h	h	h	h	h	h	a	h	c	h	a	c	a	c	h	c	h
chr5	AC5B0620	CL3431.Contig3	499	A	G	S	27	17	52	h	h	c	h	a	c	a	c	a	a	a	a	h	h	a	a	h	c	h	a	h	h	a	h	h	h	h	h	h	a	h	c	h	a	c	a	c	h	c	h
chr5	AC5B0620	CL5500.Contig2	319	G	A	O	29	18	49	h	c	c	a	a	c	a	c	a	a	a	a	h	h	a	a	a	c	h	a	h	h	a	h	h	h	h	h	h	a	h	c	h	a	c	a	c	h	c	h
chr5	AC5B0620	Unigene10373	139	A	G	O	26	17	53	h	h	c	h	a	c	a	c	a	a	a	a	h	h	h	a	h	c	h	a	h	h	a	h	h	h	h	h	h	a	h	c	h	a	c	a	c	h	c	h
chr5	AC5B0620	Unigene28357	681	G	T	S	27	17	52	h	h	c	h	a	c	a	c	a	a	a	a	h	h	a	a	h	c	h	a	h	h	a	h	h	h	h	h	h	a	h	c	h	a	c	a	c	h	c	h
chr5	AC5B0620	Unigene28572	530	A	G	R	27	17	52	h	h	c	h	a	c	a	c	a	a	a	a	h	h	a	a	h	c	h	a	h	h	a	h	h	h	h	h	h	a	h	c	h	a	c	a	c	h	c	h
chr5	AC5B0620	Unigene3674	370	C	T	O	38	17	41	h	h	c	a	a	c	a	c	a	a	a	a	a	h	a	a	h	c	h	a	h	h	a	a	a	h	a	h	h	a	h	c	h	a	c	a	c	h	c	h
chr5	AC5B0620	Unigene27573	142	G	A	R	27	17	52	h	h	c	h	a	c	a	c	a	a	a	a	h	h	a	a	h	c	h	a	h	h	a	h	h	h	h	h	h	a	h	c	h	a	c	a	c	h	c	h
chr5	AC5B0620	Unigene41022	89	A	G	S	28	17	51	h	h	c	h	a	c	a	c	a	a	a	a	h	h	a	a	h	c	h	a	h	h	a	h	h	h	h	h	h	a	h	c	h	a	c	a	c	h	c	h
chr5	AC5B0630	CL4589.Contig1	199	C	G	S	28	16	52	h	h	c	h	a	h	a	c	a	a	a	a	h	h	a	a	h	c	h	a	h	h	a	h	h	h	h	h	h	a	h	c	h	a	c	a	c	h	c	h
chr5	AC5B0630	Unigene15845	134	A	T	O	29	18	49	h	c	c	h	a	c	a	c	a	a	a	a	h	h	a	a	h	c	h	a	h	h	a	h	h	h	h	a	a	a	h	c	h	a	c	a	c	h	c	h
chr5	AC5B0630	Unigene19748	112	G	T	S	27	17	52	h	h	c	h	a	c	a	c	a	a	a	a	h	h	a	a	h	c	h	a	h	h	a	h	h	h	h	h	h	a	h	c	h	a	c	a	c	h	c	h
chr5	AC5B0630	Unigene23213	154	C	T	O	27	17	52	h	h	c	h	a	c	a	c	a	a	a	a	h	h	a	a	h	c	h	a	h	h	a	h	h	h	h	h	h	a	h	c	h	a	c	a	c	h	c	h
chr5	AC5B0630	Unigene23214	35	A	G	R	27	17	52	h	h	c	h	a	c	a	c	a	a	a	a	h	h	a	a	h	c	h	a	h	h	a	h	h	h	h	h	h	a	h	c	h	a	c	a	c	h	c	h
chr5	AC5B0630	Unigene270	370	T	G	S	27	17	52	h	h	c	h	a	c	a	c	a	a	a	a	h	h	a	a	h	c	h	a	h	h	a	h	h	h	h	h	h	a	h	c	h	a	c	a	c	h	c	h
chr5	AC5B0630	Unigene32622	157	G	T	O	29	17	50	h	h	c	h	a	c	a	c	a	a	a	a	h	h	a	a	a	c	h	a	h	h	a	h	h	h	h	h	h	a	h	c	h	a	c	a	c	h	c	h
chr5	AC5B0630	Unigene4593	243	T	C	S	27	17	52	h	h	c	h	a	c	a	c	a	a	a	a	h	h	a	a	h	c	h	a	h	h	a	h	h	h	h	h	h	a	h	c	h	a	c	a	c	h	c	h
chr5	AC5B0630	Unigene4594	187	A	C	R	27	17	52	h	h	c	h	a	c	a	c	a	a	a	a	h	h	a	a	h	c	h	a	h	h	a	h	h	h	h	h	h	a	h	c	h	a	c	a	c	h	c	h
chr5	AC5B0630	Unigene522	553	T	C	O	28	17	51	h	h	c	h	a	c	a	c	a	a	a	a	h	h	a	a	h	c	h	a	h	h	a	h	h	h	h	h	a	a	h	c	h	a	c	a	c	h	c	h
chr5	AC5B0630	Unigene22889	200	A	G	O	27	17	52	h	h	c	h	a	c	a	c	a	a	a	a	h	h	a	a	h	c	h	a	h	h	a	h	h	h	h	h	h	a	h	c	h	a	c	a	c	h	c	h
chr5	AC5B0640	Unigene11738	117	G	T	R	27	16	53	h	h	c	h	a	c	a	c	a	a	a	a	h	h	a	a	h	c	h	a	h	h	a	h	h	h	h	h	h	a	h	c	h	a	c	a	c	h	c	h
chr5	AC5B0640	Unigene14047	738	T	C	R	28	16	52	h	h	c	h	a	c	a	c	a	a	a	a	h	h	a	a	a	c	h	a	h	h	a	h	h	h	h	h	h	a	h	c	h	a	c	a	c	h	c	h
chr5	AC5B0640	Unigene21138	497	G	A	S	28	16	52	h	h	c	h	a	c	a	c	a	a	a	a	h	h	a	a	h	c	h	a	h	h	a	h	h	h	h	h	h	a	h	c	h	a	c	a	c	h	c	a
chr5	AC5B0640	Unigene28356	1658	C	T	S	27	16	53	h	h	c	h	a	c	a	c	a	a	a	a	h	h	a	a	h	c	h	a	h	h	a	h	h	h	h	h	h	a	h	c	h	a	c	a	c	h	c	h
chr5	AC5B0650	CL3912.Contig3	1092	A	G	S	28	17	51	h	h	c	h	a	c	a	c	a	a	a	a	h	h	a	a	h	c	h	a	h	h	a	h	h	h	h	h	h	a	h	c	c	a	c	a	c	h	c	h
chr5	AC5B0650	Unigene13214	279	T	C	R	29	18	49	h	h	c	h	a	c	a	c	a	a	a	a	h	h	a	a	h	c	h	a	h	h	a	h	h	h	h	h	h	a	h	c	c	a	c	a	c	h	c	h
chr5	AC5B0660	Unigene10136	1035	C	G	O	29	18	49	h	h	c	h	a	c	a	c	a	a	a	a	h	h	a	a	h	c	h	a	h	c	a	h	h	h	h	h	h	a	h	c	c	a	c	a	c	h	h	h
chr5	AC5B0660	CL5324.Contig1	580	T	G	S	32	18	46	h	a	c	h	a	c	a	c	a	a	a	a	h	h	a	a	a	c	h	a	h	c	a	h	h	h	h	h	h	a	h	c	c	a	c	a	c	h	h	h
chr5	AC5B0670	Unigene4534	553	C	T	S	31	17	48	h	a	c	h	a	c	a	c	a	a	a	a	h	h	a	a	a	c	h	a	h	c	a	h	h	h	h	h	h	a	h	c	c	a	c	a	c	h	h	h
chr5	AC5B0670	Unigene595	1243	T	C	O	30	19	47	h	a	c	h	a	c	a	c	a	a	a	a	h	h	a	a	a	c	c	a	h	c	a	h	h	h	h	h	h	a	h	c	c	a	c	h	c	h	h	h
chr5	AC5B0680	CL5430.Contig1	982	A	G	S	29	19	48	h	a	c	h	a	c	a	c	a	a	a	a	h	h	a	a	a	c	h	a	h	c	a	h	h	h	h	h	h	a	h	c	c	a	c	h	c	h	h	h
chr5	AC5B0680	Unigene22030	294	G	A	R	28	21	47	h	a	c	h	a	c	a	c	a	a	a	a	h	h	a	a	a	c	h	a	h	c	a	h	h	h	h	h	h	a	h	c	c	a	c	h	c	h	h	h
chr5	AC5B0680	Unigene27755	1283	T	G	S	29	19	48	h	a	c	h	a	c	a	c	a	a	a	a	h	h	a	a	a	c	h	a	h	c	a	h	h	h	h	h	h	a	h	c	c	a	c	h	c	h	h	h
chr5	AC5B0680	Unigene28314	203	A	G	R	29	19	48	h	a	c	h	a	c	a	c	a	a	a	a	h	h	a	a	a	c	h	a	h	c	a	h	h	h	h	h	h	a	h	c	c	a	c	h	c	h	h	h
chr5	AC5B0680	Unigene8157	266	T	G	S	29	19	48	h	a	c	h	a	c	a	c	a	a	a	a	h	h	a	a	a	c	h	a	h	c	a	h	h	h	h	h	h	a	h	c	c	a	c	h	c	h	h	h
chr5	AC5B0680	Unigene8158	455	A	C	R	29	19	48	h	a	c	h	a	c	a	c	a	a	a	a	h	h	a	a	a	c	h	a	h	c	a	h	h	h	h	h	h	a	h	c	c	a	c	h	c	h	h	h
chr5	AC5B0690	CL2459.Contig1	857	C	T	R	29	20	47	h	a	c	c	a	c	a	c	a	a	a	a	h	h	a	a	a	c	h	a	h	c	a	h	h	h	h	h	h	a	h	c	c	a	c	h	c	h	h	h
chr5	AC5B0690	CL4640.Contig1	560	G	A	O	29	20	47	h	a	c	h	a	c	a	c	a	a	a	a	h	h	a	a	a	c	h	a	h	c	a	h	h	h	h	h	h	a	h	c	c	a	c	h	c	h	h	h
chr5	AC5B0690	Unigene19735	53	T	C	O	30	21	45	h	a	c	c	a	c	a	c	a	a	a	a	h	h	h	a	a	c	h	a	h	c	a	h	h	h	h	h	h	a	h	c	c	a	c	h	c	h	a	h
chr5	AC5B0690	Unigene21576	139	T	G	R	29	20	47	h	a	c	h	a	c	a	c	a	a	a	a	h	h	a	a	a	c	h	a	h	c	a	h	h	h	h	h	h	a	h	c	c	a	c	h	c	h	h	h
chr5	AC5B0690	Unigene24194	426	G	A	R	29	21	46	h	a	c	c	a	c	a	c	a	a	a	a	h	h	a	a	a	c	h	a	h	c	a	h	h	h	h	h	h	a	h	c	c	a	c	h	c	h	h	h
chr5	AC5B0690	Unigene28711	665	C	T	R	29	20	47	h	a	c	h	a	c	a	c	a	a	a	a	h	h	a	a	a	c	h	a	h	c	a	h	h	h	h	h	h	a	h	c	c	a	c	h	c	h	h	h
chr5	AC5B0690	Unigene29619	262	G	C	S	29	21	46	h	a	c	c	a	c	a	c	a	a	a	a	h	h	a	a	a	c	h	a	h	c	a	h	h	h	h	h	h	a	h	c	c	a	c	h	c	h	h	h
chr5	AC5B0690	Unigene29809	259	C	G	O	29	20	47	h	a	c	h	a	c	a	c	a	a	a	a	h	h	a	a	a	c	h	a	h	c	a	h	h	h	h	h	h	a	h	c	c	a	c	h	c	h	h	h
chr5	AC5B0690	Unigene4782	198	G	A	S	29	21	46	h	a	c	c	a	c	a	c	a	a	a	a	h	h	a	a	a	c	h	a	h	c	a	h	h	h	h	h	h	a	h	c	c	a	c	h	c	h	h	h
chr5	AC5B0690	Unigene9841	134	T	C	R	30	22	44	h	a	c	c	a	c	a	c	a	a	a	a	h	h	a	a	a	c	h	a	h	c	a	h	h	h	h	h	h	a	h	c	c	a	c	h	c	h	h	h
chr5	AC5B0690	CL2860.Contig2	231	G	A	O	30	22	44	h	a	c	c	a	h	a	c	a	a	a	a	c	h	a	a	c	c	h	a	h	c	a	h	h	h	h	h	h	a	h	c	c	a	c	h	c	h	a	h
chr5	AC5B0690	Unigene9333	258	C	T	R	30	21	45	h	a	c	c	a	c	a	c	a	a	a	a	h	h	a	a	a	c	h	a	h	c	a	h	h	h	h	h	h	a	h	c	c	a	c	h	c	h	h	h
chr5	AC5B0690	Unigene9334	161	C	T	S	30	21	45	h	a	c	c	a	c	a	c	a	a	a	a	h	h	a	a	a	c	h	a	h	c	a	h	h	h	h	h	h	a	h	c	c	a	c	h	c	h	h	h
chr5	AC5B0700	Unigene4451	116	G	A	S	29	20	47	h	a	c	c	a	c	a	c	a	a	a	a	h	h	a	a	a	c	h	a	h	c	a	h	h	h	h	h	h	a	h	c	c	a	c	h	c	h	h	h
chr5	AC5B0700	Unigene6604	24	G	A	S	29	21	46	h	a	c	c	a	c	a	c	a	a	a	a	h	h	a	a	a	c	h	a	h	c	a	h	h	h	h	h	h	a	h	c	c	a	c	h	c	h	h	h
chr5	AC5B0710	CL4150.Contig1	586	T	C	R	28	19	49	h	a	c	c	a	c	a	c	a	a	a	a	h	h	a	a	a	c	h	a	h	h	a	h	h	h	h	h	h	a	h	c	c	a	c	h	c	h	h	h
chr5	AC5B0710	Unigene21152	112	T	C	O	28	19	49	h	a	c	c	a	c	a	c	a	a	a	a	h	h	a	a	a	c	h	a	h	h	a	h	h	h	h	h	h	a	h	c	c	a	c	h	c	h	h	h
chr5	AC5B0710	Unigene21153	345	C	T	R	28	19	49	h	a	c	c	a	c	a	c	a	a	a	a	h	h	a	a	a	c	h	a	h	h	a	h	h	h	h	h	h	a	h	c	c	a	c	h	c	h	h	h
chr5	AC5B0710	Unigene23490	241	G	C	S	28	19	49	h	a	c	c	a	c	a	c	a	a	a	a	h	h	a	a	a	c	h	a	h	h	a	h	h	h	h	h	h	a	h	c	c	a	c	h	c	h	h	h
chr5	AC5B0710	Unigene32626	129	G	T	R	28	19	49	h	a	c	c	a	c	a	c	a	a	a	a	h	h	a	a	a	c	h	a	h	h	a	h	h	h	h	h	h	a	h	c	c	a	c	h	c	h	h	h
chr5	AC5B0710	Unigene36142	166	T	C	O	27	19	50	h	a	c	h	a	c	a	c	a	a	h	a	h	h	a	a	a	c	h	a	h	h	a	h	h	h	h	h	h	a	h	c	c	a	c	h	c	h	h	h
chr5	AC5B0710	Unigene4238	668	G	C	S	28	19	49	h	a	c	c	a	c	a	c	a	a	a	a	h	h	a	a	a	c	h	a	h	h	a	h	h	h	h	h	h	a	h	c	c	a	c	h	c	h	h	h
chr5	AC5B0710	Unigene4373	82	G	C	S	28	19	49	h	a	c	c	a	c	a	c	a	a	a	a	h	h	a	a	a	c	h	a	h	h	a	h	h	h	h	h	h	a	h	c	c	a	c	h	c	h	h	h
chr5	AC5B0710	Unigene5384	360	T	G	S	28	19	49	h	a	c	c	a	c	a	c	a	a	a	a	h	h	a	a	a	c	h	a	h	h	a	h	h	h	h	h	h	a	h	c	c	a	c	h	c	h	h	h
chr5	AC5B0710	Unigene7240	174	T	C	R	29	19	48	h	a	c	c	a	c	a	c	a	a	a	a	h	h	a	a	a	c	h	a	h	h	a	h	h	h	h	h	h	a	h	c	c	a	c	h	c	h	h	h
chr5	AC5B0720	CL1074.Contig2	346	T	C	O	29	20	47	h	a	c	c	a	c	a	c	a	a	a	a	h	h	a	a	a	c	h	a	h	h	a	h	h	h	h	h	c	a	h	c	c	a	c	h	c	h	h	h
chr5	AC5B0720	CL255.Contig1	322	T	C	R	26	17	53	h	a	h	c	a	h	h	h	a	a	a	a	h	h	a	a	a	h	h	a	h	h	h	h	h	h	h	h	h	a	c	c	c	a	c	h	h	h	h	h
chr5	AC5B0720	CL6586.Contig1	701	T	G	S	29	19	48	h	a	c	c	a	c	a	c	a	a	a	a	h	h	a	a	a	c	h	a	h	h	a	h	h	h	h	h	h	a	h	c	c	a	c	h	c	h	h	h
chr5	AC5B0720	Unigene18527	381	A	G	R	29	19	48	h	a	c	c	a	c	a	c	a	a	a	a	h	h	a	a	a	c	h	a	h	h	a	h	h	h	h	h	h	a	h	c	c	a	c	h	c	h	h	h
chr5	AC5B0720	Unigene18529	127	G	A	R	30	19	47	h	a	c	c	a	c	a	c	a	a	a	a	h	h	a	a	a	c	h	a	h	h	a	h	h	h	h	h	h	a	h	c	c	a	c	h	c	h	h	h
chr5	AC5B0720	Unigene28224	432	G	A	S	29	19	48	h	a	c	c	a	c	a	c	a	a	a	a	h	h	a	a	a	c	h	a	h	h	a	h	h	h	h	h	h	a	h	c	c	a	c	h	c	h	h	h
chr5	AC5B0720	Unigene7972	105	G	A	R	29	19	48	h	a	c	c	a	c	a	c	a	a	a	a	h	h	a	a	a	c	h	a	h	h	a	h	h	h	h	h	h	a	h	c	c	a	c	h	c	h	h	h
chr5	AC5B0730	Unigene26878	160	A	G	O	28	21	47	c	a	c	c	a	c	a	c	a	a	a	a	h	h	a	a	a	c	h	a	h	h	a	h	h	h	h	h	h	a	c	c	c	a	c	h	c	h	h	h
chr5	AC5B0730	Unigene27503	699	A	C	O	28	21	47	c	a	c	c	a	c	a	c	a	a	a	a	h	h	a	a	a	c	h	a	h	h	a	h	h	h	h	h	h	a	c	c	c	a	c	h	c	h	h	h
chr5	AC5B0730	Unigene4726	475	G	A	O	28	21	47	c	a	c	c	a	c	a	c	a	a	a	a	h	h	a	a	a	c	h	a	h	h	a	h	h	h	h	h	h	a	h	c	c	a	c	h	c	h	h	h
chr5	AC5B0730	Unigene5883	66	T	C	S	28	21	47	c	a	c	c	a	c	a	c	a	a	a	a	h	h	a	a	a	c	h	a	h	h	a	h	h	h	h	h	h	a	c	c	c	a	c	h	c	h	h	h
chr5	AC5B0730	CL1288.Contig3	137	A	G	O	28	22	46	c	a	c	c	a	c	a	c	a	a	a	a	h	h	a	a	a	c	h	a	c	h	a	h	h	h	h	h	h	a	c	c	c	a	c	h	c	h	h	h
chr5	AC5B0730	Unigene28027	372	G	A	S	28	22	46	c	a	c	c	a	c	a	c	a	a	a	a	h	h	a	a	a	c	h	a	c	h	a	h	h	h	h	h	h	a	c	c	c	a	c	h	c	h	h	h
chr5	AC5B0730	Unigene28133	292	T	C	R	28	22	46	c	a	c	c	a	c	a	c	a	a	a	a	h	h	a	a	a	c	h	a	c	h	a	h	h	h	h	h	h	a	c	c	c	a	c	h	c	h	h	h
chr5	AC5B0730	Unigene38263	81	T	C	R	30	22	44	c	a	c	c	a	c	a	c	a	a	a	a	a	h	a	a	a	c	h	a	c	h	a	h	h	h	h	h	h	a	c	c	c	a	c	h	c	h	h	h
chr5	AC5B0730	Unigene4429	55	A	G	O	31	21	44	c	a	c	c	a	c	a	h	a	a	a	a	h	h	a	a	a	c	h	a	c	h	a	h	h	h	h	h	h	a	c	c	c	a	c	h	c	h	h	h
chr5	AC5B0740	Unigene28304	534	A	G	R	29	21	46	c	a	c	c	a	c	a	c	a	a	a	a	h	h	a	a	a	c	h	a	h	h	h	h	h	h	h	h	h	a	c	c	c	a	c	h	c	h	h	h
chr5	AC5B0740	CL1067.Contig2	445	G	A	S	27	22	47	c	a	c	c	a	c	a	c	a	a	a	a	h	h	a	a	a	c	h	a	c	h	h	h	h	h	h	h	h	a	c	c	c	a	c	h	c	h	h	h
chr5	AC5B0740	CL2.Contig1	117	C	A	S	27	22	47	c	a	c	c	a	c	a	c	a	a	a	a	h	h	a	a	a	c	h	a	c	h	h	h	h	h	h	h	h	a	c	c	c	a	c	h	c	h	h	h
chr5	AC5B0740	CL4352.Contig2	907	C	T	O	27	22	47	c	a	c	c	a	c	a	c	a	a	a	a	h	h	a	a	a	c	h	a	c	h	h	h	h	h	h	h	h	a	c	c	c	a	c	h	c	h	h	h
chr5	AC5B0740	CL5145.Contig2	703	A	G	O	34	22	40	c	a	c	c	a	c	a	c	a	a	a	a	a	a	a	a	a	c	a	a	c	h	h	a	a	a	h	a	h	a	c	c	c	a	c	h	c	h	h	h
chr5	AC5B0740	CL5364.Contig2	1013	T	C	S	27	22	47	c	a	c	c	a	c	a	c	a	a	a	a	h	h	a	a	a	c	h	a	c	h	h	h	h	h	h	h	h	a	c	c	c	a	c	h	c	h	h	h
chr5	AC5B0740	CL5862.Contig2	1282	A	G	R	27	23	46	c	a	c	c	a	c	a	c	a	a	a	a	h	h	a	a	a	c	h	a	c	h	h	h	h	h	h	h	h	a	c	c	c	a	c	h	c	h	h	h
chr5	AC5B0740	CL912.Contig1	1806	G	T	O	27	22	47	c	a	c	c	a	c	a	c	a	a	a	a	h	h	a	a	a	c	h	a	c	h	h	h	h	h	h	h	h	a	c	c	c	a	c	h	c	h	h	h
chr5	AC5B0740	Unigene13520	221	T	C	R	28	22	46	c	a	c	c	a	c	a	c	a	a	a	a	h	h	a	a	a	c	h	a	c	h	h	h	h	h	h	h	h	a	c	c	c	a	c	h	c	h	h	h
chr5	AC5B0740	Unigene14035	147	A	G	O	27	22	47	c	a	c	c	a	c	a	c	a	a	a	a	h	h	a	a	a	c	h	a	c	h	h	h	h	h	h	h	h	a	c	c	c	a	c	h	c	h	h	h
chr5	AC5B0740	Unigene23174	89	C	A	R	27	23	46	c	a	c	c	a	c	a	c	a	a	a	a	h	h	a	a	a	c	h	a	c	h	h	h	h	h	h	h	h	a	c	c	c	a	c	h	c	h	h	h
chr5	AC5B0740	Unigene27799	188	T	C	R	27	22	47	c	a	c	c	a	c	a	c	a	a	a	a	h	h	a	a	a	c	h	a	c	h	h	h	h	h	h	h	h	a	c	c	c	a	c	h	c	h	h	h
chr5	AC5B0740	Unigene28023	596	T	C	S	27	22	47	c	a	c	c	a	c	a	c	a	a	a	a	h	h	a	a	a	c	h	a	c	h	h	h	h	h	h	h	h	a	c	c	c	a	c	h	c	h	h	h
chr5	AC5B0740	Unigene28752	78	C	A	S	27	22	47	c	a	c	c	a	c	a	c	a	a	a	a	h	h	a	a	a	c	h	a	c	h	h	h	h	h	h	h	h	a	c	c	c	a	c	h	c	h	h	h
chr5	AC5B0740	Unigene34486	145	G	A	O	28	22	46	c	a	c	c	a	c	a	c	a	a	a	a	h	h	a	a	a	c	h	a	c	h	h	h	h	h	h	h	a	a	c	c	c	a	c	h	c	h	h	h
chr5	AC5B0740	Unigene36055	142	G	A	O	27	22	47	c	a	c	c	a	c	a	c	a	a	a	a	h	h	a	a	a	c	h	a	c	h	h	h	h	h	h	h	h	a	c	c	c	a	c	h	c	h	h	h
chr5	AC5B0740	Unigene8927	526	T	G	S	27	22	47	c	a	c	c	a	c	a	c	a	a	a	a	h	h	a	a	a	c	h	a	c	h	h	h	h	h	h	h	h	a	c	c	c	a	c	h	c	h	h	h
chr5	AC5B0740	CL701.Contig1	758	A	C	S	28	21	47	c	a	c	c	a	h	a	c	a	a	a	a	h	h	a	a	a	c	h	a	c	h	h	h	h	h	h	h	h	a	c	c	c	a	c	h	c	h	h	h
chr5	AC5B0740	CL3790.Contig2	617	C	A	R	27	25	44	c	a	c	c	a	c	a	c	a	a	a	a	h	h	a	a	a	c	h	a	c	h	h	h	h	h	h	h	h	a	c	c	c	a	c	h	c	h	h	h
chr5	AC5B0740	Unigene13194	52	T	C	S	27	23	46	c	a	c	c	a	c	a	c	a	a	a	a	h	h	a	a	a	c	h	a	c	h	h	h	h	h	h	h	h	a	c	c	c	a	c	h	c	h	h	h
chr5	AC5B0740	Unigene9776	147	C	A	O	27	23	46	c	a	c	c	a	c	a	c	a	a	a	a	h	h	a	a	a	c	h	a	c	h	h	h	h	h	h	h	h	a	c	c	c	a	c	h	c	h	h	h
chr5	AC5B0740	Unigene17973	99	C	G	R	28	23	45	c	a	c	c	a	c	a	c	a	a	a	a	h	h	a	a	a	c	h	a	c	h	h	h	h	h	h	h	h	a	c	c	c	a	c	h	c	h	h	h
chr5	AC5B0740	Unigene17974	105	G	C	R	28	23	45	c	a	c	c	a	c	a	c	a	a	a	a	h	h	a	a	a	c	h	a	c	h	h	h	h	h	h	h	h	a	c	c	c	a	c	h	c	h	h	h
chr5	AC5B0750	Unigene9151	321	G	A	S	28	21	47	c	a	c	c	a	h	a	c	a	a	a	a	h	h	a	a	a	c	h	a	c	h	h	h	h	h	h	h	h	a	c	c	c	a	c	h	c	h	h	h
chr5	AC5B0750	CL1571.Contig1	963	C	T	O	27	21	48	c	a	c	c	a	h	a	c	a	a	a	a	h	h	a	a	a	c	h	a	c	h	h	h	h	h	h	h	h	a	c	c	c	a	c	h	c	h	h	h
chr5	AC5B0750	Unigene13270	237	C	T	O	27	21	48	c	a	c	c	a	h	a	c	a	a	a	a	h	h	a	a	a	c	h	a	c	h	h	h	h	h	h	h	h	a	c	c	c	a	c	h	c	h	h	h
chr5	AC5B0760	Unigene24406	65	A	C	O	41	5	50	c	a	h	c	a	h	a	c	a	a	a	a	h	h	a	a	a	c	h	a	h	h	h	h	h	h	h	h	h	a	h	h	h	a	h	h	a	a	h	h
chr5	AC5B0760	Unigene25534	469	G	C	R	27	20	49	c	a	c	c	a	h	a	c	a	a	a	a	h	h	a	a	a	c	h	a	c	h	h	h	h	h	h	h	h	a	c	c	c	a	c	h	h	h	h	h
chr5	AC5B0760	Unigene27375	46	A	T	R	27	20	49	c	a	c	c	a	h	a	c	a	a	a	a	h	h	a	a	a	c	h	a	c	h	h	h	h	h	h	h	h	a	c	c	c	a	c	h	h	h	h	h
chr5	AC5B0760	Unigene7950	120	G	A	S	27	20	49	c	a	c	c	a	h	a	c	a	a	a	a	h	h	a	a	a	c	h	a	c	h	h	h	h	h	h	h	h	a	c	c	c	a	c	h	h	h	h	h
chr5	AC5B0770	CL5543.Contig2	640	A	G	S	26	20	50	c	a	c	c	a	h	h	c	a	a	a	a	h	h	a	a	a	c	h	a	c	h	h	h	h	h	h	h	h	a	c	c	c	a	c	h	h	h	h	h
chr5	AC5B0780	Unigene28402	319	T	A	O	23	22	51	h	a	c	c	a	h	h	c	h	h	a	a	h	h	h	a	a	c	h	a	c	h	h	h	h	h	h	h	c	a	c	c	c	a	c	h	h	h	h	h
chr5	AC5B0780	Unigene29226	1970	G	A	R	29	23	44	c	a	c	c	a	a	h	c	a	a	a	a	h	h	a	a	a	c	h	a	c	h	h	h	h	h	h	h	h	a	c	c	c	a	c	h	h	h	h	h
chr5	AC5B0780	CL1599.Contig4	1467	T	C	S	27	22	47	c	a	c	c	a	h	h	c	a	a	a	a	h	h	a	a	a	c	h	a	c	h	h	h	h	h	h	h	a	a	c	c	c	a	c	h	h	h	h	h
chr5	AC5B0780	CL2176.Contig1	181	T	C	O	27	22	47	c	a	c	c	a	h	h	c	a	a	a	a	h	h	a	a	a	c	h	a	c	h	h	h	h	h	h	h	h	a	c	c	c	a	c	h	h	h	h	h
chr5	AC5B0780	CL7113.Contig2	285	T	G	O	26	22	48	c	a	c	c	a	h	h	c	a	a	a	a	h	h	a	a	a	c	h	a	c	h	h	h	h	h	h	h	h	a	c	c	c	a	c	h	h	h	h	h
chr5	AC5B0780	Unigene28218	415	C	G	R	26	22	48	c	a	c	c	a	h	h	c	a	a	a	a	h	h	a	a	a	c	h	a	c	h	h	h	h	h	h	h	h	a	c	c	c	a	c	h	h	h	h	h
[truncated: 7 more rows]
[truncated: 56 more columns]

## Sheet: chr6
chr_No	genotype block	unigene_code	position	DHA	DHC	Rliability code	DHA homo	DHC homo	hetero	2	7	9	34	48	56	59	68	91	95	98	101	108	110	112	113	119	121	138	143	146	151	153	159	162	174	182	183	185	8	12	15	25	26	28	29	33	35	36	41
[truncated: 507 more rows]
[truncated: 56 more columns]

[truncated: 2 more sheets: chr7, chr8]
