# Supplementary material for: Construction of a high-density linkage map and graphical representation of the arrangement of transcriptome-based unigene markers on the chromosomes of onion, Allium cepa L
Source: BMC Genomics. 2021 Jun 26;22:481. doi: 10.1186/s12864-021-07803-y (PMC8236188; doi:10.1186/s12864-021-07803-y)
Supplement: Supplementary file 2 — Additional file 2. [file 12864_2021_7803_MOESM2_ESM.xlsx]

## Sheet: Sheet1
Supplemental Table S1. List of chromosome markers.
Rank	Contig	anchored chr
Full	CL16.Contig1	chr1
Full	CL22.Contig2	chr1
Full	CL25.Contig1	chr1
Full	CL36.Contig1	chr1
Full	CL41.Contig2	chr1
Full	CL44.Contig1	chr1
Full	CL44.Contig2	chr1
Full	CL46.Contig1	chr1
Full	CL49.Contig1	chr1
Full	CL51.Contig3	chr1
Full	CL59.Contig3	chr1
Full	CL64.Contig1	chr1
Full	CL69.Contig1	chr1
Full	CL71.Contig1	chr1
Full	CL80.Contig1	chr1
Full	CL80.Contig6	chr1
Full	CL87.Contig1	chr1
Full	CL88.Contig5	chr1
Full	CL90.Contig2	chr1
Full	CL90.Contig3	chr1
Full	CL95.Contig2	chr1
Full	CL100.Contig1	chr1
Full	CL115.Contig1	chr1
Full	CL121.Contig1	chr1
Full	CL124.Contig1	chr1
Full	CL126.Contig2	chr1
Full	CL126.Contig3	chr1
Full	CL136.Contig6	chr1
Full	CL136.Contig12	chr1
Full	CL142.Contig2	chr1
Full	CL152.Contig1	chr1
Full	CL159.Contig2	chr1
Full	CL168.Contig2	chr1
Full	CL186.Contig1	chr1
Full	CL219.Contig1	chr1
Full	CL234.Contig1	chr1
Full	CL239.Contig1	chr1
Full	CL247.Contig2	chr1
Full	CL268.Contig2	chr1
Full	CL284.Contig1	chr1
Full	CL289.Contig1	chr1
Full	CL306.Contig1	chr1
Full	CL328.Contig3	chr1
Full	CL343.Contig2	chr1
Full	CL344.Contig1	chr1
Full	CL355.Contig2	chr1
Full	CL373.Contig1	chr1
Full	CL373.Contig2	chr1
Full	CL406.Contig1	chr1
Full	CL410.Contig2	chr1
Full	CL439.Contig1	chr1
Full	CL443.Contig1	chr1
Full	CL443.Contig2	chr1
Full	CL444.Contig1	chr1
Full	CL458.Contig2	chr1
Full	CL459.Contig2	chr1
Full	CL463.Contig4	chr1
Full	CL487.Contig3	chr1
Full	CL499.Contig1	chr1
Full	CL506.Contig2	chr1
Full	CL510.Contig1	chr1
Full	CL526.Contig2	chr1
Full	CL531.Contig4	chr1
Full	CL531.Contig6	chr1
Full	CL531.Contig7	chr1
Full	CL557.Contig1	chr1
Full	CL574.Contig1	chr1
Full	CL589.Contig2	chr1
Full	CL592.Contig1	chr1
Full	CL594.Contig3	chr1
Full	CL596.Contig1	chr1
Full	CL620.Contig1	chr1
Full	CL633.Contig1	chr1
Full	CL639.Contig2	chr1
Full	CL653.Contig1	chr1
Full	CL668.Contig2	chr1
Full	CL674.Contig2	chr1
Full	CL674.Contig3	chr1
Full	CL685.Contig2	chr1
Full	CL688.Contig1	chr1
Full	CL688.Contig2	chr1
Full	CL703.Contig2	chr1
Full	CL704.Contig2	chr1
Full	CL704.Contig3	chr1
Full	CL711.Contig1	chr1
Full	CL740.Contig1	chr1
Full	CL740.Contig2	chr1
Full	CL745.Contig1	chr1
Full	CL746.Contig3	chr1
Full	CL748.Contig1	chr1
Full	CL772.Contig3	chr1
Full	CL780.Contig1	chr1
Full	CL780.Contig3	chr1
Full	CL782.Contig2	chr1
Full	CL793.Contig1	chr1
Full	CL798.Contig1	chr1
Full	CL798.Contig2	chr1
Full	CL825.Contig1	chr1
Full	CL843.Contig1	chr1
Full	CL871.Contig1	chr1
Full	CL871.Contig3	chr1
Full	CL885.Contig2	chr1
Full	CL888.Contig2	chr1
Full	CL891.Contig1	chr1
Full	CL904.Contig1	chr1
Full	CL918.Contig1	chr1
Full	CL923.Contig1	chr1
Full	CL925.Contig1	chr1
Full	CL925.Contig2	chr1
Full	CL937.Contig1	chr1
Full	CL941.Contig2	chr1
Full	CL944.Contig1	chr1
Full	CL956.Contig1	chr1
Full	CL957.Contig1	chr1
Full	CL962.Contig2	chr1
Full	CL968.Contig1	chr1
Full	CL980.Contig4	chr1
Full	CL986.Contig4	chr1
Full	CL987.Contig2	chr1
Full	CL988.Contig6	chr1
Full	CL1012.Contig1	chr1
Full	CL1013.Contig1	chr1
Full	CL1014.Contig2	chr1
Full	CL1016.Contig1	chr1
Full	CL1039.Contig1	chr1
Full	CL1044.Contig3	chr1
Full	CL1050.Contig1	chr1
Full	CL1057.Contig3	chr1
Full	CL1077.Contig2	chr1
Full	CL1078.Contig1	chr1
Full	CL1086.Contig2	chr1
Full	CL1089.Contig1	chr1
Full	CL1090.Contig1	chr1
Full	CL1106.Contig1	chr1
Full	CL1120.Contig1	chr1
Full	CL1124.Contig2	chr1
Full	CL1128.Contig1	chr1
Full	CL1155.Contig2	chr1
Full	CL1169.Contig3	chr1
Full	CL1171.Contig1	chr1
Full	CL1173.Contig1	chr1
Full	CL1177.Contig1	chr1
Full	CL1192.Contig1	chr1
Full	CL1195.Contig1	chr1
Full	CL1197.Contig2	chr1
Full	CL1204.Contig2	chr1
Full	CL1224.Contig1	chr1
Full	CL1224.Contig2	chr1
Full	CL1235.Contig1	chr1
Full	CL1236.Contig1	chr1
Full	CL1247.Contig2	chr1
Full	CL1252.Contig1	chr1
Full	CL1254.Contig1	chr1
Full	CL1271.Contig1	chr1
Full	CL1272.Contig1	chr1
Full	CL1274.Contig2	chr1
Full	CL1277.Contig1	chr1
Full	CL1278.Contig1	chr1
Full	CL1278.Contig4	chr1
Full	CL1278.Contig6	chr1
Full	CL1280.Contig1	chr1
Full	CL1298.Contig1	chr1
Full	CL1301.Contig1	chr1
Full	CL1330.Contig1	chr1
Full	CL1345.Contig2	chr1
Full	CL1345.Contig3	chr1
Full	CL1347.Contig2	chr1
Full	CL1358.Contig1	chr1
Full	CL1363.Contig1	chr1
Full	CL1363.Contig2	chr1
Full	CL1363.Contig3	chr1
Full	CL1370.Contig1	chr1
Full	CL1370.Contig2	chr1
Full	CL1375.Contig3	chr1
Full	CL1376.Contig3	chr1
Full	CL1386.Contig1	chr1
Full	CL1386.Contig2	chr1
Full	CL1388.Contig1	chr1
Full	CL1388.Contig2	chr1
Full	CL1397.Contig2	chr1
Full	CL1397.Contig6	chr1
Full	CL1397.Contig7	chr1
Full	CL1397.Contig8	chr1
Full	CL1404.Contig4	chr1
Full	CL1411.Contig2	chr1
Full	CL1415.Contig1	chr1
Full	CL1415.Contig2	chr1
Full	CL1428.Contig1	chr1
Full	CL1450.Contig1	chr1
Full	CL1460.Contig2	chr1
Full	CL1473.Contig1	chr1
Full	CL1476.Contig1	chr1
Full	CL1504.Contig5	chr1
Full	CL1507.Contig1	chr1
Full	CL1538.Contig1	chr1
Full	CL1538.Contig3	chr1
Full	CL1538.Contig4	chr1
Full	CL1539.Contig2	chr1
Full	CL1546.Contig2	chr1
Full	CL1565.Contig1	chr1
Full	CL1574.Contig3	chr1
Full	CL1579.Contig1	chr1
Full	CL1589.Contig2	chr1
Full	CL1594.Contig2	chr1
Full	CL1594.Contig4	chr1
Full	CL1615.Contig2	chr1
Full	CL1624.Contig1	chr1
Full	CL1631.Contig1	chr1
Full	CL1640.Contig1	chr1
Full	CL1650.Contig1	chr1
Full	CL1654.Contig1	chr1
Full	CL1664.Contig1	chr1
Full	CL1664.Contig3	chr1
Full	CL1687.Contig1	chr1
Full	CL1690.Contig1	chr1
Full	CL1692.Contig1	chr1
Full	CL1692.Contig3	chr1
Full	CL1692.Contig4	chr1
Full	CL1696.Contig1	chr1
Full	CL1696.Contig3	chr1
Full	CL1705.Contig2	chr1
Full	CL1734.Contig2	chr1
Full	CL1740.Contig1	chr1
Full	CL1740.Contig2	chr1
Full	CL1740.Contig3	chr1
Full	CL1740.Contig5	chr1
Full	CL1751.Contig1	chr1
Full	CL1751.Contig2	chr1
Full	CL1761.Contig1	chr1
Full	CL1780.Contig1	chr1
Full	CL1782.Contig2	chr1
Full	CL1789.Contig1	chr1
Full	CL1792.Contig1	chr1
Full	CL1792.Contig2	chr1
Full	CL1807.Contig1	chr1
Full	CL1810.Contig2	chr1
Full	CL1824.Contig1	chr1
Full	CL1838.Contig1	chr1
Full	CL1839.Contig3	chr1
Full	CL1857.Contig1	chr1
Full	CL1859.Contig2	chr1
Full	CL1867.Contig2	chr1
Full	CL1894.Contig1	chr1
Full	CL1898.Contig1	chr1
Full	CL1923.Contig1	chr1
Full	CL1961.Contig1	chr1
Full	CL1971.Contig1	chr1
Full	CL1988.Contig2	chr1
Full	CL1997.Contig1	chr1
Full	CL2003.Contig3	chr1
Full	CL2004.Contig3	chr1
Full	CL2008.Contig2	chr1
Full	CL2020.Contig1	chr1
Full	CL2027.Contig4	chr1
Full	CL2033.Contig2	chr1
Full	CL2041.Contig1	chr1
Full	CL2043.Contig4	chr1
Full	CL2058.Contig1	chr1
Full	CL2070.Contig1	chr1
Full	CL2075.Contig3	chr1
Full	CL2080.Contig1	chr1
Full	CL2085.Contig1	chr1
Full	CL2085.Contig2	chr1
Full	CL2086.Contig3	chr1
Full	CL2098.Contig1	chr1
Full	CL2101.Contig1	chr1
Full	CL2105.Contig1	chr1
Full	CL2106.Contig1	chr1
Full	CL2111.Contig1	chr1
Full	CL2115.Contig2	chr1
Full	CL2122.Contig2	chr1
Full	CL2123.Contig1	chr1
Full	CL2131.Contig1	chr1
Full	CL2134.Contig1	chr1
Full	CL2147.Contig1	chr1
Full	CL2152.Contig2	chr1
Full	CL2187.Contig2	chr1
Full	CL2192.Contig1	chr1
Full	CL2217.Contig1	chr1
Full	CL2217.Contig2	chr1
Full	CL2231.Contig1	chr1
Full	CL2238.Contig2	chr1
Full	CL2267.Contig1	chr1
Full	CL2267.Contig2	chr1
Full	CL2271.Contig1	chr1
Full	CL2274.Contig2	chr1
Full	CL2282.Contig1	chr1
Full	CL2286.Contig2	chr1
Full	CL2287.Contig1	chr1
Full	CL2287.Contig2	chr1
Full	CL2288.Contig1	chr1
Full	CL2303.Contig2	chr1
Full	CL2322.Contig2	chr1
Full	CL2344.Contig3	chr1
Full	CL2352.Contig1	chr1
Full	CL2354.Contig1	chr1
Full	CL2356.Contig2	chr1
Full	CL2360.Contig2	chr1
Full	CL2372.Contig1	chr1
Full	CL2407.Contig1	chr1
Full	CL2408.Contig1	chr1
Full	CL2412.Contig1	chr1
Full	CL2415.Contig1	chr1
Full	CL2426.Contig3	chr1
Full	CL2439.Contig2	chr1
Full	CL2439.Contig4	chr1
Full	CL2452.Contig1	chr1
Full	CL2464.Contig1	chr1
Full	CL2467.Contig1	chr1
Full	CL2476.Contig1	chr1
Full	CL2479.Contig1	chr1
Full	CL2497.Contig2	chr1
Full	CL2506.Contig1	chr1
Full	CL2508.Contig1	chr1
Full	CL2508.Contig3	chr1
Full	CL2517.Contig2	chr1
Full	CL2539.Contig3	chr1
Full	CL2540.Contig1	chr1
Full	CL2559.Contig1	chr1
Full	CL2584.Contig1	chr1
Full	CL2585.Contig1	chr1
Full	CL2588.Contig3	chr1
Full	CL2591.Contig1	chr1
Full	CL2608.Contig1	chr1
Full	CL2608.Contig2	chr1
Full	CL2615.Contig1	chr1
Full	CL2652.Contig2	chr1
Full	CL2670.Contig1	chr1
Full	CL2670.Contig2	chr1
Full	CL2674.Contig1	chr1
Full	CL2704.Contig1	chr1
Full	CL2711.Contig1	chr1
Full	CL2712.Contig1	chr1
Full	CL2712.Contig2	chr1
Full	CL2716.Contig1	chr1
Full	CL2725.Contig2	chr1
Full	CL2728.Contig2	chr1
Full	CL2741.Contig2	chr1
Full	CL2749.Contig1	chr1
Full	CL2750.Contig1	chr1
Full	CL2796.Contig2	chr1
Full	CL2805.Contig1	chr1
Full	CL2805.Contig2	chr1
Full	CL2806.Contig2	chr1
Full	CL2806.Contig3	chr1
Full	CL2825.Contig2	chr1
Full	CL2829.Contig3	chr1
Full	CL2838.Contig2	chr1
Full	CL2848.Contig1	chr1
Full	CL2850.Contig1	chr1
Full	CL2859.Contig2	chr1
Full	CL2861.Contig1	chr1
Full	CL2869.Contig1	chr1
Full	CL2872.Contig1	chr1
Full	CL2908.Contig1	chr1
Full	CL2927.Contig1	chr1
Full	CL2936.Contig3	chr1
Full	CL2938.Contig1	chr1
Full	CL2940.Contig1	chr1
Full	CL2940.Contig2	chr1
Full	CL2951.Contig1	chr1
Full	CL2976.Contig1	chr1
Full	CL2996.Contig1	chr1
Full	CL2996.Contig3	chr1
Full	CL3007.Contig1	chr1
Full	CL3007.Contig2	chr1
Full	CL3019.Contig1	chr1
Full	CL3022.Contig2	chr1
Full	CL3048.Contig3	chr1
Full	CL3067.Contig1	chr1
Full	CL3083.Contig1	chr1
Full	CL3112.Contig1	chr1
Full	CL3112.Contig2	chr1
Full	CL3150.Contig2	chr1
Full	CL3157.Contig1	chr1
Full	CL3166.Contig1	chr1
Full	CL3170.Contig2	chr1
Full	CL3179.Contig1	chr1
Full	CL3190.Contig1	chr1
Full	CL3194.Contig1	chr1
Full	CL3195.Contig1	chr1
Full	CL3212.Contig1	chr1
Full	CL3213.Contig1	chr1
Full	CL3214.Contig1	chr1
Full	CL3219.Contig1	chr1
Full	CL3221.Contig2	chr1
Full	CL3246.Contig1	chr1
Full	CL3246.Contig2	chr1
Full	CL3254.Contig1	chr1
Full	CL3267.Contig2	chr1
Full	CL3269.Contig1	chr1
Full	CL3273.Contig2	chr1
Full	CL3278.Contig1	chr1
Full	CL3284.Contig2	chr1
Full	CL3291.Contig3	chr1
Full	CL3300.Contig2	chr1
Full	CL3305.Contig4	chr1
Full	CL3311.Contig3	chr1
Full	CL3329.Contig2	chr1
Full	CL3345.Contig1	chr1
Full	CL3361.Contig2	chr1
Full	CL3401.Contig2	chr1
Full	CL3407.Contig1	chr1
Full	CL3410.Contig1	chr1
Full	CL3412.Contig1	chr1
Full	CL3413.Contig3	chr1
Full	CL3431.Contig2	chr1
Full	CL3454.Contig1	chr1
Full	CL3464.Contig1	chr1
Full	CL3464.Contig4	chr1
Full	CL3469.Contig2	chr1
Full	CL3469.Contig3	chr1
Full	CL3469.Contig5	chr1
Full	CL3470.Contig1	chr1
Full	CL3470.Contig3	chr1
Full	CL3484.Contig1	chr1
Full	CL3486.Contig1	chr1
Full	CL3493.Contig1	chr1
Full	CL3506.Contig1	chr1
Full	CL3513.Contig1	chr1
Full	CL3514.Contig2	chr1
Full	CL3518.Contig2	chr1
Full	CL3521.Contig1	chr1
Full	CL3535.Contig1	chr1
Full	CL3543.Contig1	chr1
Full	CL3543.Contig2	chr1
Full	CL3543.Contig3	chr1
Full	CL3627.Contig1	chr1
Full	CL3627.Contig2	chr1
Full	CL3629.Contig1	chr1
Full	CL3632.Contig2	chr1
Full	CL3634.Contig1	chr1
Full	CL3635.Contig1	chr1
Full	CL3637.Contig2	chr1
Full	CL3676.Contig1	chr1
Full	CL3679.Contig1	chr1
Full	CL3686.Contig1	chr1
Full	CL3686.Contig2	chr1
Full	CL3698.Contig1	chr1
Full	CL3711.Contig2	chr1
Full	CL3714.Contig1	chr1
Full	CL3717.Contig2	chr1
Full	CL3723.Contig1	chr1
Full	CL3735.Contig2	chr1
Full	CL3738.Contig1	chr1
Full	CL3791.Contig1	chr1
Full	CL3791.Contig2	chr1
Full	CL3804.Contig1	chr1
Full	CL3817.Contig1	chr1
Full	CL3819.Contig1	chr1
Full	CL3832.Contig4	chr1
Full	CL3850.Contig1	chr1
Full	CL3850.Contig2	chr1
Full	CL3853.Contig1	chr1
Full	CL3853.Contig2	chr1
Full	CL3854.Contig1	chr1
Full	CL3865.Contig1	chr1
Full	CL3871.Contig1	chr1
Full	CL3880.Contig1	chr1
Full	CL3881.Contig1	chr1
Full	CL3899.Contig1	chr1
Full	CL3902.Contig1	chr1
Full	CL3920.Contig1	chr1
Full	CL3929.Contig1	chr1
Full	CL3942.Contig1	chr1
Full	CL3950.Contig1	chr1
Full	CL3952.Contig1	chr1
Full	CL3953.Contig2	chr1
Full	CL3955.Contig2	chr1
Full	CL3956.Contig2	chr1
Full	CL3986.Contig1	chr1
Full	CL4006.Contig1	chr1
Full	CL4018.Contig2	chr1
Full	CL4020.Contig1	chr1
Full	CL4020.Contig2	chr1
Full	CL4040.Contig2	chr1
Full	CL4048.Contig1	chr1
Full	CL4053.Contig1	chr1
Full	CL4059.Contig1	chr1
Full	CL4073.Contig1	chr1
Full	CL4091.Contig1	chr1
Full	CL4093.Contig1	chr1
Full	CL4101.Contig2	chr1
Full	CL4103.Contig2	chr1
Full	CL4123.Contig1	chr1
Full	CL4128.Contig2	chr1
Full	CL4129.Contig2	chr1
Full	CL4134.Contig1	chr1
Full	CL4134.Contig2	chr1
Full	CL4160.Contig1	chr1
Full	CL4160.Contig2	chr1
Full	CL4168.Contig1	chr1
Full	CL4170.Contig1	chr1
Full	CL4179.Contig1	chr1
Full	CL4195.Contig1	chr1
Full	CL4205.Contig1	chr1
Full	CL4215.Contig1	chr1
Full	CL4220.Contig2	chr1
Full	CL4220.Contig3	chr1
Full	CL4236.Contig1	chr1
Full	CL4242.Contig2	chr1
Full	CL4257.Contig1	chr1
Full	CL4259.Contig1	chr1
Full	CL4276.Contig1	chr1
Full	CL4294.Contig1	chr1
Full	CL4300.Contig1	chr1
Full	CL4317.Contig2	chr1
Full	CL4319.Contig1	chr1
Full	CL4327.Contig1	chr1
Full	CL4351.Contig1	chr1
Full	CL4353.Contig1	chr1
Full	CL4355.Contig2	chr1
Full	CL4357.Contig1	chr1
Full	CL4371.Contig1	chr1
Full	CL4371.Contig2	chr1
Full	CL4397.Contig2	chr1
Full	CL4411.Contig3	chr1
Full	CL4434.Contig2	chr1
Full	CL4485.Contig2	chr1
Full	CL4511.Contig3	chr1
Full	CL4517.Contig1	chr1
Full	CL4556.Contig2	chr1
Full	CL4579.Contig2	chr1
Full	CL4591.Contig1	chr1
Full	CL4601.Contig1	chr1
Full	CL4601.Contig2	chr1
Full	CL4620.Contig1	chr1
Full	CL4622.Contig1	chr1
Full	CL4624.Contig1	chr1
Full	CL4631.Contig2	chr1
Full	CL4644.Contig1	chr1
Full	CL4646.Contig1	chr1
Full	CL4648.Contig1	chr1
Full	CL4687.Contig2	chr1
Full	CL4703.Contig1	chr1
Full	CL4714.Contig1	chr1
Full	CL4720.Contig1	chr1
Full	CL4730.Contig1	chr1
Full	CL4730.Contig2	chr1
Full	CL4736.Contig1	chr1
Full	CL4748.Contig1	chr1
Full	CL4754.Contig1	chr1
Full	CL4762.Contig2	chr1
Full	CL4773.Contig1	chr1
Full	CL4784.Contig1	chr1
Full	CL4784.Contig2	chr1
Full	CL4794.Contig1	chr1
Full	CL4794.Contig2	chr1
Full	CL4796.Contig2	chr1
Full	CL4818.Contig3	chr1
Full	CL4839.Contig1	chr1
Full	CL4850.Contig1	chr1
Full	CL4850.Contig2	chr1
Full	CL4851.Contig1	chr1
Full	CL4864.Contig1	chr1
Full	CL4871.Contig2	chr1
Full	CL4876.Contig2	chr1
Full	CL4881.Contig3	chr1
Full	CL4887.Contig1	chr1
Full	CL4898.Contig1	chr1
Full	CL4899.Contig3	chr1
Full	CL4900.Contig1	chr1
Full	CL4930.Contig1	chr1
Full	CL4949.Contig2	chr1
Full	CL4952.Contig3	chr1
Full	CL4960.Contig1	chr1
Full	CL4966.Contig3	chr1
Full	CL4968.Contig2	chr1
Full	CL4973.Contig1	chr1
Full	CL4986.Contig2	chr1
Full	CL4988.Contig2	chr1
Full	CL4990.Contig1	chr1
Full	CL4990.Contig3	chr1
Full	CL5013.Contig1	chr1
Full	CL5018.Contig1	chr1
Full	CL5025.Contig1	chr1
Full	CL5048.Contig1	chr1
Full	CL5048.Contig3	chr1
Full	CL5052.Contig2	chr1
Full	CL5077.Contig1	chr1
Full	CL5087.Contig1	chr1
Full	CL5112.Contig2	chr1
Full	CL5114.Contig1	chr1
Full	CL5144.Contig1	chr1
Full	CL5144.Contig2	chr1
Full	CL5155.Contig2	chr1
Full	CL5163.Contig1	chr1
Full	CL5196.Contig1	chr1
Full	CL5204.Contig2	chr1
Full	CL5225.Contig1	chr1
Full	CL5275.Contig2	chr1
Full	CL5279.Contig3	chr1
Full	CL5286.Contig2	chr1
Full	CL5293.Contig1	chr1
Full	CL5296.Contig1	chr1
Full	CL5308.Contig2	chr1
Full	CL5319.Contig1	chr1
Full	CL5319.Contig2	chr1
Full	CL5324.Contig2	chr1
Full	CL5327.Contig1	chr1
Full	CL5331.Contig1	chr1
Full	CL5340.Contig1	chr1
Full	CL5346.Contig2	chr1
Full	CL5347.Contig1	chr1
Full	CL5366.Contig1	chr1
Full	CL5366.Contig2	chr1
Full	CL5373.Contig2	chr1
Full	CL5393.Contig4	chr1
Full	CL5421.Contig4	chr1
Full	CL5427.Contig1	chr1
Full	CL5428.Contig1	chr1
Full	CL5441.Contig1	chr1
Full	CL5444.Contig2	chr1
Full	CL5445.Contig1	chr1
Full	CL5451.Contig1	chr1
Full	CL5454.Contig2	chr1
Full	CL5455.Contig2	chr1
Full	CL5467.Contig1	chr1
Full	CL5477.Contig1	chr1
Full	CL5493.Contig1	chr1
Full	CL5503.Contig2	chr1
Full	CL5510.Contig1	chr1
Full	CL5516.Contig1	chr1
Full	CL5522.Contig2	chr1
Full	CL5534.Contig2	chr1
Full	CL5551.Contig5	chr1
Full	CL5553.Contig1	chr1
Full	CL5562.Contig1	chr1
Full	CL5617.Contig1	chr1
Full	CL5626.Contig1	chr1
Full	CL5640.Contig1	chr1
Full	CL5641.Contig2	chr1
Full	CL5644.Contig1	chr1
Full	CL5658.Contig3	chr1
Full	CL5670.Contig1	chr1
Full	CL5680.Contig2	chr1
Full	CL5687.Contig1	chr1
Full	CL5691.Contig2	chr1
Full	CL5696.Contig1	chr1
Full	CL5748.Contig2	chr1
Full	CL5765.Contig1	chr1
Full	CL5766.Contig1	chr1
Full	CL5773.Contig2	chr1
Full	CL5793.Contig1	chr1
Full	CL5793.Contig2	chr1
Full	CL5798.Contig1	chr1
Full	CL5806.Contig1	chr1
Full	CL5830.Contig2	chr1
Full	CL5846.Contig1	chr1
Full	CL5852.Contig1	chr1
Full	CL5873.Contig2	chr1
Full	CL5878.Contig2	chr1
Full	CL5879.Contig2	chr1
Full	CL5892.Contig1	chr1
Full	CL5894.Contig1	chr1
Full	CL5897.Contig2	chr1
Full	CL5901.Contig1	chr1
Full	CL5902.Contig1	chr1
Full	CL5903.Contig1	chr1
Full	CL5935.Contig1	chr1
Full	CL5949.Contig1	chr1
Full	CL5956.Contig2	chr1
Full	CL5962.Contig2	chr1
Full	CL5965.Contig1	chr1
Full	CL5965.Contig2	chr1
Full	CL5974.Contig1	chr1
Full	CL5993.Contig1	chr1
Full	CL6015.Contig1	chr1
Full	CL6015.Contig3	chr1
Full	CL6021.Contig2	chr1
Full	CL6055.Contig1	chr1
Full	CL6073.Contig1	chr1
Full	CL6088.Contig1	chr1
Full	CL6088.Contig2	chr1
Full	CL6109.Contig2	chr1
Full	CL6109.Contig3	chr1
Full	CL6109.Contig5	chr1
Full	CL6129.Contig1	chr1
Full	CL6129.Contig2	chr1
Full	CL6142.Contig1	chr1
Full	CL6153.Contig1	chr1
Full	CL6170.Contig1	chr1
Full	CL6176.Contig2	chr1
Full	CL6178.Contig1	chr1
Full	CL6184.Contig1	chr1
Full	CL6227.Contig1	chr1
Full	CL6230.Contig2	chr1
Full	CL6238.Contig1	chr1
Full	CL6238.Contig2	chr1
Full	CL6243.Contig1	chr1
Full	CL6250.Contig1	chr1
Full	CL6251.Contig1	chr1
Full	CL6253.Contig1	chr1
Full	CL6254.Contig1	chr1
Full	CL6261.Contig1	chr1
Full	CL6265.Contig3	chr1
Full	CL6289.Contig1	chr1
Full	CL6293.Contig1	chr1
Full	CL6295.Contig2	chr1
Full	CL6308.Contig1	chr1
Full	CL6317.Contig2	chr1
Full	CL6332.Contig1	chr1
Full	CL6345.Contig1	chr1
Full	CL6354.Contig1	chr1
Full	CL6386.Contig1	chr1
Full	CL6386.Contig2	chr1
Full	CL6409.Contig1	chr1
Full	CL6412.Contig2	chr1
Full	CL6433.Contig1	chr1
Full	CL6439.Contig2	chr1
Full	CL6446.Contig3	chr1
Full	CL6452.Contig1	chr1
Full	CL6452.Contig2	chr1
Full	CL6467.Contig1	chr1
Full	CL6475.Contig1	chr1
Full	CL6489.Contig1	chr1
Full	CL6491.Contig1	chr1
Full	CL6508.Contig2	chr1
Full	CL6511.Contig1	chr1
Full	CL6514.Contig1	chr1
Full	CL6554.Contig1	chr1
Full	CL6559.Contig2	chr1
Full	CL6562.Contig1	chr1
Full	CL6567.Contig2	chr1
Full	CL6579.Contig2	chr1
Full	CL6583.Contig1	chr1
Full	CL6585.Contig1	chr1
Full	CL6593.Contig2	chr1
Full	CL6616.Contig2	chr1
Full	CL6620.Contig1	chr1
Full	CL6630.Contig1	chr1
Full	CL6637.Contig1	chr1
Full	CL6637.Contig2	chr1
Full	CL6641.Contig1	chr1
Full	CL6684.Contig1	chr1
Full	CL6686.Contig1	chr1
Full	CL6707.Contig1	chr1
Full	CL6710.Contig2	chr1
Full	CL6714.Contig1	chr1
Full	CL6715.Contig1	chr1
Full	CL6718.Contig2	chr1
Full	CL6718.Contig4	chr1
Full	CL6748.Contig1	chr1
Full	CL6810.Contig1	chr1
Full	CL6817.Contig1	chr1
Full	CL6859.Contig1	chr1
Full	CL6860.Contig1	chr1
Full	CL6876.Contig2	chr1
Full	CL6881.Contig1	chr1
Full	CL6889.Contig1	chr1
Full	CL6891.Contig1	chr1
Full	CL6893.Contig1	chr1
Full	CL6896.Contig1	chr1
Full	CL6929.Contig1	chr1
Full	CL6997.Contig1	chr1
Full	CL7004.Contig1	chr1
Full	CL7012.Contig1	chr1
Full	CL7015.Contig1	chr1
Full	CL7028.Contig1	chr1
Full	CL7048.Contig2	chr1
Full	CL7054.Contig1	chr1
Full	CL7055.Contig1	chr1
Full	CL7059.Contig1	chr1
Full	CL7060.Contig2	chr1
Full	CL7068.Contig1	chr1
Full	CL7070.Contig1	chr1
Full	CL7082.Contig2	chr1
Full	CL7101.Contig1	chr1
Full	CL7106.Contig1	chr1
Full	CL7110.Contig1	chr1
Full	CL7114.Contig1	chr1
Full	CL7121.Contig1	chr1
Full	CL7130.Contig1	chr1
Full	CL7130.Contig2	chr1
Full	CL7131.Contig2	chr1
Full	CL7132.Contig1	chr1
Full	CL7133.Contig2	chr1
Full	CL7146.Contig1	chr1
Full	CL7172.Contig1	chr1
Full	CL7175.Contig5	chr1
Full	CL7176.Contig1	chr1
Full	CL7181.Contig1	chr1
Full	CL7184.Contig1	chr1
Full	Unigene7	chr1
Full	Unigene35	chr1
Full	Unigene56	chr1
Full	Unigene93	chr1
Full	Unigene137	chr1
Full	Unigene158	chr1
Full	Unigene163	chr1
Full	Unigene170	chr1
Full	Unigene190	chr1
Full	Unigene197	chr1
Full	Unigene202	chr1
Full	Unigene213	chr1
Full	Unigene225	chr1
Full	Unigene244	chr1
Full	Unigene262	chr1
Full	Unigene267	chr1
Full	Unigene268	chr1
Full	Unigene275	chr1
Full	Unigene288	chr1
Full	Unigene294	chr1
Full	Unigene304	chr1
Full	Unigene317	chr1
Full	Unigene333	chr1
Full	Unigene413	chr1
Full	Unigene423	chr1
Full	Unigene427	chr1
Full	Unigene435	chr1
Full	Unigene451	chr1
Full	Unigene500	chr1
Full	Unigene532	chr1
Full	Unigene546	chr1
Full	Unigene553	chr1
Full	Unigene561	chr1
Full	Unigene569	chr1
Full	Unigene573	chr1
Full	Unigene577	chr1
Full	Unigene578	chr1
Full	Unigene610	chr1
Full	Unigene615	chr1
Full	Unigene624	chr1
Full	Unigene628	chr1
Full	Unigene630	chr1
Full	Unigene655	chr1
Full	Unigene702	chr1
Full	Unigene718	chr1
Full	Unigene721	chr1
Full	Unigene774	chr1
Full	Unigene784	chr1
Full	Unigene804	chr1
Full	Unigene806	chr1
Full	Unigene822	chr1
Full	Unigene827	chr1
Full	Unigene850	chr1
Full	Unigene868	chr1
Full	Unigene872	chr1
Full	Unigene877	chr1
Full	Unigene883	chr1
Full	Unigene911	chr1
Full	Unigene925	chr1
Full	Unigene927	chr1
Full	Unigene947	chr1
Full	Unigene952	chr1
Full	Unigene972	chr1
Full	Unigene1029	chr1
Full	Unigene1036	chr1
Full	Unigene1040	chr1
Full	Unigene1054	chr1
Full	Unigene1056	chr1
Full	Unigene1442	chr1
Full	Unigene1471	chr1
Full	Unigene1579	chr1
Full	Unigene1627	chr1
Full	Unigene1837	chr1
Full	Unigene1884	chr1
Full	Unigene1885	chr1
Full	Unigene1891	chr1
Full	Unigene1963	chr1
Full	Unigene2015	chr1
Full	Unigene2041	chr1
Full	Unigene2047	chr1
Full	Unigene2215	chr1
Full	Unigene2304	chr1
Full	Unigene2314	chr1
Full	Unigene2430	chr1
Full	Unigene3109	chr1
Full	Unigene3228	chr1
Full	Unigene3229	chr1
Full	Unigene3237	chr1
Full	Unigene3242	chr1
Full	Unigene3256	chr1
Full	Unigene3267	chr1
Full	Unigene3270	chr1
Full	Unigene3274	chr1
Full	Unigene3275	chr1
Full	Unigene3280	chr1
Full	Unigene3290	chr1
Full	Unigene3306	chr1
Full	Unigene3313	chr1
Full	Unigene3324	chr1
Full	Unigene3339	chr1
Full	Unigene3341	chr1
Full	Unigene3415	chr1
Full	Unigene3431	chr1
Full	Unigene3449	chr1
Full	Unigene3461	chr1
Full	Unigene3470	chr1
Full	Unigene3475	chr1
Full	Unigene3478	chr1
Full	Unigene3496	chr1
Full	Unigene3519	chr1
Full	Unigene3524	chr1
Full	Unigene3549	chr1
Full	Unigene3557	chr1
Full	Unigene3558	chr1
Full	Unigene3559	chr1
Full	Unigene3583	chr1
Full	Unigene3596	chr1
Full	Unigene3617	chr1
Full	Unigene3647	chr1
Full	Unigene3652	chr1
Full	Unigene3675	chr1
Full	Unigene3714	chr1
Full	Unigene3726	chr1
Full	Unigene3732	chr1
Full	Unigene3757	chr1
Full	Unigene3774	chr1
Full	Unigene3780	chr1
Full	Unigene3788	chr1
Full	Unigene3798	chr1
Full	Unigene3804	chr1
Full	Unigene3832	chr1
Full	Unigene3833	chr1
Full	Unigene3852	chr1
Full	Unigene3854	chr1
Full	Unigene3861	chr1
Full	Unigene3873	chr1
Full	Unigene3880	chr1
Full	Unigene3882	chr1
Full	Unigene3888	chr1
Full	Unigene3898	chr1
Full	Unigene3918	chr1
Full	Unigene3946	chr1
Full	Unigene3959	chr1
Full	Unigene3961	chr1
Full	Unigene3978	chr1
Full	Unigene3992	chr1
Full	Unigene4000	chr1
Full	Unigene4001	chr1
Full	Unigene4012	chr1
Full	Unigene4031	chr1
Full	Unigene4032	chr1
Full	Unigene4043	chr1
Full	Unigene4054	chr1
Full	Unigene4067	chr1
Full	Unigene4080	chr1
Full	Unigene4087	chr1
Full	Unigene4202	chr1
Full	Unigene4219	chr1
Full	Unigene4264	chr1
Full	Unigene4295	chr1
Full	Unigene4309	chr1
Full	Unigene4311	chr1
Full	Unigene4312	chr1
Full	Unigene4362	chr1
Full	Unigene4368	chr1
Full	Unigene4371	chr1
Full	Unigene4377	chr1
Full	Unigene4390	chr1
Full	Unigene4398	chr1
Full	Unigene4424	chr1
Full	Unigene4437	chr1
Full	Unigene4443	chr1
Full	Unigene4444	chr1
Full	Unigene4461	chr1
Full	Unigene4480	chr1
Full	Unigene4481	chr1
Full	Unigene4483	chr1
Full	Unigene4491	chr1
Full	Unigene4496	chr1
Full	Unigene4506	chr1
Full	Unigene4562	chr1
Full	Unigene4566	chr1
Full	Unigene4600	chr1
Full	Unigene4611	chr1
Full	Unigene4625	chr1
Full	Unigene4641	chr1
Full	Unigene4644	chr1
Full	Unigene4653	chr1
Full	Unigene4667	chr1
Full	Unigene4679	chr1
Full	Unigene4685	chr1
Full	Unigene4686	chr1
Full	Unigene4694	chr1
Full	Unigene4715	chr1
Full	Unigene4724	chr1
Full	Unigene4778	chr1
Full	Unigene4779	chr1
Full	Unigene4846	chr1
Full	Unigene4865	chr1
Full	Unigene4888	chr1
Full	Unigene4899	chr1
Full	Unigene4928	chr1
Full	Unigene4934	chr1
Full	Unigene4951	chr1
Full	Unigene4973	chr1
Full	Unigene4974	chr1
Full	Unigene4983	chr1
Full	Unigene5021	chr1
Full	Unigene5059	chr1
Full	Unigene5074	chr1
Full	Unigene5076	chr1
Full	Unigene5083	chr1
Full	Unigene5088	chr1
Full	Unigene5103	chr1
Full	Unigene5116	chr1
Full	Unigene5117	chr1
Full	Unigene5123	chr1
Full	Unigene5124	chr1
Full	Unigene5125	chr1
Full	Unigene5135	chr1
Full	Unigene5156	chr1
Full	Unigene5157	chr1
Full	Unigene5176	chr1
Full	Unigene5177	chr1
Full	Unigene5194	chr1
Full	Unigene5202	chr1
Full	Unigene5232	chr1
Full	Unigene5238	chr1
Full	Unigene5275	chr1
Full	Unigene5288	chr1
Full	Unigene5295	chr1
Full	Unigene5332	chr1
Full	Unigene5346	chr1
Full	Unigene5347	chr1
Full	Unigene5366	chr1
Full	Unigene5397	chr1
Full	Unigene5399	chr1
Full	Unigene5432	chr1
Full	Unigene5433	chr1
Full	Unigene5437	chr1
Full	Unigene5470	chr1
Full	Unigene5510	chr1
Full	Unigene5514	chr1
Full	Unigene5521	chr1
Full	Unigene5534	chr1
Full	Unigene5555	chr1
Full	Unigene5556	chr1
Full	Unigene5570	chr1
Full	Unigene5632	chr1
Full	Unigene5646	chr1
Full	Unigene5660	chr1
Full	Unigene5671	chr1
Full	Unigene5683	chr1
Full	Unigene5690	chr1
Full	Unigene5693	chr1
Full	Unigene5696	chr1
Full	Unigene5704	chr1
Full	Unigene5706	chr1
Full	Unigene5717	chr1
Full	Unigene5718	chr1
Full	Unigene5733	chr1
Full	Unigene5741	chr1
Full	Unigene5760	chr1
Full	Unigene5785	chr1
Full	Unigene5789	chr1
Full	Unigene5837	chr1
Full	Unigene5841	chr1
Full	Unigene5842	chr1
Full	Unigene5884	chr1
Full	Unigene5901	chr1
Full	Unigene5902	chr1
Full	Unigene5916	chr1
Full	Unigene5917	chr1
Full	Unigene5944	chr1
Full	Unigene5947	chr1
Full	Unigene5949	chr1
Full	Unigene5950	chr1
Full	Unigene5958	chr1
Full	Unigene5972	chr1
Full	Unigene5973	chr1
Full	Unigene5978	chr1
Full	Unigene5979	chr1
Full	Unigene6013	chr1
Full	Unigene6014	chr1
Full	Unigene6030	chr1
Full	Unigene6048	chr1
Full	Unigene6054	chr1
Full	Unigene6055	chr1
Full	Unigene6067	chr1
Full	Unigene6076	chr1
Full	Unigene6077	chr1
Full	Unigene6095	chr1
Full	Unigene6104	chr1
Full	Unigene6110	chr1
Full	Unigene6123	chr1
Full	Unigene6130	chr1
Full	Unigene6147	chr1
Full	Unigene6152	chr1
Full	Unigene6153	chr1
Full	Unigene6160	chr1
Full	Unigene6162	chr1
Full	Unigene6171	chr1
Full	Unigene6172	chr1
Full	Unigene6184	chr1
Full	Unigene6185	chr1
Full	Unigene6193	chr1
Full	Unigene6214	chr1
Full	Unigene6215	chr1
Full	Unigene6235	chr1
Full	Unigene6242	chr1
Full	Unigene6252	chr1
Full	Unigene6253	chr1
Full	Unigene6263	chr1
Full	Unigene6274	chr1
Full	Unigene6318	chr1
Full	Unigene6319	chr1
Full	Unigene6324	chr1
Full	Unigene6339	chr1
Full	Unigene6350	chr1
Full	Unigene6351	chr1
Full	Unigene6366	chr1
Full	Unigene6367	chr1
Full	Unigene6380	chr1
Full	Unigene6416	chr1
Full	Unigene6424	chr1
Full	Unigene6437	chr1
Full	Unigene6440	chr1
Full	Unigene6496	chr1
Full	Unigene6497	chr1
Full	Unigene6499	chr1
Full	Unigene6511	chr1
Full	Unigene6527	chr1
Full	Unigene6528	chr1
Full	Unigene6542	chr1
Full	Unigene6543	chr1
Full	Unigene6547	chr1
Full	Unigene6555	chr1
Full	Unigene6556	chr1
Full	Unigene6583	chr1
Full	Unigene6584	chr1
Full	Unigene6586	chr1
Full	Unigene6592	chr1
Full	Unigene6593	chr1
Full	Unigene6622	chr1
Full	Unigene6655	chr1
Full	Unigene6656	chr1
Full	Unigene6670	chr1
Full	Unigene6691	chr1
Full	Unigene6720	chr1
Full	Unigene6724	chr1
Full	Unigene6726	chr1
Full	Unigene6728	chr1
Full	Unigene6803	chr1
Full	Unigene6813	chr1
Full	Unigene6814	chr1
Full	Unigene6824	chr1
Full	Unigene6832	chr1
Full	Unigene6841	chr1
Full	Unigene6842	chr1
Full	Unigene6861	chr1
Full	Unigene6878	chr1
Full	Unigene6912	chr1
Full	Unigene6913	chr1
Full	Unigene6960	chr1
Full	Unigene6966	chr1
Full	Unigene6967	chr1
Full	Unigene7007	chr1
Full	Unigene7014	chr1
Full	Unigene7024	chr1
Full	Unigene7060	chr1
Full	Unigene7139	chr1
Full	Unigene7140	chr1
Full	Unigene7150	chr1
Full	Unigene7177	chr1
Full	Unigene7178	chr1
Full	Unigene7193	chr1
Full	Unigene7194	chr1
Full	Unigene7195	chr1
Full	Unigene7207	chr1
Full	Unigene7220	chr1
Full	Unigene7222	chr1
Full	Unigene7285	chr1
Full	Unigene7311	chr1
Full	Unigene7312	chr1
Full	Unigene7333	chr1
Full	Unigene7363	chr1
Full	Unigene7365	chr1
Full	Unigene7370	chr1
Full	Unigene7388	chr1
Full	Unigene7405	chr1
Full	Unigene7419	chr1
Full	Unigene7425	chr1
Full	Unigene7431	chr1
Full	Unigene7459	chr1
Full	Unigene7460	chr1
Full	Unigene7492	chr1
Full	Unigene7500	chr1
Full	Unigene7507	chr1
Full	Unigene7540	chr1
Full	Unigene7545	chr1
Full	Unigene7575	chr1
Full	Unigene7596	chr1
Full	Unigene7602	chr1
Full	Unigene7609	chr1
Full	Unigene7620	chr1
Full	Unigene7658	chr1
Full	Unigene7670	chr1
Full	Unigene7696	chr1
Full	Unigene7700	chr1
Full	Unigene7730	chr1
Full	Unigene7736	chr1
Full	Unigene7749	chr1
Full	Unigene7774	chr1
Full	Unigene7796	chr1
Full	Unigene7802	chr1
Full	Unigene7808	chr1
Full	Unigene7817	chr1
Full	Unigene7827	chr1
Full	Unigene7829	chr1
Full	Unigene7832	chr1
Full	Unigene7834	chr1
Full	Unigene7839	chr1
Full	Unigene7840	chr1
Full	Unigene7866	chr1
Full	Unigene7869	chr1
Full	Unigene7886	chr1
Full	Unigene7901	chr1
Full	Unigene7905	chr1
Full	Unigene7915	chr1
Full	Unigene7924	chr1
Full	Unigene7927	chr1
Full	Unigene7949	chr1
Full	Unigene7966	chr1
Full	Unigene7978	chr1
Full	Unigene7991	chr1
Full	Unigene7992	chr1
Full	Unigene8011	chr1
Full	Unigene8012	chr1
Full	Unigene8036	chr1
Full	Unigene8071	chr1
Full	Unigene8072	chr1
Full	Unigene8078	chr1
Full	Unigene8079	chr1
Full	Unigene8083	chr1
Full	Unigene8084	chr1
Full	Unigene8087	chr1
Full	Unigene8094	chr1
Full	Unigene8097	chr1
Full	Unigene8126	chr1
Full	Unigene8134	chr1
Full	Unigene8180	chr1
Full	Unigene8236	chr1
Full	Unigene8237	chr1
Full	Unigene8239	chr1
Full	Unigene8248	chr1
Full	Unigene8277	chr1
Full	Unigene8281	chr1
Full	Unigene8301	chr1
Full	Unigene8302	chr1
Full	Unigene8312	chr1
Full	Unigene8314	chr1
Full	Unigene8339	chr1
Full	Unigene8376	chr1
Full	Unigene8391	chr1
Full	Unigene8392	chr1
Full	Unigene8398	chr1
Full	Unigene8425	chr1
Full	Unigene8439	chr1
Full	Unigene8444	chr1
Full	Unigene8445	chr1
Full	Unigene8456	chr1
Full	Unigene8464	chr1
Full	Unigene8499	chr1
Full	Unigene8520	chr1
Full	Unigene8522	chr1
Full	Unigene8532	chr1
Full	Unigene8548	chr1
Full	Unigene8549	chr1
Full	Unigene8582	chr1
Full	Unigene8586	chr1
Full	Unigene8655	chr1
Full	Unigene8657	chr1
Full	Unigene8679	chr1
Full	Unigene8695	chr1
Full	Unigene8713	chr1
Full	Unigene8727	chr1
Full	Unigene8728	chr1
Full	Unigene8729	chr1
Full	Unigene8746	chr1
Full	Unigene8752	chr1
Full	Unigene8759	chr1
Full	Unigene8771	chr1
Full	Unigene8795	chr1
Full	Unigene8800	chr1
Full	Unigene8803	chr1
Full	Unigene8804	chr1
Full	Unigene8808	chr1
Full	Unigene8827	chr1
Full	Unigene8830	chr1
Full	Unigene8838	chr1
Full	Unigene8894	chr1
Full	Unigene8901	chr1
Full	Unigene8904	chr1
Full	Unigene8919	chr1
Full	Unigene8946	chr1
Full	Unigene8951	chr1
Full	Unigene8967	chr1
Full	Unigene8988	chr1
Full	Unigene9044	chr1
Full	Unigene9048	chr1
Full	Unigene9070	chr1
Full	Unigene9083	chr1
Full	Unigene9097	chr1
Full	Unigene9148	chr1
Full	Unigene9154	chr1
Full	Unigene9183	chr1
Full	Unigene9186	chr1
Full	Unigene9191	chr1
Full	Unigene9199	chr1
Full	Unigene9210	chr1
Full	Unigene9222	chr1
Full	Unigene9240	chr1
Full	Unigene9260	chr1
Full	Unigene9303	chr1
Full	Unigene9306	chr1
Full	Unigene9309	chr1
Full	Unigene9322	chr1
Full	Unigene9343	chr1
Full	Unigene9345	chr1
Full	Unigene9352	chr1
Full	Unigene9353	chr1
Full	Unigene9370	chr1
Full	Unigene9394	chr1
Full	Unigene9395	chr1
Full	Unigene9403	chr1
Full	Unigene9432	chr1
Full	Unigene9457	chr1
Full	Unigene9460	chr1
Full	Unigene9470	chr1
Full	Unigene9515	chr1
Full	Unigene9576	chr1
Full	Unigene9596	chr1
Full	Unigene9612	chr1
Full	Unigene9613	chr1
Full	Unigene9628	chr1
Full	Unigene9640	chr1
Full	Unigene9660	chr1
Full	Unigene9661	chr1
Full	Unigene9677	chr1
Full	Unigene9678	chr1
Full	Unigene9680	chr1
Full	Unigene9683	chr1
Full	Unigene9684	chr1
Full	Unigene9701	chr1
Full	Unigene9729	chr1
Full	Unigene9769	chr1
Full	Unigene9773	chr1
Full	Unigene9796	chr1
Full	Unigene9797	chr1
Full	Unigene9819	chr1
Full	Unigene9837	chr1
Full	Unigene9850	chr1
Full	Unigene9857	chr1
Full	Unigene9878	chr1
Full	Unigene9879	chr1
Full	Unigene9888	chr1
Full	Unigene9955	chr1
Full	Unigene9956	chr1
Full	Unigene9966	chr1
Full	Unigene9990	chr1
Full	Unigene10025	chr1
Full	Unigene10030	chr1
Full	Unigene10031	chr1
Full	Unigene10037	chr1
Full	Unigene10052	chr1
Full	Unigene10065	chr1
Full	Unigene10073	chr1
Full	Unigene10090	chr1
Full	Unigene10103	chr1
Full	Unigene10131	chr1
Full	Unigene10133	chr1
Full	Unigene10140	chr1
Full	Unigene10213	chr1
Full	Unigene10237	chr1
Full	Unigene10239	chr1
Full	Unigene10240	chr1
Full	Unigene10247	chr1
Full	Unigene10276	chr1
Full	Unigene10311	chr1
Full	Unigene10318	chr1
Full	Unigene10361	chr1
Full	Unigene10368	chr1
Full	Unigene10374	chr1
Full	Unigene10386	chr1
Full	Unigene10387	chr1
Full	Unigene10403	chr1
Full	Unigene10417	chr1
Full	Unigene10463	chr1
Full	Unigene10464	chr1
Full	Unigene10465	chr1
Full	Unigene10473	chr1
Full	Unigene10484	chr1
Full	Unigene10490	chr1
Full	Unigene10493	chr1
Full	Unigene10499	chr1
Full	Unigene10530	chr1
Full	Unigene10538	chr1
Full	Unigene10539	chr1
Full	Unigene10552	chr1
Full	Unigene10559	chr1
Full	Unigene10561	chr1
Full	Unigene10566	chr1
Full	Unigene10567	chr1
Full	Unigene10596	chr1
Full	Unigene10597	chr1
Full	Unigene10606	chr1
Full	Unigene10607	chr1
Full	Unigene10652	chr1
Full	Unigene10659	chr1
Full	Unigene10679	chr1
Full	Unigene10690	chr1
Full	Unigene10707	chr1
Full	Unigene10708	chr1
Full	Unigene10737	chr1
Full	Unigene10758	chr1
Full	Unigene10792	chr1
Full	Unigene10812	chr1
Full	Unigene10827	chr1
Full	Unigene10836	chr1
Full	Unigene10845	chr1
Full	Unigene10852	chr1
Full	Unigene10882	chr1
Full	Unigene10909	chr1
Full	Unigene10946	chr1
Full	Unigene10964	chr1
Full	Unigene10993	chr1
Full	Unigene11016	chr1
Full	Unigene11037	chr1
Full	Unigene11058	chr1
Full	Unigene11069	chr1
Full	Unigene11073	chr1
Full	Unigene11074	chr1
Full	Unigene11102	chr1
Full	Unigene11103	chr1
Full	Unigene11116	chr1
Full	Unigene11121	chr1
Full	Unigene11138	chr1
Full	Unigene11154	chr1
Full	Unigene11158	chr1
Full	Unigene11170	chr1
Full	Unigene11173	chr1
Full	Unigene11174	chr1
Full	Unigene11176	chr1
Full	Unigene11186	chr1
Full	Unigene11194	chr1
Full	Unigene11195	chr1
Full	Unigene11226	chr1
Full	Unigene11234	chr1
Full	Unigene11253	chr1
Full	Unigene11255	chr1
Full	Unigene11267	chr1
Full	Unigene11268	chr1
Full	Unigene11277	chr1
Full	Unigene11280	chr1
Full	Unigene11284	chr1
Full	Unigene11285	chr1
Full	Unigene11305	chr1
Full	Unigene11321	chr1
Full	Unigene11324	chr1
Full	Unigene11325	chr1
Full	Unigene11344	chr1
Full	Unigene11348	chr1
Full	Unigene11352	chr1
Full	Unigene11356	chr1
Full	Unigene11375	chr1
Full	Unigene11396	chr1
Full	Unigene11397	chr1
Full	Unigene11403	chr1
Full	Unigene11417	chr1
Full	Unigene11425	chr1
Full	Unigene11446	chr1
Full	Unigene11481	chr1
Full	Unigene11486	chr1
Full	Unigene11494	chr1
Full	Unigene11495	chr1
Full	Unigene11498	chr1
Full	Unigene11503	chr1
Full	Unigene11511	chr1
Full	Unigene11512	chr1
Full	Unigene11522	chr1
Full	Unigene11531	chr1
Full	Unigene11540	chr1
Full	Unigene11541	chr1
Full	Unigene11568	chr1
Full	Unigene11573	chr1
Full	Unigene11579	chr1
Full	Unigene11581	chr1
Full	Unigene11588	chr1
Full	Unigene11589	chr1
Full	Unigene11601	chr1
Full	Unigene11613	chr1
Full	Unigene11614	chr1
Full	Unigene11639	chr1
Full	Unigene11641	chr1
Full	Unigene11642	chr1
Full	Unigene11668	chr1
Full	Unigene11673	chr1
Full	Unigene11676	chr1
Full	Unigene11734	chr1
Full	Unigene11736	chr1
Full	Unigene11745	chr1
Full	Unigene11755	chr1
Full	Unigene11789	chr1
Full	Unigene11804	chr1
Full	Unigene11829	chr1
Full	Unigene11833	chr1
Full	Unigene11837	chr1
Full	Unigene11886	chr1
Full	Unigene11909	chr1
Full	Unigene11916	chr1
Full	Unigene11955	chr1
Full	Unigene11965	chr1
Full	Unigene11967	chr1
Full	Unigene11984	chr1
Full	Unigene11985	chr1
Full	Unigene11986	chr1
Full	Unigene12012	chr1
Full	Unigene12020	chr1
Full	Unigene12040	chr1
Full	Unigene12048	chr1
Full	Unigene12050	chr1
Full	Unigene12051	chr1
Full	Unigene12054	chr1
Full	Unigene12066	chr1
Full	Unigene12083	chr1
Full	Unigene12089	chr1
Full	Unigene12099	chr1
Full	Unigene12100	chr1
Full	Unigene12126	chr1
Full	Unigene12133	chr1
Full	Unigene12134	chr1
Full	Unigene12144	chr1
Full	Unigene12147	chr1
Full	Unigene12153	chr1
Full	Unigene12157	chr1
Full	Unigene12158	chr1
Full	Unigene12162	chr1
Full	Unigene12168	chr1
Full	Unigene12169	chr1
Full	Unigene12173	chr1
Full	Unigene12222	chr1
Full	Unigene12223	chr1
Full	Unigene12224	chr1
Full	Unigene12244	chr1
Full	Unigene12245	chr1
Full	Unigene12246	chr1
Full	Unigene12255	chr1
Full	Unigene12256	chr1
Full	Unigene12264	chr1
Full	Unigene12274	chr1
Full	Unigene12285	chr1
Full	Unigene12297	chr1
Full	Unigene12319	chr1
Full	Unigene12325	chr1
Full	Unigene12335	chr1
Full	Unigene12346	chr1
Full	Unigene12353	chr1
Full	Unigene12363	chr1
Full	Unigene12369	chr1
Full	Unigene12370	chr1
Full	Unigene12374	chr1
Full	Unigene12375	chr1
Full	Unigene12377	chr1
Full	Unigene12386	chr1
Full	Unigene12387	chr1
Full	Unigene12392	chr1
Full	Unigene12394	chr1
Full	Unigene12408	chr1
Full	Unigene12419	chr1
Full	Unigene12460	chr1
Full	Unigene12467	chr1
Full	Unigene12468	chr1
Full	Unigene12478	chr1
Full	Unigene12485	chr1
Full	Unigene12489	chr1
Full	Unigene12490	chr1
Full	Unigene12499	chr1
Full	Unigene12500	chr1
Full	Unigene12505	chr1
Full	Unigene12506	chr1
Full	Unigene12514	chr1
Full	Unigene12515	chr1
Full	Unigene12516	chr1
Full	Unigene12522	chr1
Full	Unigene12542	chr1
Full	Unigene12554	chr1
Full	Unigene12555	chr1
Full	Unigene12576	chr1
Full	Unigene12584	chr1
Full	Unigene12600	chr1
Full	Unigene12605	chr1
Full	Unigene12624	chr1
Full	Unigene12627	chr1
Full	Unigene12628	chr1
Full	Unigene12637	chr1
Full	Unigene12656	chr1
Full	Unigene12675	chr1
Full	Unigene12678	chr1
Full	Unigene12692	chr1
Full	Unigene12706	chr1
Full	Unigene12712	chr1
Full	Unigene12716	chr1
Full	Unigene12719	chr1
Full	Unigene12722	chr1
Full	Unigene12724	chr1
Full	Unigene12725	chr1
Full	Unigene12742	chr1
Full	Unigene12751	chr1
Full	Unigene12752	chr1
Full	Unigene12760	chr1
Full	Unigene12762	chr1
Full	Unigene12765	chr1
Full	Unigene12768	chr1
Full	Unigene12769	chr1
Full	Unigene12775	chr1
Full	Unigene12784	chr1
Full	Unigene12786	chr1
Full	Unigene12805	chr1
Full	Unigene12810	chr1
Full	Unigene12815	chr1
Full	Unigene12860	chr1
Full	Unigene12867	chr1
Full	Unigene12888	chr1
Full	Unigene12898	chr1
Full	Unigene12905	chr1
Full	Unigene12918	chr1
Full	Unigene12941	chr1
Full	Unigene12949	chr1
Full	Unigene12991	chr1
Full	Unigene12998	chr1
Full	Unigene13005	chr1
Full	Unigene13011	chr1
Full	Unigene13012	chr1
Full	Unigene13017	chr1
Full	Unigene13023	chr1
Full	Unigene13031	chr1
Full	Unigene13032	chr1
Full	Unigene13050	chr1
Full	Unigene13059	chr1
Full	Unigene13066	chr1
Full	Unigene13073	chr1
Full	Unigene13077	chr1
Full	Unigene13081	chr1
Full	Unigene13097	chr1
Full	Unigene13098	chr1
Full	Unigene13102	chr1
Full	Unigene13116	chr1
Full	Unigene13117	chr1
Full	Unigene13119	chr1
Full	Unigene13120	chr1
Full	Unigene13131	chr1
Full	Unigene13132	chr1
Full	Unigene13137	chr1
Full	Unigene13141	chr1
Full	Unigene13145	chr1
Full	Unigene13155	chr1
Full	Unigene13161	chr1
Full	Unigene13206	chr1
Full	Unigene13208	chr1
Full	Unigene13209	chr1
Full	Unigene13240	chr1
Full	Unigene13241	chr1
Full	Unigene13253	chr1
Full	Unigene13262	chr1
Full	Unigene13263	chr1
Full	Unigene13267	chr1
Full	Unigene13268	chr1
Full	Unigene13280	chr1
Full	Unigene13281	chr1
Full	Unigene13289	chr1
Full	Unigene13291	chr1
Full	Unigene13292	chr1
Full	Unigene13307	chr1
Full	Unigene13309	chr1
Full	Unigene13310	chr1
Full	Unigene13311	chr1
Full	Unigene13324	chr1
Full	Unigene13354	chr1
Full	Unigene13356	chr1
Full	Unigene13373	chr1
Full	Unigene13374	chr1
Full	Unigene13389	chr1
Full	Unigene13390	chr1
Full	Unigene13406	chr1
Full	Unigene13407	chr1
Full	Unigene13408	chr1
Full	Unigene13411	chr1
Full	Unigene13412	chr1
Full	Unigene13415	chr1
Full	Unigene13417	chr1
Full	Unigene13418	chr1
Full	Unigene13425	chr1
Full	Unigene13446	chr1
Full	Unigene13447	chr1
Full	Unigene13481	chr1
Full	Unigene13485	chr1
Full	Unigene13486	chr1
Full	Unigene13490	chr1
Full	Unigene13501	chr1
Full	Unigene13506	chr1
Full	Unigene13507	chr1
Full	Unigene13517	chr1
Full	Unigene13518	chr1
Full	Unigene13534	chr1
Full	Unigene13545	chr1
Full	Unigene13546	chr1
Full	Unigene13563	chr1
Full	Unigene13564	chr1
Full	Unigene13579	chr1
Full	Unigene13582	chr1
Full	Unigene13613	chr1
Full	Unigene13620	chr1
Full	Unigene13633	chr1
Full	Unigene13637	chr1
Full	Unigene13638	chr1
Full	Unigene13639	chr1
Full	Unigene13661	chr1
Full	Unigene13675	chr1
Full	Unigene13676	chr1
Full	Unigene13689	chr1
Full	Unigene13693	chr1
Full	Unigene13694	chr1
Full	Unigene13695	chr1
Full	Unigene13711	chr1
Full	Unigene13713	chr1
Full	Unigene13715	chr1
Full	Unigene13726	chr1
Full	Unigene13727	chr1
Full	Unigene13728	chr1
Full	Unigene13729	chr1
Full	Unigene13737	chr1
Full	Unigene13756	chr1
Full	Unigene13757	chr1
Full	Unigene13769	chr1
Full	Unigene13779	chr1
Full	Unigene13807	chr1
Full	Unigene13808	chr1
Full	Unigene13850	chr1
Full	Unigene13851	chr1
Full	Unigene13867	chr1
Full	Unigene13868	chr1
Full	Unigene13884	chr1
Full	Unigene13885	chr1
Full	Unigene13887	chr1
Full	Unigene13888	chr1
Full	Unigene13907	chr1
Full	Unigene13911	chr1
Full	Unigene13912	chr1
Full	Unigene13931	chr1
Full	Unigene13944	chr1
Full	Unigene13948	chr1
Full	Unigene13949	chr1
Full	Unigene13957	chr1
Full	Unigene13963	chr1
Full	Unigene13964	chr1
Full	Unigene13966	chr1
Full	Unigene13978	chr1
Full	Unigene13987	chr1
Full	Unigene13988	chr1
Full	Unigene14003	chr1
Full	Unigene14004	chr1
Full	Unigene14005	chr1
Full	Unigene14007	chr1
Full	Unigene14008	chr1
Full	Unigene14011	chr1
Full	Unigene14012	chr1
Full	Unigene14015	chr1
Full	Unigene14019	chr1
Full	Unigene14024	chr1
Full	Unigene14028	chr1
Full	Unigene14029	chr1
Full	Unigene14039	chr1
Full	Unigene14042	chr1
Full	Unigene14064	chr1
Full	Unigene14086	chr1
Full	Unigene14107	chr1
Full	Unigene14108	chr1
Full	Unigene14110	chr1
Full	Unigene14141	chr1
Full	Unigene14142	chr1
Full	Unigene14144	chr1
Full	Unigene14154	chr1
Full	Unigene14155	chr1
Full	Unigene14156	chr1
Full	Unigene14220	chr1
Full	Unigene14310	chr1
Full	Unigene14343	chr1
Full	Unigene14381	chr1
Full	Unigene14382	chr1
Full	Unigene14387	chr1
Full	Unigene14404	chr1
Full	Unigene14453	chr1
Full	Unigene14458	chr1
Full	Unigene14477	chr1
Full	Unigene14499	chr1
Full	Unigene14582	chr1
Full	Unigene14622	chr1
Full	Unigene14623	chr1
Full	Unigene14652	chr1
Full	Unigene14654	chr1
Full	Unigene14656	chr1
Full	Unigene14708	chr1
Full	Unigene14717	chr1
Full	Unigene14719	chr1
Full	Unigene14739	chr1
Full	Unigene14740	chr1
Full	Unigene14744	chr1
Full	Unigene14745	chr1
Full	Unigene14803	chr1
Full	Unigene14805	chr1
Full	Unigene14818	chr1
Full	Unigene14819	chr1
Full	Unigene14820	chr1
Full	Unigene14837	chr1
Full	Unigene14838	chr1
Full	Unigene14856	chr1
Full	Unigene14874	chr1
Full	Unigene14878	chr1
Full	Unigene14904	chr1
Full	Unigene14905	chr1
Full	Unigene14924	chr1
Full	Unigene14938	chr1
Full	Unigene14981	chr1
Full	Unigene14987	chr1
Full	Unigene14988	chr1
Full	Unigene14989	chr1
Full	Unigene15001	chr1
Full	Unigene15002	chr1
Full	Unigene15003	chr1
Full	Unigene15029	chr1
Full	Unigene15032	chr1
Full	Unigene15047	chr1
Full	Unigene15060	chr1
Full	Unigene15061	chr1
Full	Unigene15062	chr1
Full	Unigene15113	chr1
Full	Unigene15134	chr1
Full	Unigene15189	chr1
Full	Unigene15190	chr1
Full	Unigene15191	chr1
Full	Unigene15207	chr1
Full	Unigene15215	chr1
Full	Unigene15216	chr1
Full	Unigene15229	chr1
Full	Unigene15230	chr1
Full	Unigene15236	chr1
Full	Unigene15246	chr1
Full	Unigene15247	chr1
Full	Unigene15257	chr1
Full	Unigene15266	chr1
Full	Unigene15281	chr1
Full	Unigene15282	chr1
Full	Unigene15283	chr1
Full	Unigene15392	chr1
Full	Unigene15406	chr1
Full	Unigene15408	chr1
Full	Unigene15409	chr1
Full	Unigene15421	chr1
Full	Unigene15422	chr1
Full	Unigene15501	chr1
Full	Unigene15502	chr1
Full	Unigene15539	chr1
Full	Unigene15540	chr1
Full	Unigene15547	chr1
Full	Unigene15558	chr1
Full	Unigene15582	chr1
Full	Unigene15626	chr1
Full	Unigene15652	chr1
Full	Unigene15661	chr1
Full	Unigene15662	chr1
Full	Unigene15685	chr1
Full	Unigene15686	chr1
Full	Unigene15744	chr1
Full	Unigene15745	chr1
Full	Unigene15751	chr1
Full	Unigene15791	chr1
Full	Unigene15833	chr1
Full	Unigene15834	chr1
Full	Unigene15853	chr1
Full	Unigene15862	chr1
Full	Unigene15870	chr1
Full	Unigene15908	chr1
Full	Unigene15909	chr1
Full	Unigene15926	chr1
Full	Unigene15927	chr1
Full	Unigene15943	chr1
Full	Unigene15971	chr1
Full	Unigene15972	chr1
Full	Unigene15974	chr1
Full	Unigene16015	chr1
Full	Unigene16016	chr1
Full	Unigene16031	chr1
Full	Unigene16034	chr1
Full	Unigene16035	chr1
Full	Unigene16036	chr1
Full	Unigene16037	chr1
Full	Unigene16042	chr1
Full	Unigene16057	chr1
Full	Unigene16122	chr1
Full	Unigene16138	chr1
Full	Unigene16200	chr1
Full	Unigene16218	chr1
Full	Unigene16241	chr1
Full	Unigene16269	chr1
Full	Unigene16270	chr1
Full	Unigene16271	chr1
Full	Unigene16348	chr1
Full	Unigene16408	chr1
Full	Unigene16525	chr1
Full	Unigene16593	chr1
Full	Unigene16611	chr1
Full	Unigene16612	chr1
Full	Unigene16625	chr1
Full	Unigene16626	chr1
Full	Unigene16627	chr1
Full	Unigene16691	chr1
Full	Unigene16702	chr1
Full	Unigene16703	chr1
Full	Unigene16732	chr1
Full	Unigene16766	chr1
Full	Unigene16782	chr1
Full	Unigene16808	chr1
Full	Unigene16809	chr1
Full	Unigene16819	chr1
Full	Unigene16820	chr1
Full	Unigene16892	chr1
Full	Unigene16918	chr1
Full	Unigene16944	chr1
Full	Unigene16945	chr1
Full	Unigene16985	chr1
Full	Unigene16991	chr1
Full	Unigene17090	chr1
Full	Unigene17094	chr1
Full	Unigene17145	chr1
Full	Unigene17154	chr1
Full	Unigene17210	chr1
Full	Unigene17211	chr1
Full	Unigene17227	chr1
Full	Unigene17289	chr1
Full	Unigene17291	chr1
Full	Unigene17376	chr1
Full	Unigene17479	chr1
Full	Unigene17480	chr1
Full	Unigene17482	chr1
Full	Unigene17538	chr1
Full	Unigene17539	chr1
Full	Unigene17555	chr1
Full	Unigene17559	chr1
Full	Unigene17560	chr1
Full	Unigene17562	chr1
Full	Unigene17563	chr1
Full	Unigene17569	chr1
Full	Unigene17570	chr1
Full	Unigene17577	chr1
Full	Unigene17646	chr1
Full	Unigene17647	chr1
Full	Unigene17650	chr1
Full	Unigene17704	chr1
Full	Unigene17719	chr1
Full	Unigene17765	chr1
Full	Unigene17899	chr1
Full	Unigene17906	chr1
Full	Unigene17907	chr1
Full	Unigene17991	chr1
Full	Unigene18024	chr1
Full	Unigene18049	chr1
Full	Unigene18061	chr1
Full	Unigene18069	chr1
Full	Unigene18087	chr1
Full	Unigene18088	chr1
Full	Unigene18089	chr1
Full	Unigene18090	chr1
Full	Unigene18091	chr1
Full	Unigene18096	chr1
Full	Unigene18152	chr1
Full	Unigene18153	chr1
Full	Unigene18211	chr1
Full	Unigene18247	chr1
Full	Unigene18248	chr1
Full	Unigene18337	chr1
Full	Unigene18352	chr1
Full	Unigene18354	chr1
Full	Unigene18355	chr1
Full	Unigene18371	chr1
Full	Unigene18372	chr1
Full	Unigene18411	chr1
Full	Unigene18414	chr1
Full	Unigene18424	chr1
Full	Unigene18432	chr1
Full	Unigene18433	chr1
Full	Unigene18443	chr1
Full	Unigene18444	chr1
Full	Unigene18446	chr1
Full	Unigene18459	chr1
Full	Unigene18484	chr1
Full	Unigene18497	chr1
Full	Unigene18498	chr1
Full	Unigene18499	chr1
Full	Unigene18500	chr1
Full	Unigene18519	chr1
Full	Unigene18520	chr1
Full	Unigene18544	chr1
Full	Unigene18545	chr1
Full	Unigene18547	chr1
Full	Unigene18568	chr1
[truncated: 23,468 more rows]
