# Supplementary material for: Construction of a high-density linkage map and graphical representation of the arrangement of transcriptome-based unigene markers on the chromosomes of onion, Allium cepa L
Source: BMC Genomics. 2021 Jun 26;22:481. doi: 10.1186/s12864-021-07803-y (PMC8236188; doi:10.1186/s12864-021-07803-y)
Supplement: Supplementary file 4 — Additional file 4. [file 12864_2021_7803_MOESM4_ESM.xlsx]

## Sheet: Sheet1
Supplemental Table S3. Comparison of SNP marker positions on corresponding sequences in two transcriptome based SNP marker analyses
			Markers in Duangjit et al., 2013
Unigene	chr	Genotype_block	LG	cM	Locus	Sequence
Unigene29157	chr1	AC1B0070	1	0	i39194_488	isotig39194
Unigene28350	chr1	AC1B0100	1	8.7	i34152_369	isotig34152
Unigene32222	chr1	AC1B0100	1	10.9	i20926_388	isotig20926
Unigene12020	chr1	AC1B0190	1	29.9	i31517_1616	isotig31517
Unigene13501	chr1	AC1B0200	1	44.3	i28682_2145	isotig28682
Unigene25691	chr1	AC1B0350	1	57.9	i30515_1420	isotig30515
Unigene28031	chr1	AC1B0440	1	59	i37206_320	isotig37206
Unigene29151	chr1	AC1B0540	1	65.5	i31077_1018	isotig31077
Unigene6670	chr1	AC1B0640	1	90.9	i25335_1223	isotig25335
Unigene28592	chr1	AC1B0640	1	101.9	i36532_752	isotig36532
CL1235.Contig1	chr1	AC1B0680	1	104.2	i32235_1123	isotig32235
Unigene27619	chr1	AC1B0690	1	119	i39274_732	isotig39274
Unigene21677	chr1	AC1B0910	1	155.4	i28777_484	isotig28777
Unigene11284	chr1	AC1B0980	1	162.9	i31626_574	isotig31626
Unigene30668	chr2	AC2B0690	2	0	i40509_271	isotig40509
Unigene5345	chr2	AC2B0680	2	0	i27223_722	isotig27223
Unigene27210	chr2	AC2B0660	2	13.2	i27567_733	isotig27567
Unigene28522	chr2	AC2B0660	2	14.9	i41606_421	isotig41606
Unigene23405	chr2	AC2B0650	2	14.9	i29603_232	isotig29603
Unigene25553	chr2	AC2B0640	2	47.3	i30461_1472	isotig30461
CL3964.Contig1	chr2	AC2B0630	2	54.3	i38139_314	isotig38139
Unigene35653	chr2	AC2B0600	2	56.6	i30026_1731	isotig30026
Unigene12125	chr2	AC2B0510	2	96	i36775_363	isotig36775
CL6377.Contig1	chr2	AC2B0430	2	141.9	i28284_1005	isotig28284
CL1286.Contig1	chr2	AC2B0380	2	143.6	i31965_1307	isotig31965
CL6457.Contig1	chr2	AC2B0330	2	147.5	i28524_1455	isotig28524
Unigene27326	chr2	AC2B0230	2	161.9	i31903_989	isotig31903
CL6739.Contig2	chr2	AC2B0210	2	161.9	i12268_1682	isotig12268
Unigene26127	chr2	AC2B0240	2	175.1	i31878_315	isotig31878
Unigene12469	chr2	AC2B0200	2	193.2	i32865_1404	isotig32865
Unigene18600	chr2	AC2B0120	2	204.6	i36002_905	isotig36002
CL5148.Contig1	chr2	AC2B0070	2	215.6	i31661_1304	isotig31661
Unigene13879	chr2	AC2B0060	2	217.9	i35211_728	isotig35211
Unigene32079	chr2	AC2B0020	2	226.5	i36165_116	isotig36165
Unigene29180	chr3	AC3B0870	3	4	i40425_522	isotig40425
Unigene28170	chr3	AC3B0860	3	12.7	i39498_201	isotig39498
Unigene22623	chr3	AC3B0820	3	12.7	i33783_1096	isotig33783
Unigene9529	chr3	AC3B0820	3	12.7	i28424_1060	isotig28424
Unigene31771	chr3	AC3B0800	3	13.3	i35170_582	isotig35170
Unigene12038	chr3	AC3B0770	3	13.3	i34021_1046	isotig34021
CL3087.Contig2	chr3	AC3B0750	3	13.8	i29611_2140	isotig29611
Unigene4017	chr3	AC3B0730	3	23.5	i35322_1054	isotig35322
CL3294.Contig1	chr3	AC3B0720	3	23.5	i31015_812	isotig31015
Unigene27878	chr3	AC3B0620	3	50.7	i42601_189	isotig42601
CL4565.Contig2	chr3	AC3B0530	3	73.2	i28294_3702	isotig28294
Unigene25156	chr3	AC3B0550	3	99.3	i33166_330	isotig33166
Unigene13782	chr3	AC3B0330	3	115	i33909_1031	isotig33909
Unigene27294	chr3	AC3B0310	3	116.1	i39206_422	isotig39206
Unigene10250	chr3	AC3B0280	3	118.9	i39258_399	isotig39258
Unigene9938	chr3	AC3B0250	3	119.4	i42494_328	isotig42494
CL6764.Contig1	chr3	AC3B0240	3	123.3	i30352_1460	isotig30352
Unigene10337	chr3	AC3B0230	3	129.6	i34830_369	isotig34830
Unigene7077	chr3	AC3B0220	3	130.1	i30865_1200	isotig30865
Unigene10312	chr3	AC3B0220	3	130.7	i31710_474	isotig31710
CL1582.Contig1	chr3	AC3B0210	3	143.6	i27896_600	isotig27896
Unigene6717	chr3	AC3B0210	3	154	i30363_1184	isotig30363
Unigene4753	chr3	AC3B0180	3	163	i35214_301	isotig35214
CL2913.Contig1	chr3	AC3B0160	3	174	i25093_2627	isotig25093
Unigene9166	chr3	AC3B0060	3	180.4	i28607_1011	isotig28607
CL2508.Contig2	chr3	AC3B0040	3	185.4	i27361_1127	isotig27361
Unigene28183	chr3	AC3B0030	3	189.4	i42169_329	isotig42169
Unigene1033	chr3	AC3B0020	3	191.7	i32949_1292	isotig32949
Unigene19814	chr3	AC3B0020	3	192.2	i33627_701	isotig33627
Unigene11894	chr3	AC3B0010	3	195.1	i32390_1451	isotig32390
CL4025.Contig1	chr4	AC4B0130	4A	4.9	i31622_435	isotig31622
Unigene34056	chr4	AC4B0150	4A	17.3	i38604_268	isotig38604
CL3088.Contig1	chr4	AC4B0160	4A	28.3	i26442_1225	isotig26442
Unigene34351	chr4	AC4B0180	4A	40	i19902_1078	isotig19902
Unigene24359	chr4	AC4B0070	4B	5.6	i29719_588	isotig29719
Unigene13261	chr4	AC4B0100	4B	9	i31588_1120	isotig31588
Unigene27543	chr4	AC4B0320	4B	32.4	i37158_542	isotig37158
Unigene24647	chr4	AC4B0430	4B	47.9	i28612_1057	isotig28612
Unigene14034	chr4	AC4B0450	4B	63.5	i29778_1617	isotig29778
CL927.Contig1	chr4	AC4B0480	4B	66.8	i19574_601	isotig19574
Unigene8630	chr4	AC4B0520	4B	69.6	i44683_192	isotig44683
Unigene19927	chr4	AC4B0510	4B	79.3	i37385_830	isotig37385
CL3565.Contig3	chr4	AC4B0540	4B	81.5	i26045_1046	isotig26045
Unigene27664	chr4	AC4B0560	4B	83.7	i35268_1082	isotig35268
Unigene28540	chr4	AC4B0570	4B	83.7	i34321_920	isotig34321
Unigene28327	chr4	AC4B0670	4B	133.4	i41344_259	isotig41344
Unigene19716	chr4	AC4B0760	4B	155.8	i36793_769	isotig36793
Unigene28309	chr4	AC4B0760	4B	155.8	i37821_673	isotig37821
CL7113.Contig2	chr5	AC5B0780	5	25.4	i33448_101	isotig33448
CL3431.Contig3	chr5	AC5B0620	5	46.4	i31152_1676	isotig31152
CL1094.Contig1	chr5	AC5B0610	5	49.8	c00142_122	contig00142
CL3057.Contig2	chr5	AC5B0570	5	57.3	i41364_140	isotig41364
Unigene7557	chr5	AC5B0510	5	59	i33680_1027	isotig33680
Unigene7865	chr5	AC5B0510	5	59	i33430_179	isotig33430
Unigene13461	chr5	AC5B0450	5	61.2	i25155_2372	isotig25155
Unigene23063	chr5	AC5B0400	5	66.3	i28862_1166	isotig28862
Unigene14114	chr5	AC5B0300	5	113.2	i28536_1567	isotig28536
CL711.Contig2	chr5	AC5B0270	5	119.4	i29728_1131	isotig29728
Unigene12458	chr5	AC5B0220	5	134.8	i26546_969	isotig26546
Unigene13830	chr5	AC5B0160	5	150.1	i35535_407	isotig35535
Unigene28383	chr5	AC5B0160	5	150.6	i33965_554	isotig33965
CL6089.Contig1	chr5	AC5B0010	5	177.5	i32270_633	isotig32270
CL656.Contig2	chr5	AC5B0060	5	178.6	i34113_654	isotig34113
Unigene10200	chr5	AC5B0050	5	178.6	i30300_1048	isotig30300
Unigene28393	chr5	AC5B0080	5	178.6	i43871_154	isotig43871
Unigene22891	chr6	AC6B0780	6A	9.3	i29703_1814	isotig29703
Unigene24131	chr6	AC6B0450	6B	11	i33185_668	isotig33185
Unigene29851	chr6	AC6B0440	6B	13.2	i37155_874	isotig37155
Unigene12820	chr6	AC6B0390	6B	16.6	i31550_508	isotig31550
Unigene27932	chr6	AC6B0300	6B	16.6	i31528_193	isotig31528
Unigene10501	chr6	AC6B0290	6B	30.2	i30344_423	isotig30344
Unigene13476	chr6	AC6B0290	6B	30.2	i35768_1013	isotig35768
Unigene21542	chr6	AC6B0290	6B	30.2	i31280_1328	isotig31280
Unigene24913	chr6	AC6B0290	6B	30.2	i29913_1032	isotig29913
Unigene25148	chr6	AC6B0210	6B	38.2	i30657_853	isotig30657
Unigene13813	chr6	AC6B0070	6B	40.4	i28726_1789	isotig28726
Unigene24631	chr6	AC6B0080	6B	40.4	c00298_108	contig00298
Unigene29239	chr6	AC6B0070	6B	40.4	i29123_1503	isotig29123
Unigene3446	chr6	AC6B0060	6B	41	i32739_152	isotig32739
Unigene27558	chr6	AC6B0040	6B	43.8	i42415_195	isotig42415
Unigene28192	chr6	AC6B0230	6B	53.6	i20970_1485	isotig20970
Unigene9504	chr6	AC6B0240	6B	66	i29596_283	isotig29596
Unigene13687	chr7	AC7B0500	7	39.1	i39918_357	isotig39918
CL6723.Contig1	chr7	AC7B0460	7	66.2	i40786_596	isotig40786
Unigene11564	chr7	AC7B0460	7	66.2	i28239_126	isotig28239
Unigene24722	chr7	AC7B0460	7	83	i33385_293	isotig33385
CL6639.Contig2	chr7	AC7B0450	7	84.7	i22582_277	isotig22582
Unigene19650	chr7	AC7B0420	7	88	i33720_952	isotig33720
Unigene12920	chr7	AC7B0210	7	94.8	i28418_576	isotig28418
Unigene12008	chr7	AC7B0160	7	96.4	i34666_385	isotig34666
CL6036.Contig3	chr7	AC7B0130	7	102.1	i42387_377	isotig42387
CL1278.Contig2	chr7	AC7B0090	7	107.9	i34681_801	isotig34681
Unigene6340	chr8	AC8B0430	8	9.1	i28911_1986	isotig28911
Unigene11912	chr8	AC8B0410	8	16.5	i34070_1138	isotig34070
Unigene12457	chr8	AC8B0360	8	54.1	i33439_640	isotig33439
CL2944.Contig1	chr8	AC8B0350	8	55.4	i36797_307	isotig36797
Unigene28012	chr8	AC8B0320	8	57.6	i41653_558	isotig41653
Unigene22995	chr8	AC8B0290	8	62.1	i32358_978	isotig32358
Unigene28902	chr8	AC8B0290	8	62.1	i43294_202	isotig43294
Unigene10890	chr8	AC8B0270	8	62.7	i36139_442	isotig36139
Unigene24300	chr8	AC8B0220	8	66.7	i29442_1107	isotig29442
Unigene22490	chr8	AC8B0140	8	69.4	i28367_2185	isotig28367
Unigene9585	chr8	AC8B0200	8	98.3	i28374_1764	isotig28374
