# Supplementary material for: Construction of a high-density linkage map and graphical representation of the arrangement of transcriptome-based unigene markers on the chromosomes of onion, Allium cepa L
Source: BMC Genomics. 2021 Jun 26;22:481. doi: 10.1186/s12864-021-07803-y (PMC8236188; doi:10.1186/s12864-021-07803-y)
Supplement: Supplementary file 5 — Additional file 5. [file 12864_2021_7803_MOESM5_ESM.xlsx]

## Sheet: primer set
Supplemental Table S4. Primer sequences and information of PCR-based markers
Marker name	Marker type	Forward primer sequence (5'-3')	Reverse primer sequence (5'-3')	Annealing temperature (℃)	Linkage group	Reported in
IDTDB014	InDel	GAAGGAAGGAGTGGAGGTGG	AGTACAGACGTGCATCATGATTT	60	2	This study
IDTDB020	InDel	CCATGGAATTTAGAGAACTTGG	AAGCTTTGTTCCACCACTCC	60	7	This study
IDTDB030	InDel	ATCCTGCTCAACCCTCTCAA	TAAAAGACATGGCGGAAAGG	60	2	This study
IDTDB042	InDel	TCTATGTCATTCGTCACCCATC	GGCGAAAGGAGAAGCCTTTA	60	3	This study
IDTDB056	InDel	CAGCATTTGGTTCTGCTTCA	GGAGCAGATGATTGGAAAGG	60	1	This study
IDTDB066	InDel	ATTATTCACGTCCGCCTTCA	TTGTTTCGCAATGAAGCAAC	60	6	This study
IDTDB092	InDel	GACGAGGATGTGGTGAAACA	GAAGGAGCAGCAGGAGTCAC	60	8	This study
IDTDB109	InDel	ATGAGCTTGAGCCTTTCTGC	TACCGTTTCCTCCCTTGACA	60	3	This study
IDTDB123	InDel	CAGCCCTCAACAAATACAGC	AGATGATGTCTGCCAAATGC	60	6	This study
IDTDB124	InDel	TCGGACCAACATCAACTGAA	AACCGGGGTTATTCCAAAAG	60	1	This study
IDTDB130	InDel	TGGACCCAAAATCTTTTCCA	CCAGTACATCAAGCCAATCG	60	4	This study
IDTDB132	InDel	GTACCCGGGTCAACAATCTG	TCAAAGCCACCATCATCAAA	60	1	This study
IDTDB135	InDel	TGCTGATGATGGAGAAGGAG	ACTGGATTTGGCCAGCAGTA	60	8	This study
IDTDB146	InDel	GCTGCATCTTCTGTTTTCCA	CCTGGTGCACTCTCTGAAGG	60	8	This study
ACE031	SSR	ATGATTTTTCGAGACGCCAAAATGAG	ttcaaagagcgctacgggctatagtg	55	8	Tsukazaki et al. 2011
ACE063_2	SSR	TTTAgAgTCCAAgAATgggTAgACAAg	AgTTCTCCCTTAAACAgTgCAAAAT	55	1	Wako 2016
ACE068	SSR	agctacgagcacgatctaagccatt	ctgccttccttaatcttcccaggt	55	4	Wako 2016
ACE072	SSR	accatccgctggtaatgagacaat	gtcctgcatagctgatcccaattt	55	2	Wako 2016
ACE092	SSR	AgATggATTgTTCCAAAgCCCATAA	CTgCACAACgTACCCAATTAAgCA	55	6	Wako 2016
ACE192	SSR	ACACATGCGTCTGTGTGTATGT	GTTTAGCTCTCTCGTATCTCCCCAG	55	6	Wako 2016
ACE209	SSR	AGTACCAGTGGAAGATTTGTCA	GTTTCAGGAAGCTGCAAATGATAGTG	55	4	Wako 2016
ACE241	SSR	actctcttcttcgagctccctc	ccgttttccgacattattttct	55	5	Tsukazaki et al. 2011
ACE292	SSR	AGGAAGCATCTGATATTAGAAAAAGA	GTTTCGAAGAAGCTTCAGAGAGGAT	55	2	Wako 2016
ACE302	SSR	AGAACTGCATAAAAGTTAGGGC	GTTTCGAGAAGGCTAAGGCAAATA	55	7	Wako 2016
ACE460	SSR	ATGTACACAACCAAAAGCTCCA	TTCATTGTTCAGGTTCATACCG	55	4	This study
ACE461	SSR	CAATTTCAGAATCTTCTCTCCTCTT	AGATCGTCTCCTCGAGCTGC	55	2	This study
ACE469	SSR	atggcatatatgatcctatgcag	gtttcgagaaataaatcaagcacagc	55	4	Wako 2016
ACE547	SSR	ataacttgaatcccttccaaaa	gtttatccaagttagtgcccaga	55	4	Wako 2016
ACM009	SSR	gcaacggtagaagaacctgc	aacctcttttggtgcctcct	55	1	Kuhl et al. 2004
ACM024	SSR	CCCCATTTTCTTCATTTTCTCA	TGCTGTTGCTGTTGTTGTTG	55	2	Kuhl et al. 2004
ACM132	SSR	ATGGGGCCTGGTAAGTTTTT	TGCACACCGTTTCCATTTTA	55	2	Martin et al. 2005
ACM168_2	SSR	ggccatgagacatacaactcaa	aactgcaagaagagaaattgcc	55	3	Tsukazaki et al. 2011
ACM177	SSR	TGAGACTGGTGCAGGAACTG	CAAGGAAATACATTTGTGGAAAA	55	2	Martin et al. 2005
ACM266	SSR	TATGACCGTGGTGGTCGT	GTGACCTGGCTTTCCACACT	55	2	Martin et al. 2005
ACM304	SSR	GAATTTAGGCCCATTTCAAGG	TGATTTGCCTAATGTTTTTACG	64	5	McCallum et al. 2012
AMS21	SSR	ggttgtttccactacacttgag	cgtccttggt attcttgtgc	56	1	Fischer and Bachmann 2000
AFS149	SSR	aaccaattgattacctctcatctgc	tgcggaccttccatagtctgtataa	50	4	Tsukazaki et al. 2006
AMS02	SSR	gcattaactatctaaaacattg	ccatcaactcataacaggt	54	7	Fischer and Bachmann 2000
AMS03	SSr	taaccctaggatgagttgag	ggatttcctcttgagatga	56	7	Fischer and Bachmann 2000
AFEI1052	InDel	CCTTGCCAGCTTCTTCCTCA	AAGATGCTCAAGCCAGCCAT	55	1	This study
AFES1091	SSR	agtctggtgaggggtgttaatg	gtttggaaatggtcacaaacgata	60	1	Tsukazaki et al. 2015
AFA02C03	SSR	TGCTTCACTGCATCCCATATTGTT	TTCAGGTTTGGAGACCACCAAGTT	50	2	Wako 2016
AFA09C08	SSR	gaaaccgataatgacttaattgcttgaaaa	ccttatcttaatctgcttccagtctctcaa	50	2	Tsukazaki et al. 2007
AFEI106	InDel	ATTCAGTGGGTTTTGCATCTTTTT	gttCATCTTTTTCCACAAATCCACAAG	50	2	Tsukazaki et al. 2015
AFA11E06	SSR	gaaaaggtttttcaaaggagattttca	gacttccacgggcaaggat	55	5	Tsukazaki et al. 2011
AFA03F08	SSR	TTAGGTAAAGGGACGAAACGACCA	TGCCTCCAGGACTGAACAATACAA	50	5	Tsukazaki et al. 2008
AFA10A08	SSR	gtttagggcgtaaaatctaaacgct	gtgcttttgactaacctcgcatcc	55	6	Tsukazaki et al. 2008
